# Supplementary material for: Data on mass spectrometry-based proteomics for studying the involvement of CYLD in the ubiquitination events downstream of EGFR activation
Source: Data Brief. 2018 Apr 25;18:1856–63. doi: 10.1016/j.dib.2018.04.049 (PMC5997975; doi:10.1016/j.dib.2018.04.049)
Supplement: Supplementary file 2 — Supplementary material [file mmc2.xlsx]

## Sheet: StUbEx_Quantified_Rep1
QUANTIFIED PROTEIN GROUPS IN REPLICA 1, STUBEX
																REPLICA 1																		REPLICA 2
																SILAC 1									SILAC 2									SILAC 3									SILAC 4
Protein IDs	Peptide counts (all)	Peptide counts (razor+unique)	Peptide counts (unique)	Protein names	Gene names	Proteins	Peptides	Razor + unique peptides	Unique peptides	Sequence coverage [%]	Unique sequence coverage [%]	Mol. weight [kDa]	Sequence length	Sequence lengths	PEP	shControl 6'EGF/shCYLD Unstimulated_Rep1 (S1)	shControl 6'EGF/shCYLD Unstimulated_Rep1 (S1) - variability [%]	shControl 6'EGF/shCYLD Unstimulated_Rep1 (S1) - count	shCYLD 6'EGF/Unstimulated_Rep1	shCYLD 6'EGF/Unstimulated_Rep1 - variability [%]	shCYLD 6'EGF/Unstimulated_Rep1 - count	shCYLD 6'EGF/shControl 6'EGF_Rep1	shCYLD 6'EGF/shControl 6'EGF_Rep1 - variability [%]	shCYLD 6'EGF/shControl 6'EGF_Rep1 - count	shControl 6'EGF/shCYLD Unstimulated_Rep1 (S2)	shControl 6'EGF/shCYLD Unstimulated_Rep1 (S2) - variability [%]	shControl 6'EGF/shCYLD Unstimulated_Rep1 (S2) - count	shControl Unstimulated/shCYLD Unstimulated_Rep1	shControl Unstimulated/shCYLD Unstimulated_Rep1 - variability [%]	shControl Unstimulated/shCYLD Unstimulated_Rep1 - count	shControl Unstimulated/6'EGF_Rep1	shControl Unstimulated/6'EGF_Rep1 - variability [%]	shControl Unstimulated/6'EGF_Rep1 - count	shControl 6'EGF/shCYLD Unstimulated_Rep2 (S3)	shControl 6'EGF/shCYLD Unstimulated_Rep2 (S3) - variability [%]	shControl 6'EGF/shCYLD Unstimulated_Rep2 (S3) - count	shCYLD 6'EGF/Unstimulated_Rep2	shCYLD 6'EGF/Unstimulated_Rep2 - variability [%]	shCYLD 6'EGF/Unstimulated_Rep2 - count	shCYLD 6'EGF/shControl 6'EGF_Rep2	shCYLD 6'EGF/shControl 6'EGF_Rep2 - variability [%]	shCYLD 6'EGF/shControl 6'EGF_Rep2 - count	shControl 6'EGF/shCYLD Unstimulated_Rep2 (S4)	shControl 6'EGF/shCYLD Unstimulated_Rep2 (S4) - variability [%]	shControl 6'EGF/shCYLD Unstimulated_Rep2 (S4) - count	shControl Unstimulated/shCYLD Unstimulated_Rep2	shControl Unstimulated/shCYLD Unstimulated_Rep2 - variability [%]	shControl Unstimulated/shCYLD Unstimulated_Rep2 - count	shControl Unstimulated/6'EGF_Rep2
O43252	5	5	5	Bifunctional 3-phosphoadenosine 5-phosphosulfate synthase 1;Sulfate adenylyltransferase;Adenylyl-sulfate kinase	PAPSS1	1	5	5	5	11.7	11.7	70.832	624	624	3.9799e-30	1.602	35.531	6	1.0218	202.93	6	0.67722	190.93	6	1.5318	15.276	6	12.208	139.56	6	9.4369	138.97	6	1.122	27.442	3	1.0011	13.834	3	0.91423	37.181	3	1.5919	8.486	6	1.752	77.588	6	1.0669
Q14574;Q14574-2;J3QRL9	8;8;1	8;8;1	8;8;1	Desmocollin-3	DSC3	3	8	8	8	11.9	11.9	99.968	896	896;839;214	2.7395e-73	0.081608	26.906	3	0.37601	64.008	3	3.8048	90.837	3	0.10644	118.77	3	0.35292	175.31	2	7.5893	321.73	2	NaN	NaN	0	NaN	NaN	0	NaN	NaN	0	NaN	NaN	0	NaN	NaN	0	NaN
Q08188	21	21	21	Protein-glutamine gamma-glutamyltransferase E;Protein-glutamine gamma-glutamyltransferase E 50 kDa catalytic chain;Protein-glutamine gamma-glutamyltransferase E 27 kDa non-catalytic chain	TGM3	1	21	21	21	35.1	35.1	76.631	693	693	6.0954e-144	0.17283	148.95	12	0.21026	94.951	9	0.83861	101.27	9	0.076035	73.004	4	0.63435	110.85	3	4.4855	47.688	3	0.12278	28.687	2	0.13153	114.15	2	1.217	134.14	2	0.056837	77.744	2	NaN	NaN	1	NaN
P06314;P06313;P06312;P01625;P83593	2;2;2;2;1	2;2;2;2;1	2;2;2;2;1	Ig kappa chain V-IV region B17;Ig kappa chain V-IV region JI;Ig kappa chain V-IV region;Ig kappa chain V-IV region Len;Ig kappa chain V-IV region STH	IGKV4-1	5	2	2	2	13.4	13.4	14.966	134	134;133;121;114;109	4.9844e-08	0.39921	57.162	3	0.29524	50.439	2	0.94461	74.071	2	0.088593	60.679	5	0.40731	58.285	5	4.0463	77.946	5	0.20505	118.94	3	0.33502	40.127	2	2.9841	41.412	2	0.10715	92.929	2	0.17992	51.609	2	1.6058
Q969F2;Q969F2-2	4;3	4;3	4;3	Protein naked cuticle homolog 2	NKD2	2	4	4	4	14	14	50.055	451	451;311	1.2071e-11	0.3599	22.437	3	1.4594	94.539	3	4.1086	102.08	3	0.36185	20.749	2	1.1005	97.527	2	3.4016	109.15	2	NaN	NaN	1	NaN	NaN	1	NaN	NaN	1	NaN	NaN	0	NaN	NaN	0	NaN
Q9HAU0-4;Q9HAU0;Q9HAU0-5;Q9HAU0-6;Q9HAU0-2;Q9HAU0-3;B4DJX4;A0JP02;E7EME8;Q9HAU0-8;Q9HAU0-7	7;7;7;6;6;6;5;5;4;4;2	7;7;7;6;6;6;5;5;4;4;2	7;7;7;6;6;6;5;5;4;4;2	Pleckstrin homology domain-containing family A member 5	PLEKHA5	11	7	7	7	8.2	8.2	134.59	1179	1179;1116;1060;1282;1174;650;977;874;1105;1098;76	5.0613e-23	0.37161	80.451	2	2.9714	132.01	2	7.4337	210.49	2	0.27459	11.82	2	0.91019	46.487	2	3.2671	47.269	2	0.38088	32.123	5	1.0185	32.108	5	3.4482	27.082	5	NaN	NaN	0	NaN	NaN	0	NaN
P28070	11	11	11	Proteasome subunit beta type-4	PSMB4	1	11	11	11	50.4	50.4	29.204	264	264	5.5522e-139	0.20667	132.03	11	1.0927	30.761	11	5.7185	126.7	11	0.14477	79.145	2	0.42278	39.693	2	2.8981	114.45	2	0.38392	127.45	24	1.2116	53.804	24	3.4337	87.445	24	0.28586	155.45	12	0.24527	176.05	9	0.71987
P31944	25	25	25	Caspase-14;Caspase-14 subunit p19;Caspase-14 subunit p10	CASP14	1	25	25	25	68.2	68.2	27.679	242	242	8.6471e-98	0.1145	112.48	16	0.2604	101.83	13	0.86599	161.09	13	0.091603	115.11	11	0.15647	86.049	7	2.619	160.76	7	0.13859	18.445	2	0.10779	68.262	2	0.70066	56.488	2	0.23108	75.508	2	0.091744	61.291	2	0.41473
P25705;K7ENP3;P25705-2;K7EK77;K7ERX7;K7ENJ4;K7EJP1;K7EQH4;K7ESA0;K7EM08	16;15;14;7;7;7;4;2;2;1	16;15;14;7;7;7;4;2;2;1	16;15;14;7;7;7;4;2;2;1	ATP synthase subunit alpha, mitochondrial	ATP5A1	10	16	16	16	34.5	34.5	59.75	553	553;531;503;207;205;199;145;111;77;58	4.9882e-78	0.36806	76.735	6	0.80103	19.653	6	2.3856	76.439	6	0.11556	166.33	4	0.34239	130.32	4	2.4964	129.63	4	0.43843	61.885	18	1.1421	99.669	18	2.983	120.45	18	0.42766	34.594	12	0.37668	173.18	12	0.94294
B4DUT8;Q99439;B4DDF4;Q99439-2;H3BVI6;K7ES69;H3BQH0	7;7;7;5;4;4;1	7;7;7;5;4;4;1	7;7;7;5;4;4;1	Calponin-2	CNN2	7	7	7	7	27.3	27.3	35.943	330	330;309;298;270;218;148;154	1.911e-40	0.52401	25.519	6	0.9338	17.639	6	1.8172	12.636	6	0.52461	9.5025	2	1.4078	88.376	2	2.4731	92.732	2	0.48106	19.398	9	0.91116	24.737	9	2.0961	40.035	9	0.56904	46.553	9	0.63485	54.769	9	1.1069
Q96LD4;Q96AD0;K7EJ63	12;9;1	12;9;1	12;9;1	Tripartite motif-containing protein 47	TRIM47	3	12	12	12	24.1	24.1	69.531	638	638;400;38	2.4436e-50	0.19339	49.183	10	0.82565	24.127	10	4.304	68.14	10	0.26738	42.701	4	0.56883	119	4	2.2553	84.045	4	0.28513	98.815	7	1.2242	22.913	7	3.6356	100.02	7	0.11508	101.96	5	0.10337	80.944	5	0.84701
P17174;B7Z7E9	11;10	11;10	11;10	Aspartate aminotransferase, cytoplasmic;Aspartate aminotransferase	GOT1	2	11	11	11	41.6	41.6	46.247	413	413;392	8.4247e-76	0.2035	26.761	5	0.9174	13.458	5	4.9246	22.939	5	0.12808	15.504	4	0.30279	94.759	4	2.1309	94.417	4	0.32308	41.453	19	1.127	11.519	19	3.8374	40.344	19	0.26976	37.813	14	0.31032	44.889	13	1.0599
P31151;Q86SG5	7;4	7;4	7;4	Protein S100-A7;Protein S100-A7A	S100A7;S100A7A	2	7	7	7	67.3	67.3	11.471	101	101;101	2.1159e-86	0.06485	132.2	8	0.089582	39.489	4	2.2707	108.08	4	0.04849	87.325	12	0.13286	142.58	9	2.1033	139.7	9	0.42047	78.187	4	0.56956	49.068	2	1.5454	86.397	2	0.30667	113.16	9	0.086917	118.47	7	0.40652
P35232;C9JW96;E9PCW0;E7ESE2;C9JZ20;B4DY47;D6RBK0	11;7;4;4;4;3;2	11;7;4;4;4;3;2	11;7;4;4;4;3;2	Prohibitin	PHB	7	11	11	11	39.3	39.3	29.804	272	272;246;214;202;201;155;124	4.7703e-80	0.63265	40.854	5	1.1744	29.111	5	1.6646	66.558	5	0.34851	16.965	3	0.56942	96.422	3	2.0809	91.002	3	0.53396	36.112	5	1.0281	7.6749	5	2.288	32.22	5	0.46464	25.391	5	0.47209	20.862	5	1.063
P05423;E5RHT4;E7EQ68	4;2;1	4;2;1	4;2;1	DNA-directed RNA polymerase III subunit RPC4	POLR3D	3	4	4	4	10.1	10.1	44.395	398	398;207;123	7.2324e-13	0.014003	209.5	5	0.20262	114.16	4	6.4255	166.15	4	0.033464	239.2	3	0.37431	66.248	2	1.9959	186.19	2	0.50765	265.12	5	1.0465	23.01	4	1.6754	35.598	4	1.7182	39.812	3	0.8685	32.851	3	0.55485
Q13322;Q13322-4;Q13322-2;Q13322-3;H7C3B9	4;4;4;4;1	4;4;4;4;1	4;4;4;4;1	Growth factor receptor-bound protein 10	GRB10	5	4	4	4	9.6	9.6	67.231	594	594;588;548;536;108	1.2385e-13	0.40158	1.7591	2	0.87559	0.96242	2	1.7865	17.083	2	0.31373	11.617	2	0.62242	46.389	2	1.9871	43.76	2	0.78434	69.928	3	1.1444	47.104	3	1.4356	20.8	3	0.82708	54.781	3	0.70403	36.155	3	1.0683
P05109	10	10	10	Protein S100-A8	S100A8	1	10	10	10	62.4	62.4	10.834	93	93	5.1265e-29	0.15126	118.6	6	0.27814	177.86	4	4.1158	134.28	4	0.043622	119.69	10	0.13706	145.11	7	1.9238	162.98	7	0.064236	132.78	3	0.34534	101.27	3	2.0797	78.5	3	0.11119	98.809	12	0.041428	111.03	8	0.70123
P05089-2;P05089;P05089-3	12;12;6	12;12;6	12;12;6	Arginase-1	ARG1	3	12	12	12	42.4	42.4	35.664	330	330;322;236	2.8454e-84	0.08061	36.678	3	0.089778	234.05	3	1.7589	202.61	3	0.10538	135.23	4	0.038995	160.49	3	1.9234	76.97	3	NaN	NaN	0	NaN	NaN	0	NaN	NaN	0	NaN	NaN	1	NaN	NaN	1	NaN
Q6WCQ1-2;Q6WCQ1;Q6WCQ1-3;J3KSW8;J3KSK7;A8MZF8	12;12;12;11;1;1	12;12;12;11;1;1	4;4;4;3;1;1	Myosin phosphatase Rho-interacting protein	MPRIP	6	12	12	4	14.6	4.1	118.1	1038	1038;1025;1000;844;140;63	8.4099e-61	1.6338	21.35	3	0.74446	54.573	3	0.5631	63.445	3	1.5154	37.536	2	2.8535	32.87	2	1.8538	10.693	2	NaN	NaN	0	NaN	NaN	0	NaN	NaN	0	2.2943	22.745	6	2.5929	28.922	6	1.202
Q5VV17	2	2	2	OTU domain-containing protein 1	OTUD1	1	2	2	2	6.2	6.2	51.063	481	481	2.3219e-05	0.44648	64.35	2	0.77564	1.2109	2	1.8463	74.301	2	0.3248	3.7048	2	0.58698	55.87	2	1.8361	57.344	2	NaN	NaN	0	NaN	NaN	0	NaN	NaN	0	NaN	NaN	1	NaN	NaN	1	NaN
Q99741;J3QLN7;J3QR52;J3KTI7	19;7;4;3	19;7;4;3	19;7;4;3	Cell division control protein 6 homolog	CDC6	4	19	19	19	34.5	34.5	62.72	560	560;182;118;100	4.8852e-65	0.1124	50.591	8	0.88187	5.0762	8	7.1584	52.306	8	0.098399	97.06	4	0.12337	53.008	4	1.7985	121.05	4	0.27828	76.277	13	1.091	15.954	13	4.4791	70.928	13	0.12408	62.221	11	0.16587	42.376	11	1.1305
P48507	5	5	5	Glutamate--cysteine ligase regulatory subunit	GCLM	1	5	5	5	24.1	24.1	30.727	274	274	1.7475e-25	0.38127	7.4313	3	1.0724	16.794	3	2.9359	23.192	3	0.38007	10.496	2	0.6508	62.861	2	1.7541	53.104	2	0.30047	41.531	6	1.009	13.329	6	3.3774	35.58	6	0.37521	17.008	4	0.34283	20.897	4	0.89079
Q02413;B7Z845	25;8	25;8	25;8	Desmoglein-1	DSG1	2	25	25	25	32.1	32.1	113.75	1049	1049;408	3.2882e-200	0.13215	108.41	25	0.21147	88.212	16	1.4814	72.997	16	0.093345	79.617	9	0.30037	89.558	4	1.7048	99.544	4	0.24468	69.562	5	0.1572	60.585	5	0.4757	112.1	5	0.21463	114.79	11	0.37222	128.33	9	1.5008
Q8IWV8;Q8IWV8-4;Q8IWV8-2;Q8IWV8-3	10;10;4;2	10;10;4;2	10;10;4;2	E3 ubiquitin-protein ligase UBR2	UBR2	4	10	10	10	8.1	8.1	200.54	1755	1755;1755;439;575	3.5402e-49	1.185	8.556	3	1.0407	41.24	3	0.87411	47.092	3	1.035	13.434	4	1.8385	67.073	4	1.7026	79.529	4	1.2301	15.209	8	0.89975	9.177	8	0.84527	15.505	8	1.352	23.304	10	1.181	21.855	10	0.8085
E7EQD3;Q9HCX3;M0QZ59;P52741;P52741-2	2;2;2;1;1	2;2;2;1;1	2;2;2;1;1	Zinc finger protein 304;Zinc finger protein 134	ZNF304;ZNF134	5	2	2	2	3.7	3.7	80.144	706	706;659;617;427;348	0.00021115	1.1628	36.515	2	1.7625	21.538	2	1.8684	13.377	2	0.52949	14.201	2	0.78784	6.6194	2	1.6896	1.8839	2	NaN	NaN	0	NaN	NaN	0	NaN	NaN	0	NaN	NaN	0	NaN	NaN	0	NaN
P55263;P55263-2;P55263-4;P55263-3	11;11;9;9	11;11;9;9	11;11;9;9	Adenosine kinase	ADK	4	11	11	11	32.6	32.6	40.545	362	362;345;327;305	1.3934e-79	1.1663	9.7068	3	0.9408	20.018	3	0.72957	7.3949	3	0.80245	9.6129	2	1.4514	71.329	2	1.6702	82.894	2	0.90844	14.022	6	1.0576	21.793	6	1.2706	32.664	6	0.85132	55.855	14	0.79394	52.289	14	0.95528
Q5T3J3;Q5T3J3-2	13;3	13;3	13;3	Ligand-dependent nuclear receptor-interacting factor 1	LRIF1	2	13	13	13	27.8	27.8	84.567	769	769;233	1.9585e-98	0.4265	68.643	7	0.99267	24.14	7	2.0921	50.445	7	0.28149	102.39	2	0.46832	49.64	2	1.6371	62.75	2	0.36022	61.357	7	1.208	6.9973	7	3.6611	55.664	7	0.24036	87.27	9	0.31781	46.655	9	1.3791
P18583-5;P18583-2;P18583-9;P18583;P18583-7;P18583-4;P18583-3;P18583-10;P18583-6;H7C1M2;J3QSZ5;P18583-8;H7C2G8	9;9;8;8;8;6;6;6;6;6;4;3;2	9;9;8;8;8;6;6;6;6;6;4;3;2	9;9;8;8;8;6;6;6;6;6;4;3;2	Protein SON	SON	13	9	9	9	4.6	4.6	267.03	2459	2459;2140;2466;2426;2386;2325;2303;2282;2108;1454;454;699;343	1.7855e-23	0.62905	6.3733	2	1.3131	9.1818	2	1.7997	3.3224	2	1.1607	64.33	3	1.2163	89.626	2	1.6361	30.734	2	0.5419	52.548	4	1.1924	13.687	4	2.6769	62.816	4	0.68528	38.258	6	1.3796	59.576	6	0.98541
P31150;G5E9U5	18;5	9;2	9;2	Rab GDP dissociation inhibitor alpha	GDI1	2	18	9	9	53.7	32	50.582	447	447;147	7.2672e-160	0.42997	16.332	6	0.98108	10.086	6	2.1233	14.434	6	0.39509	15.349	2	0.63355	102.48	2	1.6075	121.2	2	0.43445	30.043	13	0.93712	23.541	13	2.3674	30.735	13	0.43831	22.695	5	0.40023	18.82	5	0.8629
P50750-2;P50750	7;7	6;6	6;6	Cyclin-dependent kinase 9	CDK9	2	7	6	6	16.6	14.9	53.365	489	489;372	3.0184e-30	0.5566	35.59	7	1.1116	37.469	7	1.3812	52.353	7	0.41735	11.288	6	0.77114	54.622	6	1.5965	60.886	6	0.50739	74.663	4	1.4335	26.094	4	2.3052	73.157	4	0.59291	35.578	5	0.58281	84.163	5	0.94446
P30044;P30044-2;P30044-3;P30044-4	10;10;9;6	10;10;9;6	10;10;9;6	Peroxiredoxin-5, mitochondrial	PRDX5	4	10	10	10	57	57	22.086	214	214;162;170;125	7.822e-42	0.29844	65.577	7	0.92159	37.297	7	2.9128	39.839	7	0.25014	30.43	3	0.3653	41.138	3	1.5767	59.751	3	0.40336	42.723	17	1.0035	12.305	17	2.4373	41.511	17	0.36767	63.409	12	0.39852	45.307	12	1.029
O14965;A3KFJ0;Q5QPD4;A3KFJ1;Q5QPD2;Q5QPD1;A3KFJ2;Q9UQB9;Q5Y191;Q9UQB9-3;Q9UQB9-2;B4DXA6	16;14;13;10;8;6;5;1;1;1;1;1	16;14;13;10;8;6;5;1;1;1;1;1	15;13;12;9;8;6;5;0;0;0;0;0	Aurora kinase A	AURKA	12	16	16	15	52.9	50.9	45.809	403	403;347;271;189;147;106;79;309;306;290;275;113	1.4347e-167	0.32886	40.405	8	1.0062	9.569	8	3.0199	37.56	8	0.34571	35.98	5	0.49645	27.118	5	1.5752	30.07	5	0.38661	77.369	33	1.115	14.114	33	3.0151	81.747	33	0.42367	34.925	21	0.42031	33.111	19	1.0304
Q9NYU2;Q9NYU2-2	19;19	19;19	18;18	UDP-glucose:glycoprotein glucosyltransferase 1	UGGT1	2	19	19	18	15.4	14.9	177.19	1555	1555;1531	2.5793e-112	0.90607	55.854	3	1.1473	9.0918	3	1.3592	53.266	3	0.38474	12.883	3	0.63706	24.655	3	1.5742	39.507	3	0.52121	22.101	11	0.78628	32.502	11	1.6221	26.912	11	0.64031	39.435	21	0.57208	51.858	21	0.93591
O60942;O60942-2;B4DSJ8;O60942-4;Q5TCW7;O60942-3	14;13;12;11;11;9	14;13;12;11;11;9	14;13;12;11;11;9	mRNA-capping enzyme;Polynucleotide 5-triphosphatase;mRNA guanylyltransferase	RNGTT	6	14	14	14	30.7	30.7	68.556	597	597;574;514;541;541;457	1.2847e-44	0.30304	36.125	9	0.80692	11.612	9	2.264	38.926	9	0.28688	40.787	8	0.37063	50.936	8	1.5714	67.123	8	0.24551	44.553	9	1.1617	39.035	9	5.3077	65.807	9	0.23801	65.984	6	0.21135	108.59	5	0.93115
Q5K651;C9JKF1	10;8	10;8	9;7	Sterile alpha motif domain-containing protein 9	SAMD9	2	10	10	9	9.2	8.7	184.28	1589	1589;1283	1.5512e-95	0.73009	14.822	3	1.0469	4.1491	3	1.3827	9.1491	3	0.6863	53.544	2	1.0239	7.4918	2	1.5571	41.887	2	0.84718	13.683	6	1.1676	9.0509	6	1.4225	27.047	6	0.76792	29.11	6	0.95399	14.383	6	1.2219
Q96N67;Q96N67-6;Q96N67-2;Q96N67-5;Q96N67-3;Q96N67-4;H0Y7L2;Q96NI0	8;8;8;8;8;8;4;3	8;8;8;8;8;8;4;3	8;8;8;8;8;8;4;3	Dedicator of cytokinesis protein 7	DOCK7	8	8	8	8	4.6	4.6	242.56	2140	2140;2131;2129;2109;2100;2098;1303;632	5.5488e-52	1.1271	36.712	3	1.2063	18.68	3	0.97601	28.732	3	1.0142	16.014	3	1.3678	33.22	3	1.5523	27.471	3	1.2712	16.867	5	1.0227	31.863	5	1.0204	25.623	5	1.1327	20.034	3	1.3212	21.786	3	1.1234
P07093-3;P07093-2;C9JN98	11;11;9	11;11;9	1;1;0		SERPINE2	3	11	11	1	28.4	2.9	45.266	409	409;397;276	2.1732e-32	0.69324	47.945	3	0.87779	19.077	3	1.2786	54.841	3	0.31623	27.521	4	0.49606	62.355	4	1.5421	33.917	4	0.59449	24.821	10	1.1917	49.092	10	1.9861	67.334	10	0.7622	59.446	8	0.90737	84.453	8	1.0432
Q9Y3A4;Q9NSQ0	9;3	9;3	9;3	Ribosomal RNA-processing protein 7 homolog A	RRP7A	2	9	9	9	42.1	42.1	32.334	280	280;103	1.2773e-70	0.15223	75.401	13	0.89838	10.761	13	5.4376	77.023	13	0.15241	101.15	9	0.17704	215.75	8	1.5406	144.22	8	0.15005	174.02	21	1.1393	51.281	21	6.2581	135.57	21	0.26148	113.55	8	0.53808	104.31	7	1.3157
Q12768;E7EQI7;E5RFU6	12;12;1	12;12;1	12;12;1	WASH complex subunit strumpellin	KIAA0196	3	12	12	12	13.4	13.4	134.28	1159	1159;1011;164	6.5935e-31	0.98198	14.689	4	1.0216	14.926	4	0.92521	24.668	4	0.80811	15.768	4	1.3239	85.645	4	1.5392	102.62	4	0.75949	26.634	7	0.98408	33.413	7	1.1171	34.426	7	0.65237	21.435	3	0.97056	36.672	3	0.91042
Q8WV24;R4GND3	11;11	11;11	11;11	Pleckstrin homology-like domain family A member 1	PHLDA1	2	11	11	11	22.2	22.2	45.016	401	401;260	1.9078e-134	0.70411	26.927	49	1.0732	24.64	48	1.5215	21.997	48	0.65159	28.839	47	1.0185	28.228	47	1.5343	13.666	47	1.2421	20.931	41	0.79715	15.648	41	0.66352	20.48	41	1.1627	57.308	40	1.1642	26.56	40	1.0545
D6W592;Q8WVV9;Q8WVV9-4;B7WPG3;Q5JB52;H7C464;C9IYN3;Q8WVV9-2;Q8WVV9-3;H7BXH8;C9JJZ7;H7C0J6	16;16;16;16;16;7;5;5;5;4;3;3	15;15;15;15;15;6;5;5;5;4;3;3	15;15;15;15;15;6;5;5;5;4;3;3	Heterogeneous nuclear ribonucleoprotein L-like	HNRPLL	12	16	15	15	35.8	35.8	60.099	542	542;542;537;508;508;133;282;282;275;217;149;108	1.0773e-122	0.31852	56.618	13	0.97789	27.271	13	3.495	45.873	13	0.24422	59.268	10	0.35108	49.068	10	1.5318	53.439	10	0.32427	40.553	26	1.113	13.864	26	3.3254	33.417	26	0.2905	40.493	18	0.25842	36.669	18	0.86682
P09601;B1AHA8	12;9	12;9	12;9	Heme oxygenase 1	HMOX1	2	12	12	12	54.9	54.9	32.818	288	288;187	4.0514e-75	0.53433	41.011	8	1.3136	44.733	8	1.8974	55.724	8	0.46626	18.966	3	0.74397	36.224	3	1.5313	19.267	3	0.57262	37.984	13	0.95594	16.223	13	1.9622	51.979	13	0.36483	61.852	18	0.53008	52.343	18	1.2115
P11172;P11172-3;P11172-2;E9PFD2;P11172-4;F8WDG4;F2Z303;F2Z3P2	15;13;11;8;8;2;2;2	15;13;11;8;8;2;2;2	15;13;11;8;8;2;2;2	Uridine 5-monophosphate synthase;Orotate phosphoribosyltransferase;Orotidine 5-phosphate decarboxylase	UMPS	8	15	15	15	35.6	35.6	52.221	480	480;388;302;342;205;142;66;57	1.6382e-76	0.33074	41.555	14	0.91195	19.15	14	2.6589	35.849	14	0.34746	23.224	8	0.51398	22.974	8	1.5301	27.259	8	0.40355	64.712	24	1.1794	27.614	24	2.7791	51.756	24	0.43431	23.303	20	0.43768	43.907	20	1.049
Q9BUJ2;Q9BUJ2-2;B7Z4B8;Q9BUJ2-4;Q9BUJ2-3;M0QYZ0;M0R3F1;M0R0K8;M0QZV6;M0R203;M0QYI8;M0R247;M0QYM5	11;11;10;10;9;8;7;3;3;3;2;1;1	11;11;10;10;9;8;7;3;3;3;2;1;1	11;11;10;10;9;8;7;3;3;3;2;1;1	Heterogeneous nuclear ribonucleoprotein U-like protein 1	HNRNPUL1	13	11	11	11	18.6	18.6	95.737	856	856;804;767;756;752;371;641;158;118;81;172;105;90	7.7252e-93	0.49632	27.29	9	0.9783	14.3	9	1.8976	30.636	9	0.33565	39.66	7	0.48692	32.88	7	1.5092	42.629	7	0.59645	61.359	7	1.0346	14.286	7	1.9906	66.975	7	0.59514	39.683	14	0.53973	55.344	14	0.93856
Q15424-3;Q15424-4;Q15424;Q15424-2;B7Z2F6;F5GZU3;K7EII0	14;14;14;14;14;14;5	3;3;3;3;3;3;1	3;3;3;3;3;3;1	Scaffold attachment factor B1	SAFB	7	14	3	3	15.9	2.9	102.85	917	917;916;915;848;759;747;153	1.2475e-47	1.4587	29.23	3	0.81269	21.491	3	0.40438	23.411	3	1.7988	30.013	2	2.8086	17.459	2	1.5017	60.986	2	2.131	13.596	2	1.2275	3.3756	2	0.51045	9.0041	2	2.5005	25.774	5	2.1987	14.653	5	0.8572
Q04760;Q04760-2	5;5	5;5	5;5	Lactoylglutathione lyase	GLO1	2	5	5	5	26.6	26.6	20.777	184	184;169	1.0789e-16	0.93494	27.274	6	1.2037	30.701	6	1.0374	42.702	6	0.78175	20.854	3	1.0453	59.577	3	1.4946	43.093	3	0.91575	36.57	6	1.0577	12.578	6	1.1694	22.651	6	1.0172	14.91	7	0.94304	15.78	7	0.99834
Q13131-2;Q13131;Q96E92	22;22;7	22;22;7	17;17;3	5-AMP-activated protein kinase catalytic subunit alpha-1	PRKAA1	3	22	22	17	46.2	34.3	65.522	574	574;559;207	5.7171e-251	0.38151	24.871	16	0.96732	15.051	16	2.4815	19.39	16	0.34987	19.32	13	0.46624	40.835	13	1.4932	42.332	13	0.54538	37.899	34	1.0079	15.864	34	1.892	35.898	34	0.54989	27.328	30	0.58139	31.378	28	0.97767
P01111;G3V5T7;G3V4K2	7;1;1	7;1;1	3;0;0	GTPase NRas	NRAS	3	7	7	3	48.1	14.8	21.229	189	189;75;43	7.615e-72	1.1388	33.079	6	1.3881	94.011	5	1.1721	90.562	5	1.2001	21.004	3	2.4028	39.83	3	1.4908	18.291	3	0.91255	25.129	6	1.0079	9.7382	6	1.2649	36.383	6	0.87903	76.957	8	0.8543	32.891	8	1.0746
Q08257;Q08257-3;A6NP24;C9JH92;Q08257-2	10;9;8;7;5	10;9;8;7;5	10;9;8;7;5	Quinone oxidoreductase	CRYZ	5	10	10	10	38.6	38.6	35.206	329	329;295;243;206;192	5.4335e-47	0.11257	65.525	5	0.94017	43.02	5	9.0149	35.606	5	0.078163	29.44	2	0.11983	47.694	2	1.4765	16.751	2	0.24878	87.956	15	1.0594	11.637	15	4.6454	87.467	15	0.2652	109.35	8	0.16125	99.227	6	0.93229
P31942;P31942-2;P31942-3;B4DHY1;P31942-4;P31942-5;P31942-6	7;7;6;5;4;2;2	7;7;6;5;4;2;2	7;7;6;5;4;2;2	Heterogeneous nuclear ribonucleoprotein H3	HNRNPH3	7	7	7	7	29.2	29.2	36.926	346	346;331;297;238;215;145;139	7.1841e-104	0.64884	29.458	8	1.0789	26.976	8	1.8801	16.071	8	0.57216	40.281	3	0.59592	21.878	3	1.4762	52.942	3	0.45371	12.325	6	1.0156	7.684	6	2.4665	8.945	6	0.44948	17.434	4	0.4635	8.2503	3	0.96328
Q9UIV1;Q9UIV1-2;H0YAV9;E5RGH2;H0YBT3	5;4;2;1;1	5;4;2;1;1	5;4;2;1;1	CCR4-NOT transcription complex subunit 7	CNOT7	5	5	5	5	28.1	28.1	32.745	285	285;244;208;147;91	7.093e-35	0.8391	12.824	4	1.0141	13.934	4	1.1493	32.955	4	0.83864	14.349	3	1.0638	45.233	3	1.4747	34.593	3	0.94085	32.998	10	1.0291	30.156	10	1.1602	22.526	10	0.8816	18.769	7	0.85407	10.731	7	1.0142
Q71U36;Q71U36-2;Q13748;Q13748-2;Q6PEY2;F8VQQ4	34;34;24;20;18;16	3;3;3;3;3;1	1;1;1;1;1;1	Tubulin alpha-1A chain;Tubulin alpha-3C/D chain;Tubulin alpha-3E chain	TUBA1A;TUBA3C;TUBA3E	6	34	3	1	71	3.1	50.135	451	451;416;450;418;450;219	0	0.81046	23.837	5	1.2068	23.036	5	1.49	47.683	5	0.65563	30.758	2	1.0445	16.517	2	1.4666	0.65422	2	1.1758	29.548	12	1.0294	22.369	12	1.037	51.168	12	0.92492	53.368	13	0.92543	58.772	13	1.0459
Q15437;Q5QPE2;Q5QPE1	14;9;4	12;7;4	12;7;4	Protein transport protein Sec23B	SEC23B	3	14	12	12	21	18.1	86.478	767	767;331;246	4.7466e-103	0.62647	29.96	6	1.2126	12.448	6	1.8605	27.428	6	0.53647	37.708	2	0.67505	15.805	2	1.4544	47.53	2	0.9281	46.59	12	0.95588	20.112	12	0.98069	52.508	12	0.72626	41.596	8	0.73676	33.877	8	0.75446
Q9NXH9;Q9NXH9-2;K7EQQ8;K7EJX9;K7EQU7	13;13;7;1;1	13;13;7;1;1	13;13;7;1;1	tRNA (guanine(26)-N(2))-dimethyltransferase	TRMT1	5	13	13	13	22.9	22.9	72.233	659	659;630;297;191;145	5.8581e-49	1.2129	51.785	6	1.0428	49.792	6	0.87834	24.154	6	1.1196	12.527	3	1.6277	18.741	3	1.4523	25.867	3	1.5012	27.595	7	1.067	11.418	7	0.74734	25.029	7	1.0159	20.987	9	0.89533	28.427	9	0.84339
P23919;H7C312;G5E9E9;H7BZ20;H7C3A4	8;5;4;3;3	8;5;4;3;3	8;5;4;3;3	Thymidylate kinase	DTYMK	5	8	8	8	35.8	35.8	23.819	212	212;170;83;192;101	7.0202e-20	0.47543	31.443	4	0.91342	3.6167	4	1.8673	26.214	4	0.27472	34.764	2	0.40616	10.316	2	1.4458	42.469	2	0.74148	37.845	5	1.2075	32.583	5	1.3211	67.383	5	0.4974	5.3049	3	0.43391	21.289	3	0.98596
P57059	11	11	11	Serine/threonine-protein kinase SIK1	SIK1	1	11	11	11	15.7	15.7	84.901	783	783	8.2245e-73	0.26445	11.726	5	0.95791	46.385	5	2.8134	44.792	5	0.19475	5.1965	3	0.27659	18.124	3	1.4417	9.1052	3	0.35573	46.459	21	1.1129	29.952	21	3.0608	46.776	21	0.42278	34.346	8	0.33057	20.328	7	0.74968
Q9H074;Q9H074-2;D6REB4;D6R9H8	13;12;10;4	13;12;10;4	2;1;1;2	Polyadenylate-binding protein-interacting protein 1	PAIP1	4	13	13	2	37.2	5.4	53.524	479	479;400;351;266	1.1239e-61	0.5475	161.42	3	1.1932	144.77	3	2.1395	12.948	3	0.53126	10.805	4	0.75882	20.782	4	1.4387	15.732	4	0.68452	24.323	17	0.98694	16.458	17	1.5871	23.687	17	0.59916	21.608	19	0.67422	19.362	19	1.1685
P09913	11	11	11	Interferon-induced protein with tetratricopeptide repeats 2	IFIT2	1	11	11	11	26.5	26.5	54.632	472	472	6.3852e-32	0.22429	54.518	4	0.83648	8.9225	4	3.5928	56.102	4	0.24968	35.175	2	0.38135	4.8405	2	1.4373	44.563	2	0.29624	76.748	8	1.008	15.112	8	3.5358	82.865	8	0.28756	47.973	11	0.31609	23.533	11	1.0496
Q9Y617;Q9Y617-2	18;16	18;16	18;16	Phosphoserine aminotransferase	PSAT1	2	18	18	18	55.7	55.7	40.422	370	370;324	3.6186e-145	0.36004	81.886	18	1.0674	23.864	18	3.0376	81.203	18	0.36193	17.847	12	0.41833	28.714	11	1.4277	27.458	11	0.41668	27.106	33	0.99859	12.157	33	2.4994	30.407	33	0.42305	22.478	42	0.45958	29.036	42	1.0726
P31350-2;P31350;C9JXC1;Q7LG56-2	7;7;4;1	7;7;4;1	6;6;3;0	Ribonucleoside-diphosphate reductase subunit M2	RRM2	4	7	7	6	22.3	20.7	51.092	449	449;389;289;299	3.9472e-38	0.77701	8.1135	3	1.3513	13.004	3	1.4092	10.778	3	0.70442	16.565	2	1.0432	17.544	2	1.422	0.79316	2	0.84923	35.865	3	0.82453	26.353	3	1.094	33.298	3	0.74349	25.237	7	0.92286	15.001	7	1.2689
Q9NY61;K7ERC2;K7EK88;K7ENE9	12;3;3;1	12;3;3;1	12;3;3;1	Protein AATF	AATF	4	12	12	12	32.1	32.1	63.132	560	560;154;98;55	5.001e-152	1.1625	5.1208	4	1.3631	62.156	4	1.1905	63.196	4	1.0224	4.4539	2	1.5958	8.8545	2	1.4135	4.2057	2	0.92872	19.204	11	1.0309	6.3509	11	1.178	19.908	11	0.91288	26.814	14	0.89808	19.641	14	0.94111
P08865;C9J9K3;A6NE09;C9JQR9	11;11;8;3	11;11;8;3	11;11;8;3	40S ribosomal protein SA	RPSA;RPSAP58	4	11	11	11	48.5	48.5	32.854	295	295;264;295;73	6.6037e-209	0.54077	24.433	5	0.85192	93.66	5	1.6663	78.341	5	0.50526	24.776	4	0.66242	48.573	4	1.4053	41.863	4	0.62944	60.723	12	1.1786	59.057	12	1.9688	21.861	12	0.83268	43.105	11	0.47347	89.694	11	0.84956
Q15004;H0YMA4;H0YKX3;Q15004-2	6;5;5;2	6;5;5;2	6;5;5;2	PCNA-associated factor	PAF;KIAA0101	4	6	6	6	69.4	69.4	11.986	111	111;115;84;65	1.3284e-117	9.6352	22.631	9	1.0551	18.658	9	0.10805	22.058	9	6.1186	39.162	17	10.012	27.486	17	1.4027	26.685	17	11.42	31.394	11	1.0631	17.02	11	0.11336	31.636	11	10.107	45.881	17	15.579	55.313	17	1.6418
P06576;F8VPV9;H0YH81;F8W079;F8VQY0;F8W0P7;H0YI37	13;12;9;7;6;4;1	13;12;9;7;6;4;1	13;12;9;7;6;4;1	ATP synthase subunit beta, mitochondrial;ATP synthase subunit beta	ATP5B	7	13	13	13	34.8	34.8	56.559	529	529;518;362;284;218;270;133	7.6056e-61	0.83148	94.335	8	0.8676	88.305	8	1.3338	59.747	8	0.5822	108.67	5	0.67048	16.018	4	1.3971	54.901	4	0.78542	29.325	18	0.94714	18.558	18	1.2771	30.95	18	0.90713	39.322	15	0.9142	63.536	14	0.89296
O15144;G5E9J0;C9JTV5;H7C3F9;G5E9S7	12;3;3;2;2	12;3;3;2;2	12;3;3;2;2	Actin-related protein 2/3 complex subunit 2	ARPC2	5	12	12	12	34	34	34.333	300	300;91;90;165;38	3.7691e-58	0.5375	19.283	11	0.85832	15.231	11	1.5229	21.406	11	0.602	21.93	4	0.97358	146.06	4	1.394	173.04	4	0.56144	44.778	21	1.0078	16.188	21	1.8723	48.566	21	0.53738	30.487	19	0.62448	91.155	19	1.1875
P62241;Q5JR95	8;8	8;8	8;8	40S ribosomal protein S8	RPS8	2	8	8	8	42.3	42.3	24.205	208	208;188	3.5644e-85	0.72833	26.109	5	0.82247	16.156	5	1.4499	15.019	5	0.6109	19.229	9	0.94542	61.254	9	1.3921	49.097	9	0.82865	32.555	7	1.1276	18.693	7	1.5959	23.354	7	0.65826	7.7296	6	0.56985	19.204	6	1.0913
B4DT67;B4DRE6;Q9NUQ6;Q9NUQ6-2;B8ZZZ7;F8W6C2;C9JW67;C9JGM8;F8VT91;F8VZ02;C9JKE4;F2Z2S1;H7C2G5;C9J8M7;C9IZC3;F8WAV0;Q4ZFW0	8;8;8;8;7;5;3;2;2;2;2;1;1;1;1;1;1	8;8;8;8;7;5;3;2;2;2;2;1;1;1;1;1;1	8;8;8;8;7;5;3;2;2;2;2;1;1;1;1;1;1	SPATS2-like protein	SPATS2L	17	8	8	8	16	16	65.151	588	588;566;558;489;498;266;238;193;188;173;154;140;117;115;94;23;13	9.4889e-33	0.7401	39.099	3	0.91723	9.6528	3	1.0742	39.808	3	0.6945	34.484	5	0.82409	28.776	5	1.3832	21.387	5	0.58002	57.772	5	0.94466	52.613	5	2.0491	22.337	5	0.54339	17.063	4	0.76589	14.892	4	1.5784
O14979	9	8	2	Heterogeneous nuclear ribonucleoprotein D-like	HNRPDL	1	9	8	2	27.6	8.8	46.437	420	420	2.5765e-34	1.5726	37.098	4	0.91972	35.337	4	0.73615	41.063	4	1.9244	19.808	2	2.8008	74.798	2	1.3769	53.682	2	1.9543	41.25	2	NaN	NaN	1	NaN	NaN	1	2.3429	24.826	4	1.9264	28.697	4	0.95278
P37235;P84074;E9PC71;P61601	3;2;2;1	3;2;2;1	3;2;2;1	Hippocalcin-like protein 1;Neuron-specific calcium-binding protein hippocalcin	HPCAL1;HPCA	4	3	3	3	18.1	18.1	22.313	193	193;193;175;193	1.2735e-09	1.1257	7.7121	5	0.86032	9.5373	5	0.76208	14.067	5	1.0576	20.802	3	1.3757	14.757	3	1.3741	7.3049	3	1.3466	22.209	4	0.85307	24.568	4	0.66287	3.367	4	1.032	14.33	5	1.1982	30.418	5	1.115
Q9NZL9;Q9NZL9-2;Q9NZL9-4;Q9NZL9-3;E5RJR3;H7C0X7;Q9NZL9-5;E5RFS9	8;6;6;5;4;3;2;2	8;6;6;5;4;3;2;2	8;6;6;5;4;3;2;2	Methionine adenosyltransferase 2 subunit beta	MAT2B	8	8	8	8	27.2	27.2	37.551	334	334;323;306;259;117;198;83;82	2.3408e-36	0.80019	9.8358	4	1.0732	51.775	4	1.3557	48.473	4	0.58349	40.412	7	0.7819	48.711	7	1.3709	25.093	7	0.67557	26.8	6	0.94923	26.604	6	1.1011	38.94	6	0.78772	27.285	11	0.80563	19.722	11	1.0279
P83436	7	7	7	Conserved oligomeric Golgi complex subunit 7	COG7	1	7	7	7	10.6	10.6	86.343	770	770	1.8732e-25	0.68435	11.128	5	1.1733	30.216	5	1.4239	29.059	5	0.53204	36.882	3	0.68048	35.953	3	1.3704	51.066	3	0.77295	7.4263	2	0.79405	10.758	2	1.5221	6.5775	2	0.6446	19.975	6	0.5757	37.614	6	0.91126
P47989	9	9	9	Xanthine dehydrogenase/oxidase;Xanthine dehydrogenase;Xanthine oxidase	XDH	1	9	9	9	6.3	6.3	146.42	1333	1333	1.0171e-22	0.27882	86.929	3	0.093834	116.7	3	0.46291	59.25	3	0.15124	88.611	3	0.23409	88.913	2	1.3696	71.924	2	NaN	NaN	0	NaN	NaN	0	NaN	NaN	0	NaN	NaN	0	NaN	NaN	0	NaN
P46782;M0R0F0;M0R0R2;M0QZN2	14;14;13;10	14;14;13;10	14;14;13;10	40S ribosomal protein S5;40S ribosomal protein S5, N-terminally processed	RPS5	4	14	14	14	58.3	58.3	22.876	204	204;200;225;134	1.1496e-161	0.16614	44.679	26	0.94898	13.185	26	6.3185	43.758	26	0.08413	60.479	11	0.12877	53.663	10	1.365	42.997	10	0.17155	58.797	57	1.1082	13.297	57	6.8724	63	57	0.18499	50.944	28	0.14709	53.027	28	0.94042
Q86TI2-2;Q86TI2;Q86TI2-4;M0R2A8;M0R2G6;M0R3C4;M0R0I1;M0R162;M0QXG6;M0QXI5;M0R145;M0R3E8;M0R1L4	25;25;24;18;9;8;6;5;4;2;2;2;1	25;25;24;18;9;8;6;5;4;2;2;2;1	25;25;24;18;9;8;6;5;4;2;2;2;1	Dipeptidyl peptidase 9	DPP9	13	25	25	25	32.5	32.5	101.67	892	892;863;836;518;140;123;119;151;96;220;78;68;141	0	0.96737	22.744	7	1.1944	24.759	7	1.1868	20.157	7	0.63184	28.763	5	0.77084	25.266	5	1.3603	45.23	5	0.9485	31.427	38	0.94267	25.515	38	1.0339	23.448	38	0.84457	32.813	30	0.86073	39.845	30	0.9871
Q8TEX9-2;Q8TEX9;H0YN14;H0YMR4;H0YN07;H0YL92;H0YLV0;H0YKG5;H0YK93	17;17;13;6;5;3;3;2;2	17;17;13;6;5;3;3;2;2	17;17;13;6;5;3;3;2;2	Importin-4	IPO4	9	17	17	17	21.1	21.1	118.9	1083	1083;1081;911;547;312;101;98;154;48	2.2006e-96	1.2161	35.294	8	0.8807	37.763	8	0.80515	13.428	8	0.9792	49.298	5	1.4366	79.251	5	1.3431	38.588	5	1.2195	19.082	14	0.92829	18.335	14	0.78557	27.605	14	1.0302	34.423	13	1.0546	37.275	13	1.0073
Q14764;H3BQK6;H3BRL2;H3BNF6;H3BUK7;H3BP76;H3BQE7;H3BUP3;H3BNF2;H3BPZ2	15;9;8;6;6;5;2;2;2;2	15;9;8;6;6;5;2;2;2;2	15;9;8;6;6;5;2;2;2;2	Major vault protein	MVP	10	15	15	15	21.6	21.6	99.326	893	893;220;149;144;107;94;81;57;42;39	8.4786e-43	0.73201	29.143	2	0.69323	57.706	2	0.97728	71.517	2	0.55619	17.689	2	0.71917	21.064	2	1.3413	18.081	2	0.6356	33.117	15	1.0863	31.668	15	1.7197	31.624	15	0.5844	41.293	4	0.71375	39.23	4	1.2195
Q2M389;Q2M389-2;F8VYH7;F8W1W1	13;8;3;2	13;8;3;2	13;8;3;2	WASH complex subunit 7	KIAA1033	4	13	13	13	14.7	14.7	136.4	1173	1173;851;189;116	9.1367e-78	1.275	7.5562	9	1.1504	17.692	9	0.86521	19.374	9	1.1627	21.177	7	1.4274	59.089	7	1.3412	56.385	7	0.91862	34.469	7	1.0852	31.958	7	0.96019	29.339	7	1.203	34.236	9	1.4109	52.079	9	1.0293
P06702	11	11	11	Protein S100-A9	S100A9	1	11	11	11	67.5	67.5	13.242	114	114	1.6444e-291	0.074226	85.002	12	0.15889	169.26	12	2.558	154.37	12	0.051504	82.232	16	0.081859	139.15	13	1.3396	126.57	13	0.11767	87.188	4	0.21592	138.66	3	1.7603	220.14	3	0.12974	100.11	10	0.11893	56.297	8	0.8123
P18031;B4DSN5	8;4	8;4	8;4	Tyrosine-protein phosphatase non-receptor type 1	PTPN1	2	8	8	8	19.1	19.1	49.966	435	435;362	1.7734e-23	1.4294	34.919	4	1.5635	27.021	4	0.98337	23.657	4	0.95868	0.065739	2	1.2784	9.248	2	1.3364	1.0182	2	1.3167	16.616	4	1.0065	21.111	4	0.94032	40.604	4	1.0523	22.44	8	1.036	26.896	8	0.97608
P28562	8	8	8	Dual specificity protein phosphatase 1	DUSP1	1	8	8	8	20.2	20.2	39.297	367	367	1.3329e-24	0.16759	75.564	3	1.1059	11.524	3	6.4722	93.174	3	0.32077	88.555	4	0.24077	78.107	3	1.3362	152.1	3	0.53465	41.002	12	1.1503	24.461	12	2.3062	48.573	12	0.34677	78.164	3	0.062122	85.149	3	0.19238
Q9HA77;H0YFF0;F5H579;F5H623;H0YFV1	13;4;1;1;1	13;4;1;1;1	13;4;1;1;1	Probable cysteine--tRNA ligase, mitochondrial	CARS2	5	13	13	13	24.6	24.6	62.223	564	564;176;181;154;119	8.4008e-63	0.61996	52.747	7	1.2233	32.382	7	1.9802	32.942	7	0.53244	16.24	7	0.773	21.019	7	1.3302	18.578	7	0.76052	31.595	14	1.0122	15.363	14	1.4168	32.403	14	0.85825	25.297	15	0.85211	33.624	15	1.0444
O60508;Q5SRN1;Q5SRM9	8;7;2	8;7;2	8;7;2	Pre-mRNA-processing factor 17	CDC40	3	8	8	8	16.8	16.8	65.521	579	579;539;70	2.5e-41	0.49876	6.8659	3	1.0353	27.382	3	2.0588	19.967	3	0.5343	15.54	2	0.63863	2.1352	2	1.3297	25.353	2	0.65519	28.235	13	1.1369	14.634	13	2.1837	35.222	13	0.72995	27.16	4	0.58974	8.6424	4	0.91361
J3QSW6;O60229;H7BXZ5;O60229-2;C9IZQ6;O60229-3;H7C0I9;H7C1X7;O60229-4;O60229-6;O60229-5;C9J1B4	19;19;19;18;18;12;2;2;1;1;1;1	1;1;1;1;1;1;0;0;0;0;0;0	1;1;1;1;1;1;0;0;0;0;0;0	Kalirin	KALRN	12	19	1	1	5.4	0.4	340.26	2986	2986;2985;2955;1663;1654;851;268;215;1289;1257;738;194	4.6383e-154	1.0641	17.968	3	1.283	22.855	3	1.2703	7.2757	3	0.85139	13.565	4	0.99261	9.8238	4	1.3283	27.867	4	1.3893	9.7003	2	0.77579	15.215	2	0.49087	7.5787	2	NaN	NaN	0	NaN	NaN	0	NaN
Q5T5C7;P49591	11;11	11;11	11;11	Serine--tRNA ligase, cytoplasmic	SARS	2	11	11	11	20.7	20.7	61.312	536	536;514	1.715e-36	0.77662	28.3	7	0.92267	23.284	7	1.1431	34.6	7	0.62458	22.77	6	0.8257	45.287	6	1.326	41.256	6	0.65472	34.411	15	1.0359	13.882	15	1.6567	32.323	15	0.88275	58.016	13	0.87187	18.021	13	0.98769
O43929;O43929-3;O43929-2;B7Z632;CON__Q2YDI2;Q53SE3;C9J2X8;C9JGH7;Q96NJ5;B7Z346;B7Z4E2;Q5THS9	14;11;11;8;5;4;4;4;1;1;1;1	14;11;11;8;5;4;4;4;1;1;1;1	14;11;11;8;5;4;4;4;1;1;1;1	Origin recognition complex subunit 4	ORC4	12	14	14	14	35.1	35.1	50.377	436	436;362;352;219;436;145;128;127;620;584;551;176	2.5225e-105	0.48513	27.321	3	0.87099	39.876	3	1.5	20.422	3	0.39416	24.182	7	0.47811	30.08	7	1.3243	34.005	7	0.58339	24.673	17	1.0297	13.277	17	2.0573	23.243	17	0.53829	56.738	9	0.49214	33.153	9	0.84988
Q15746;Q15746-6;Q15746-2;Q15746-5;Q15746-7;B4DUE3;Q15746-3;Q15746-4	2;2;2;2;2;2;1;1	2;2;2;2;2;2;1;1	2;2;2;2;2;2;1;1	Myosin light chain kinase, smooth muscle;Myosin light chain kinase, smooth muscle, deglutamylated form	MYLK	8	2	2	2	0.8	0.8	210.71	1914	1914;1913;1845;1841;992;714;1863;1794	2.7711e-05	0.82875	10.31	3	1.2939	23.656	3	1.6114	26.042	3	0.69611	15.374	3	0.85394	3.3405	3	1.3214	14.051	3	0.82786	13.285	4	1.4229	15.191	4	1.6373	6.424	4	0.80433	8.628	3	0.91118	4.0889	3	1.0672
Q5VTL8;Q5VTL8-2	6;5	6;5	6;5	Pre-mRNA-splicing factor 38B	PRPF38B	2	6	6	6	13	13	64.467	546	546;190	2.1672e-20	1.4366	34.046	2	1.2103	28.277	2	0.79312	54.887	2	1.2873	79.138	2	1.702	81.49	2	1.3168	14.217	2	1.2577	11.91	4	1.0943	12.89	4	0.83024	21.917	4	1.1328	21.854	5	1.1649	22.93	5	0.96574
O76071	4	4	4	Probable cytosolic iron-sulfur protein assembly protein CIAO1	CIAO1	1	4	4	4	16.8	16.8	37.84	339	339	1.3841e-39	0.72974	53.605	2	0.70166	71.266	2	1.1556	45.95	2	0.81619	10.414	4	1.0499	45.788	4	1.3112	31.013	4	0.97098	28.989	3	1.1793	7.3943	3	0.84249	33.177	3	0.87592	30.35	4	0.81289	8.0224	4	0.90398
Q13283;F5H4D6;E5RIZ6;E5RJU8;Q5HYE9;E5RH42;E5RIF8;E5RI46;D6R9A4;D6R9X5;E5RH00	10;6;4;2;2;2;2;2;1;1;1	10;6;4;2;2;2;2;2;1;1;1	9;6;3;1;1;1;1;1;0;0;0	Ras GTPase-activating protein-binding protein 1	G3BP1	11	10	10	9	27.5	25.8	52.164	466	466;284;148;153;122;117;106;105;59;56;37	4.3278e-61	1.1686	19.048	7	0.99599	45.03	7	0.76192	56.479	7	0.97711	30.961	3	1.2209	28.89	3	1.3088	45.224	3	1.3261	23.815	7	0.99423	28.379	7	0.77315	43.681	7	1.3397	53.521	11	1.1049	58.579	11	0.88485
Q96A26;F8W7Q4;E9PH05	4;4;2	4;4;2	4;4;2	Protein FAM162A	FAM162A	3	4	4	4	27.3	27.3	17.342	154	154;144;141	1.5126e-100	0.79021	30.738	6	1.1785	14.169	6	1.3926	28.233	6	0.66786	28.166	4	0.8642	42.87	4	1.3061	33.98	4	1.136	51.006	8	0.94131	11.682	8	0.88405	60.535	8	0.88942	14.139	19	1.1145	63.368	19	1.2035
Q96L92;Q96L92-3;Q96L92-2;Q96L92-4;O60759;B4DWH9;C9JSM2	9;9;7;2;1;1;1	9;9;7;2;1;1;1	9;9;7;2;1;1;1	Sorting nexin-27	SNX27	7	9	9	9	20.5	20.5	61.264	541	541;528;448;232;359;253;131	1.3541e-146	1.6796	187.35	5	2.0418	110.15	5	0.51445	85.181	5	1.2749	3.6607	2	1.6457	1.7169	2	1.3036	7.4651	2	1.2818	14.294	3	0.99858	14.443	3	0.79601	20.859	3	5.392	249.99	10	1.9968	143.98	10	0.33863
P18077;C9K025;F8WB72;F8WBS5	9;7;4;4	9;7;4;4	9;7;4;4	60S ribosomal protein L35a	RPL35A	4	9	9	9	67.3	67.3	12.538	110	110;94;57;55	1.8638e-15	0.21016	34.501	4	0.74217	11.874	4	3.1259	46.597	4	0.088374	20.95	3	0.12514	8.3449	3	1.3035	27.431	3	0.20063	69.796	15	1.1506	9.9651	15	6.1511	74.729	15	0.19004	46.325	4	0.11166	53.372	4	0.74426
P19623;K7EQ47;K7ESL0;K7EKM4;K7EL89	12;3;3;3;3	12;3;3;3;3	12;3;3;3;3	Spermidine synthase	SRM	5	12	12	12	46.7	46.7	33.824	302	302;134;119;93;83	5.5192e-70	0.32415	22.618	19	0.86955	41.337	19	2.5005	40.131	19	0.26779	34.038	12	0.35022	23.573	12	1.3033	41.817	12	0.39825	22.263	23	1.0123	15.115	23	2.6895	30.336	23	0.35485	24.95	18	0.39523	27.106	18	1.0958
Q9Y2H1;B4E3J8;F5GY51;F5H7Z3;I3L0D0;F5H277;F5H0V1;F5H5E6	12;7;5;4;4;3;1;1	8;5;3;3;2;1;1;1	8;5;3;3;2;1;1;1	Serine/threonine-protein kinase 38-like	STK38L	8	12	8	8	32.1	24.8	54.002	464	464;371;131;94;89;214;64;56	8.6732e-37	0.39626	32.843	2	1.0228	13.619	2	2.2439	44.506	2	0.2753	53.332	5	0.39425	29.542	5	1.3022	56.551	5	0.33157	38.505	6	0.90647	27.376	6	2.8817	26.099	6	0.45044	39.751	6	0.3652	34.327	6	0.85175
P35520-2;P35520;F5H2U1;H7C2H4;C9JMA6;H7C1W6	10;10;7;3;3;1	10;10;7;3;3;1	10;10;7;3;3;1	Cystathionine beta-synthase	CBS	6	10	10	10	22.7	22.7	61.862	565	565;551;463;224;177;149	7.3173e-137	0.47991	29.408	6	0.92667	25.301	5	1.9328	20.436	5	0.58922	30.637	7	0.72411	29.903	7	1.3016	14.672	7	0.66504	61.118	3	1.3001	12.3	3	1.8317	67.56	3	0.56975	25.573	8	0.79235	24.829	8	1.1877
P10398;B4DMG5;P10398-2	4;2;2	4;2;2	2;2;2	Serine/threonine-protein kinase A-Raf	ARAF	3	4	4	2	8.4	4.6	67.585	606	606;188;186	3.7574e-24	0.76571	30.453	2	1.1837	29.976	2	1.5642	16.848	2	0.51453	25.874	3	0.55902	12.393	3	1.3012	37.184	3	0.69916	12.013	4	1.1134	11.633	4	1.7572	13.871	4	0.64593	10.685	4	0.46993	29.803	4	0.81172
Q9UBE0;M0QZS6;B3KNJ4;Q9UBE0-3;Q9UBE0-2;M0QX65;B4DY66;M0R054;M0QYM8;M0R286;M0QYP2;M0R375	11;9;8;8;8;7;5;4;3;2;1;1	11;9;8;8;8;7;5;4;3;2;1;1	11;9;8;8;8;7;5;4;3;2;1;1	SUMO-activating enzyme subunit 1	SAE1	12	11	11	11	37.3	37.3	38.449	346	346;265;299;299;266;205;172;157;133;98;71;50	8.4871e-56	1.3728	21.982	9	1.247	33.966	9	0.8102	38.022	9	1.1133	29.291	6	1.6205	30.261	6	1.2992	27.907	6	1.6422	19.813	9	1.0186	24.567	9	0.68964	33.301	9	1.6023	25.286	14	1.5485	21.03	14	1.0009
Q96J01;Q6NZ53;D6RGZ2;D6REC9	10;7;6;3	10;7;6;3	10;7;6;3	THO complex subunit 3	THOC3	4	10	10	10	30.5	30.5	38.771	351	351;327;105;166	3.1793e-53	0.80057	28.352	10	1.0706	16.307	10	1.6093	26.899	10	0.48973	33.499	4	0.66416	17.859	4	1.2972	29.245	4	0.41735	21.336	19	1.147	17.679	19	2.7845	32.276	19	0.51291	55.358	8	0.57213	25.073	8	1.0958
Q7Z4L5;Q7Z4L5-2;H9KV93;Q8NDW8-3	13;4;3;1	13;4;3;1	12;4;2;0	Tetratricopeptide repeat protein 21B	TTC21B	4	13	13	12	13.1	12.5	150.94	1316	1316;482;283;441	1.7558e-59	1.1824	23.242	4	0.9347	26.65	4	0.96225	21.237	4	0.54346	46.157	2	0.76591	21.3	2	1.2964	26.637	2	0.9861	44.368	5	1.0228	12.185	5	0.98682	44.196	5	1.0144	34.46	5	0.82115	32.956	5	0.78915
P06737;P06737-2;E9PK47	23;23;22	23;23;22	18;18;17	Glycogen phosphorylase, liver form;Phosphorylase	PYGL	3	23	23	18	29.2	23.5	97.147	847	847;813;819	1.9978e-145	0.75946	36.513	8	1.139	72.015	8	1.6474	59.979	8	0.56421	11.115	3	0.791	13.355	3	1.2963	2.662	3	0.92236	28.038	16	0.89331	20.561	16	0.99818	35.5	16	0.93322	15.515	14	0.80977	56.578	14	0.92988
P29508;P29508-2	23;18	23;18	8;7	Serpin B3	SERPINB3	2	23	23	8	62.1	28.2	44.564	390	390;338	3.2635e-217	0.12311	103.97	10	0.12723	92.39	7	0.80254	126.56	7	0.13331	68.619	10	0.15464	90.46	5	1.2936	73.413	5	NaN	NaN	1	NaN	NaN	0	NaN	NaN	0	0.2423	85.979	2	NaN	NaN	1	NaN
P21673;E9PD37;A6NJE6;A6NM56	6;5;2;2	6;5;2;2	6;5;2;2	Diamine acetyltransferase 1	SAT1	4	6	6	6	40.9	40.9	20.024	171	171;143;150;120	9.6239e-78	0.52759	20.541	6	0.75907	24.635	6	1.4097	37.576	6	0.56784	17.784	3	0.77911	33.862	3	1.2912	26.597	3	0.87196	20.51	8	0.90775	5.6914	8	1.1374	17.31	8	0.74275	9.81	6	0.64276	45.952	6	0.84077
Q8N1G2;Q5T7F5;H0Y4T0;Q5T7F8;H0YCQ1	18;4;2;2;2	18;4;2;2;2	18;4;2;2;2	Cap-specific mRNA (nucleoside-2-O-)-methyltransferase 1	FTSJD2	5	18	18	18	22.4	22.4	95.32	835	835;372;156;148;113	2.0911e-51	0.98876	26.346	7	0.87735	33.88	7	0.9636	31.788	7	0.69599	8.2318	2	0.87868	22.748	2	1.2907	34.726	2	0.80313	26.903	16	1.1404	27.04	16	1.2943	28.667	16	1.2065	38.491	13	1.2045	30.957	13	0.92545
P21281;H0YC04;P15313;C9JL73;E5RGH6;H0YAT8;C9JNS9;C9J5E3;C9JZ02	12;5;4;4;3;2;1;1;1	12;5;4;4;3;2;1;1;1	12;5;4;4;3;2;1;1;1	V-type proton ATPase subunit B, brain isoform	ATP6V1B2	9	12	12	12	33.7	33.7	56.5	511	511;199;513;496;66;56;249;248;118	1.1594e-65	0.24081	66.254	8	1.0412	24.767	8	4.3162	65.316	8	0.14319	28.198	5	0.17775	24.367	5	1.2885	52.569	5	0.19984	68.788	25	1.2734	17.394	25	7.0889	74.766	25	0.23032	63.481	14	0.18671	62.105	14	0.86215
P04080	6	6	6	Cystatin-B	CSTB	1	6	6	6	79.6	79.6	11.139	98	98	2.9497e-103	1.1884	13.298	3	0.67295	21.699	3	0.64817	9.127	3	1.0636	8.2866	3	1.456	11.065	3	1.2879	6.1524	3	1.3282	11.471	7	0.74035	11.533	7	0.5261	27.146	7	1.6931	13.869	7	2.3488	21.087	7	1.272
Q96PK6;Q96PK6-2	28;9	28;9	22;3	RNA-binding protein 14	RBM14	2	28	28	22	41.9	29.7	69.491	669	669;156	3.2179e-157	0.19899	60.204	31	0.94304	35.115	31	4.7418	57.667	31	0.16012	53.945	21	0.18782	65.035	20	1.2842	59.963	20	0.19765	65.946	46	1.1	25.334	46	6.6744	69.126	46	0.19582	59.425	25	0.14229	86.609	24	0.93745
Q70J99;Q70J99-3;Q70J99-2;K7EN81;K7EQ37;K7EIH3;K7EMK8;K7EN29	18;17;8;7;7;5;3;3	18;17;8;7;7;5;3;3	18;17;8;7;7;5;3;3	Protein unc-13 homolog D	UNC13D	8	18	18	18	22	22	123.28	1090	1090;1142;363;310;267;170;188;146	7.3721e-142	0.55894	34.056	5	0.90625	16.972	5	1.8506	20.375	5	0.63804	34.005	6	0.74589	27.177	6	1.2811	7.4465	6	0.59135	56.527	15	0.98534	21.871	15	1.4891	61.151	15	0.54278	25.304	14	0.77076	21.961	14	1.251
Q9H1I8;Q9H1I8-3;B1AH60;B1AH59;Q9H1I8-2;H7C3Y4;F8WAQ6;F2Z2W4	5;4;3;3;2;1;1;1	5;4;3;3;2;1;1;1	5;4;3;3;2;1;1;1	Activating signal cointegrator 1 complex subunit 2	ASCC2	8	5	5	5	8.2	8.2	86.359	757	757;681;242;240;370;87;78;37	1.8084e-25	9.758	248.11	2	1.843	11.897	2	0.20843	230	2	1.1542	12.504	2	1.2888	3.999	2	1.281	1.7599	2	1.0338	99.416	5	0.99509	7.38	5	0.73492	90.759	5	1.2283	42.336	7	1.006	15.621	7	0.75878
E9PGD0;F5GXJ4;H0Y860;Q9P246;H7C5A5;R4GMP0;R4GN82;H7C5K2;R4GNC5	3;3;3;3;3;2;2;1;1	3;3;3;3;3;2;2;1;1	3;3;3;3;3;2;2;1;1	Stromal interaction molecule 2	STIM2	9	3	3	3	4.2	4.2	93.87	841	841;833;754;746;599;214;159;347;87	9.8427e-12	0.78322	22.308	2	1.1741	14.978	2	1.1449	39.584	2	0.70977	43.955	2	0.86001	43.831	2	1.2793	12.027	2	NaN	NaN	1	NaN	NaN	1	NaN	NaN	1	0.93248	8.947	2	0.90096	7.5117	2	1.0208
Q9P287-2;Q9P287;Q9P287-3;Q9P287-4;B4E318	3;3;3;3;3	3;3;3;3;3	3;3;3;3;3	BRCA2 and CDKN1A-interacting protein	BCCIP	5	3	3	3	14.6	14.6	36.214	322	322;314;292;292;262	1.8984e-72	1.3851	16.129	9	0.98799	22.42	9	0.6808	21.752	9	1.4271	38.713	8	1.8587	33.557	8	1.2788	18.532	8	1.6331	12.353	8	0.95396	19.764	8	0.58444	20.572	8	1.5046	37.943	10	1.4291	47.185	10	0.92847
Q9Y4Z0;U3KQS7;M0QXB0;U3KQK1	3;3;2;1	3;3;2;1	3;3;2;1	U6 snRNA-associated Sm-like protein LSm4	LSM4	4	3	3	3	23	23	15.35	139	139;109;69;125	2.4499e-06	0.0062371	319.78	7	0.03541	199.62	7	4.5856	172.99	7	0.0044678	111.18	2	0.0058237	47.462	2	1.2787	69.867	2	NaN	NaN	0	NaN	NaN	0	NaN	NaN	0	NaN	NaN	0	NaN	NaN	0	NaN
P32121-4;P32121-3;P32121;P32121-2;P32121-5;Q68DZ5;K7EL17;J3KPP7;P49407;P49407-2;P36575;P36575-2;H0YET9	2;2;2;2;2;2;2;1;1;1;1;1;1	2;2;2;2;2;2;2;1;1;1;1;1;1	2;2;2;2;2;2;2;1;1;1;1;1;1	Beta-arrestin-2;Beta-arrestin-1;Arrestin-C	ARRB2;DKFZp686L0365;ARRB1;ARR3	13	2	2	2	5.1	5.1	48.014	430	430;421;409;406;394;217;113;418;418;410;388;359;195	3.1816e-10	1.0395	3.1263	2	0.69204	5.0221	2	0.62155	5.9381	2	0.94417	6.2646	2	1.033	14.97	2	1.278	0.49147	2	1.1992	8.8724	2	1.1175	24.18	2	0.88966	17.458	2	1.1993	23.802	3	1.1283	33.293	3	0.96492
Q16658;J3KNT0;H7BYX5;C9JFC0;C9JPH9	22;21;2;2;1	22;21;2;2;1	22;21;2;2;1	Fascin	FSCN1	5	22	22	22	54	54	54.529	493	493;472;138;132;120	1.2457e-177	0.7216	14.877	17	0.83163	12.824	17	1.2078	28.895	17	0.54844	37.539	17	0.70626	40.621	17	1.278	17.019	17	0.66966	40.236	33	0.99209	41.495	33	1.5219	41.942	33	0.69552	40.016	29	0.81836	27.478	29	1.2576
P00492	12	12	12	Hypoxanthine-guanine phosphoribosyltransferase	HPRT1	1	12	12	12	76.1	76.1	24.579	218	218	7.0601e-60	0.3391	30.292	27	1.0174	18.289	27	2.8813	37.536	27	0.25444	32.218	16	0.30514	28.197	16	1.2779	39.091	16	0.4131	55.704	37	1.0238	16.992	37	2.442	52.297	37	0.42645	21.254	32	0.44605	27.529	32	0.97734
Q9UHQ9;H7C0R7	4;4	4;4	4;4	NADH-cytochrome b5 reductase 1	CYB5R1	2	4	4	4	14.1	14.1	34.094	305	305;226	1.1588e-21	0.90584	45.073	2	1.159	13.426	2	1.0899	24.297	2	0.65393	6.0963	3	0.71843	4.5658	3	1.2776	26.97	3	0.63732	24.946	2	1.1637	7.8203	2	1.8281	35.85	2	0.82822	12.487	3	0.7996	26.643	3	1.1566
H0Y413;O43900;F5H4N2;B7Z8F2;F5GWQ1;H7BZP7;A6ND81;C9JYV3	8;8;7;7;6;2;1;1	8;8;7;7;6;2;1;1	8;8;7;7;6;2;1;1	Prickle-like protein 3	PRICKLE3	8	8	8	8	14.6	14.6	69.819	628	628;615;547;534;439;331;173;150	3.4154e-61	0.74258	21.065	7	1.2467	10.954	7	1.6047	26.965	7	0.53901	20.266	4	0.87139	37.251	4	1.2773	27.567	4	0.82886	24.171	6	1.0084	24.463	6	1.2515	17.759	6	0.71386	22.539	4	0.70486	18.998	4	1.1211
Q9BW27;J3KT10;B4DMQ3;J3KRC0;J3QL54;B4DPW1;J3KSH3;J3QLH0;J3QLD4;F5H0W7;J3QLV0	11;11;9;6;5;5;5;4;3;3;2	11;11;9;6;5;5;5;4;3;3;2	11;11;9;6;5;5;5;4;3;3;2	Nuclear pore complex protein Nup85	NUP85	11	11	11	11	19.4	19.4	75.019	656	656;611;610;169;544;462;120;302;272;259;191	4.0677e-56	1.2686	17.827	6	1.0804	17.456	6	0.81974	14.062	6	1.2704	15.486	6	1.4545	26.998	6	1.2771	17.711	6	1.5716	20.532	12	1.1855	25.807	12	0.86325	41.499	12	1.4251	26.414	11	1.4526	21.583	11	1.0022
P06703;R4GN98	7;7	7;7	7;7	Protein S100-A6	S100A6	2	7	7	7	54.4	54.4	10.18	90	90;85	9.5387e-28	0.84264	29.853	16	1.0418	19.101	16	1.1568	21.88	16	0.84271	15.797	33	1.0762	16.065	33	1.2761	9.5327	33	1.1483	21.677	31	0.98163	21.981	31	1.0301	23.957	31	0.98413	13.514	32	1.0884	41.968	32	1.1212
Q53EP0;Q53EP0-2	13;9	13;9	13;9	Fibronectin type III domain-containing protein 3B	FNDC3B	2	13	13	13	13.7	13.7	132.89	1204	1204;629	6.5105e-94	0.88906	43.895	8	1.1003	23.024	8	1.1343	31.24	8	0.70724	12.451	3	0.79489	15.81	3	1.2723	10.195	3	0.82487	34.367	9	0.86414	53.492	9	1.0077	44.072	9	0.9598	40.814	7	0.95182	22.822	7	1.0869
P46821;D6RA32;D6RA40;D6RGJ3;D6RCL2	27;12;11;1;1	27;12;11;1;1	27;12;11;1;1	Microtubule-associated protein 1B;MAP1 light chain LC1	MAP1B	5	27	27	27	15.3	15.3	270.63	2468	2468;670;569;122;103	3.811e-139	1.2768	51.004	6	0.8432	38.734	5	0.64539	15.239	5	1.0989	11.371	6	1.3355	19.078	6	1.2717	9.4075	6	1.3794	11.273	8	0.99777	25.37	8	0.86354	10.623	8	1.4048	60.17	18	1.5528	70.495	18	1.0776
Q15642;Q15642-3;Q15642-2;Q15642-4;M0R0F9;M0R2H7;Q15642-5	4;4;4;4;3;1;1	4;4;4;4;3;1;1	4;4;4;4;3;1;1	Cdc42-interacting protein 4	TRIP10	7	4	4	4	7.8	7.8	68.351	601	601;593;545;456;437;343;341	9.3478e-12	0.5565	9.1428	2	1.6342	42.071	2	2.6081	51.832	2	0.47565	95.433	4	0.67539	48.528	4	1.2691	52.349	4	0.51006	23.203	3	1.0064	10.753	3	2.1218	18.516	3	0.58305	25.095	3	0.54248	27.826	3	1.2689
E7ENR4;P19367-3;P19367;P19367-2;P19367-4;B1AR63;B1AR61;B1AR62	27;27;27;27;27;7;5;5	23;23;23;23;23;6;4;4	21;21;21;21;21;6;4;4	Hexokinase-1	HK1	8	27	23	21	29.7	24.4	106.31	952	952;921;917;916;905;291;139;114	2.5936e-101	0.86832	29.248	12	1.1341	25.924	12	1.1345	13.744	12	0.78749	29.181	11	0.97914	34.283	11	1.2654	14.228	11	0.79606	23.429	16	0.93545	24.006	16	1.1814	28.319	16	0.77933	15.816	24	0.81593	22.425	24	1.032
Q15714;Q15714-3;Q15714-4;Q15714-2;O75157;O75157-2;H0Y865;Q9Y3Q8;H7BZ77;A8MWR6;H7C4J9;C9IZ15	16;9;7;5;3;3;3;2;2;2;2;2	16;9;7;5;3;3;3;2;2;2;2;2	15;8;7;4;2;2;2;1;1;1;2;2	TSC22 domain family protein 1	TSC22D1	12	16	16	15	20.9	20.9	109.68	1073	1073;585;570;144;780;756;204;395;211;156;149;142	1.9831e-148	0.54652	66.37	18	1.0351	23.036	18	1.5473	61.387	18	0.4948	12.019	10	0.61224	18.938	10	1.2649	21.512	10	0.7476	41.305	26	0.95468	33.508	26	1.4127	55.352	26	0.68037	29.665	18	0.67527	28.357	18	0.93314
P26373;P26373-2;J3QSB4;J3KS98;H3BTH3;H3BUK8	8;6;4;2;1;1	8;6;4;2;1;1	8;6;4;2;1;1	60S ribosomal protein L13	RPL13	6	8	8	8	37.4	37.4	24.261	211	211;164;126;78;63;54	1.0565e-28	0.28589	40.056	10	0.98363	31.92	10	2.987	21.87	10	0.25392	21.339	9	0.33205	21.261	9	1.2648	19.345	9	0.41191	43.568	9	1.0471	7.6073	9	2.58	46.925	9	0.39849	25.523	4	0.33817	52.48	4	0.82569
Q9UBB9;H0Y4U8;Q9UBB9-2;F6XM96;F6SQZ1;F6UKU9;F6UQ07	14;5;3;3;3;2;1	14;5;3;3;3;2;1	14;5;3;3;3;2;1	Tuftelin-interacting protein 11	TFIP11	7	14	14	14	15.8	15.8	96.819	837	837;191;196;121;88;86;42	1.139e-34	1.0901	5.8861	2	1.3853	14.072	2	1.2267	8.0939	2	0.73481	5.1518	2	0.93705	41.103	2	1.2597	29.139	2	0.68706	25.655	12	0.98584	26.584	12	1.6826	31.348	12	0.64411	51.069	6	0.71363	46.162	5	0.99707
Q9HD45;Q5TB53	5;4	5;4	5;4	Transmembrane 9 superfamily member 3	TM9SF3;RP11-34E5.1	2	5	5	5	9.7	9.7	67.887	589	589;254	9.1055e-14	0.85092	35.622	4	1.2237	16.7	4	1.3037	46.823	4	0.8633	15.271	2	1.1182	50.504	2	1.2588	35.613	2	0.80362	12.218	5	0.86703	28.433	5	1.1401	31.277	5	0.9015	29.343	5	1.0108	30.117	5	1.0843
Q9H0A0;E7ESU4;E9PMU0;E9PJN6	29;24;9;7	29;24;9;7	29;24;9;7	N-acetyltransferase 10	NAT10	4	29	29	29	34.7	34.7	115.73	1025	1025;953;288;146	0	0.88404	103.47	12	1.1652	39.317	12	1.2958	101.53	12	0.69549	5.75	2	0.92657	9.3856	2	1.2586	6.8629	2	1.0261	19.574	15	0.86092	18.736	15	0.91594	19.176	15	0.90333	26.644	30	1.0117	32.854	30	1.0244
P51608-2;P51608;B5MCB4;C9JH89	19;18;7;1	19;18;7;1	19;18;7;1	Methyl-CpG-binding protein 2	MECP2	4	19	19	19	43.4	43.4	53.323	498	498;486;172;50	4.406e-173	0.81537	13.79	26	1.2074	44.018	26	1.3697	45.82	26	0.74457	19.066	32	0.90153	69.37	32	1.2571	79.264	32	0.87244	33.094	2	0.7213	44.519	2	0.88904	23.871	2	0.83005	27.52	7	0.88201	20.597	7	1.1752
Q562R1	11	2	2	Beta-actin-like protein 2	ACTBL2	1	11	2	2	29	12.2	42.003	376	376	3.3646e-156	1.1385	2.7242	2	1.2045	22.296	2	1.1467	4.8672	2	0.97014	0.027809	2	1.0955	2.135	2	1.2561	1.7748	2	0.80914	12.127	2	0.8767	19.133	2	1.0036	19.748	2	1.2547	61.154	2	1.4146	25.187	2	0.99516
Q16719;Q16719-2;B8ZZA3;F8WEP1	22;12;9;4	22;12;9;4	22;12;9;4	Kynureninase	KYNU	4	22	22	22	54	54	52.351	465	465;307;148;76	1.6255e-227	0.48839	18.986	13	1.1811	9.9582	13	2.6362	15.338	13	0.4043	24.659	13	0.50768	15.122	13	1.2549	30.537	13	0.48179	28.527	42	0.9042	13.747	42	1.9909	31.708	42	0.48641	29.77	54	0.53114	19.314	53	1.1586
Q9UMR2;Q9UMR2-2;H3BN59;H3BTX1	9;9;2;1	9;9;2;1	1;1;1;1	ATP-dependent RNA helicase DDX19B	DDX19B	4	9	9	1	24.8	5.2	53.926	479	479;448;261;41	9.6761e-44	0.8641	23.861	3	0.74025	26.318	3	0.92567	3.6771	3	0.64655	14.758	3	0.86174	12.129	3	1.2537	4.7495	3	0.91364	16.056	2	1.0154	26.59	2	0.94461	30.645	2	0.92302	33.854	5	0.84144	25.925	4	1.0296
Q15149;Q15149-2;Q15149-6;Q15149-5;Q15149-8;Q15149-7;Q15149-3;E9PMV1;H0YDN1;E9PKG0;E9PIA2;E9PQ28	258;250;250;250;250;250;249;30;17;7;3;3	258;250;250;250;250;250;249;30;17;7;3;3	6;0;0;0;0;0;0;0;0;0;0;0	Plectin	PLEC	12	258	258	6	56.2	1.4	531.78	4684	4684;4574;4551;4547;4525;4515;4570;703;200;190;174;83	0	1.1296	41.116	261	1.0099	44.505	259	0.8399	31.976	259	1.0041	33.298	246	1.3147	39.212	246	1.2532	26.398	246	1.1856	31.374	233	0.96517	36.725	232	0.87878	37.155	232	1.0579	35.635	292	1.1648	52.549	292	1.1179
P25787;C9JCK5;H3BT36;Q6MZI6;H7C402	11;5;3;1;1	11;5;3;1;1	11;5;3;1;1	Proteasome subunit alpha type-2	PSMA2	5	11	11	11	50.9	50.9	25.898	234	234;164;48;99;36	9.0228e-140	0.24582	89.071	16	0.99078	35.746	16	4.1814	67.896	16	0.19122	58.441	6	0.2242	32.732	6	1.2507	65.949	6	0.17813	48.338	17	1.1127	33.599	17	6.7648	66.739	17	0.19105	53.765	16	0.16043	138	14	0.81127
J3KPX7;Q99623;F5GY37;Q99623-2;F5GWA7;F5H3X6;F5H0C5;F5H2D2	11;11;10;9;8;8;4;4	11;11;10;9;8;8;4;4	11;11;10;9;8;8;4;4	Prohibitin-2	PHB2	8	11	11	11	45.8	45.8	33.402	299	299;299;267;261;261;213;112;87	2.6375e-93	0.20949	40.866	10	0.9537	16.88	10	4.7106	56.034	10	0.25418	50.599	5	0.27001	62.8	5	1.2496	39.346	5	0.33377	58.52	12	1.2895	23.295	12	4.5534	76.046	12	0.24204	20.846	5	0.33229	61.01	5	1.5808
Q14914;Q14914-2;Q5JVP3;F2Z3J9;Q5JVP2;F6XGT7	7;7;4;3;2;1	7;7;4;3;2;1	7;7;4;3;2;1	Prostaglandin reductase 1	PTGR1	6	7	7	7	27.1	27.1	35.869	329	329;301;177;118;119;73	2.7527e-57	0.45421	15.248	2	1.4307	41.992	2	3.2116	65.144	2	0.33137	20.367	2	0.43539	1.6696	2	1.2493	19.706	2	0.61192	34.19	11	1.0233	17.34	11	1.7131	30.456	11	0.56602	29.919	15	0.57567	22.219	14	0.92278
O95948;O60422;Q9UBC0;U3KQR8;H7C5F3	8;3;2;2;2	8;3;2;2;2	8;3;2;2;2	One cut domain family member 2	ONECUT2	5	8	8	8	19.2	19.2	54.303	504	504;494;465;182;133	2.71e-173	0.7018	73.143	8	1.4389	19.491	8	1.766	59.069	8	0.72694	10.004	2	1.186	44.863	2	1.2491	0.058236	2	0.92631	39.804	9	0.78954	17.438	9	0.8568	39.416	9	0.77724	20.409	9	1.1079	12.813	9	1.4748
O95793;O95793-3;O95793-2;Q5JW30;Q5JW28	5;5;5;5;2	5;5;5;5;2	5;5;5;5;2	Double-stranded RNA-binding protein Staufen homolog 1	STAU1	5	5	5	5	13	13	63.182	577	577;502;496;494;199	2.9869e-13	1.3094	18.946	7	1.2909	18.102	7	0.91731	15.34	7	0.87859	29.848	3	1.1556	33.205	3	1.2476	12.032	3	NaN	NaN	1	NaN	NaN	1	NaN	NaN	1	NaN	NaN	1	NaN	NaN	1	NaN
P60842	33	33	5	Eukaryotic initiation factor 4A-I	EIF4A1	1	33	33	5	66	9.4	46.153	406	406	0	0.61609	33.371	61	0.90091	22.658	60	1.3753	28.774	60	0.53344	26.729	66	0.68782	63.899	66	1.2476	69.913	66	0.75066	33.962	121	1.0964	30.396	121	1.594	24.193	121	0.71906	50.97	85	0.774	67.577	85	1.0929
O95831;O95831-3;O95831-4;O95831-6;O95831-2;E9PMA0;O95831-5	17;17;10;10;7;5;4	17;17;10;10;7;5;4	17;17;10;10;7;5;4	Apoptosis-inducing factor 1, mitochondrial	AIFM1	7	17	17	17	36.4	36.4	66.9	613	613;609;324;237;326;274;261	8.6804e-105	1.3007	18.621	19	0.83448	35.677	19	0.69082	26.749	19	0.9533	26.429	12	1.1795	30.798	12	1.2469	23.647	12	1.5993	22.243	19	0.95571	26.41	19	0.62617	27.962	19	1.6055	24.582	19	1.6841	26.541	19	1.0239
P35637;P35637-2;H3BPE7	4;4;3	4;4;3	2;2;1	RNA-binding protein FUS	FUS	3	4	4	2	13.5	9.1	53.425	526	526;525;527	5.293e-49	0.98685	32.559	4	1.1458	27.079	4	1.2446	56.872	4	0.80774	29.209	6	0.93279	18.251	6	1.2469	18.388	6	1.1699	29.657	4	0.80708	13.182	4	0.71478	32.047	4	1.2281	28.33	5	1.5123	36.18	5	1.0948
Q9BWM7;S4R3N9	7;4	6;4	6;4	Sideroflexin-3	SFXN3	2	7	6	6	30.8	24.9	35.978	325	325;177	1.3898e-46	0.56937	17.254	6	1.0961	26.217	6	1.7187	39.447	6	0.66893	4.7079	2	0.89498	57.055	2	1.2464	48.466	2	0.63142	43.531	7	0.88421	65.655	7	1.3201	54.436	7	0.49438	32.956	5	0.57574	12.263	5	1.1458
Q14444;Q14444-2;G3V153;E9PLA9;E9PP31	18;18;14;12;10	18;18;14;12;10	18;18;14;12;10	Caprin-1	CAPRIN1	5	18	18	18	24.3	24.3	78.365	709	709;694;628;186;178	1.0898e-98	2.2461	8.5906	7	0.80572	12.404	7	0.35433	16.33	7	2.0377	17.127	27	2.3612	18.18	27	1.2458	13.423	27	2.6575	41.402	24	0.96653	60.442	24	0.35384	49.912	24	2.6663	32.507	19	2.8239	30.29	19	1.0777
P17252;J3KRN5;P05771-2;P05771;F5H5C4;P05129;B7Z8Q0;B7Z870;J3KN97;M0R0I9	17;7;4;4;2;2;2;1;1;1	17;7;4;4;2;2;2;1;1;1	16;7;3;3;2;2;2;1;1;1	Protein kinase C alpha type	PRKCA	10	17	17	16	30.2	28.3	76.749	672	672;308;673;671;710;697;548;327;150;100	1.6537e-77	1.3528	19.519	6	0.95904	27.042	6	0.72816	8.4713	6	1.4186	84.188	9	1.7405	52.927	9	1.2444	40.846	9	1.3729	46.82	11	0.90146	34.243	11	0.69189	41.891	11	1.1853	43.565	14	1.2291	50.576	14	0.90028
Q9Y224;G3V4C6;H0YJB9;G3V4E7	13;8;4;3	13;8;4;3	13;8;4;3	UPF0568 protein C14orf166	C14orf166	4	13	13	13	61.1	61.1	28.068	244	244;193;129;68	4.5067e-122	1.3144	22.42	10	0.99899	31.639	10	0.78391	26.556	10	1.1106	17.474	12	1.3319	23.687	12	1.2441	28.921	12	1.2009	28.732	21	1.1408	18.275	21	0.97432	32.155	21	1.2686	42.158	31	1.3809	20.373	31	1.0611
P48556;R4GMR5;K7EJR3;K7EJC1;K7ENY6;K7ERW6	12;12;10;6;3;2	12;12;10;6;3;2	12;12;10;6;3;2	26S proteasome non-ATPase regulatory subunit 8	PSMD8	6	12	12	12	46	46	39.611	350	350;287;258;172;140;67	1.1702e-138	0.77348	87.988	14	1.1084	37.96	14	1.3968	77.507	14	0.73071	27.784	7	0.77807	26.132	7	1.2423	18.475	7	0.87666	21.311	21	0.97682	61.162	21	1.207	63.376	21	0.8734	16.235	26	0.84475	35.717	26	0.96869
P26196	11	11	11	Probable ATP-dependent RNA helicase DDX6	DDX6	1	11	11	11	31.3	31.3	54.416	483	483	9.7299e-77	0.72529	11.14	2	0.98462	16.311	2	1.3124	13.962	2	0.6717	28.608	2	0.7017	21.25	2	1.2416	24.513	2	0.74641	20.251	6	0.94312	23.111	6	1.4186	28.224	6	0.75134	33.456	11	0.78682	18.931	11	0.93629
Q969M3-3;Q969M3;Q969M3-2;E5RHH4;E5RGR9	2;2;1;1;1	2;2;1;1;1	2;2;1;1;1	Protein YIPF5	YIPF5	5	2	2	2	7.9	7.9	29.107	265	265;257;203;177;101	8.7432e-08	0.97389	38.953	2	1.0327	25.611	2	1.211	6.9083	2	0.71893	5.2372	4	0.92649	6.2609	4	1.2345	13.026	4	NaN	NaN	0	NaN	NaN	0	NaN	NaN	0	0.72524	23.41	3	0.82971	25.778	3	0.95283
Q9UPN9;Q9UPN9-2;H0Y612;E7EN20	19;19;17;11	19;19;17;11	19;19;17;11	E3 ubiquitin-protein ligase TRIM33	TRIM33	4	19	19	19	18.5	18.5	122.53	1127	1127;1110;888;759	2.5045e-69	0.29921	56.493	8	0.91448	34.874	8	3.439	69.771	8	0.36079	62.765	4	0.50791	36.441	4	1.234	48.76	4	0.3263	67.63	21	1.1262	21.369	21	4.0369	76.012	21	0.31821	51.444	15	0.37029	66.206	15	0.96963
Q9UBE8;H0YD75	3;3	3;3	3;3	Serine/threonine-protein kinase NLK	NLK	2	3	3	3	6.8	6.8	58.282	527	527;475	1.4474e-11	0.48326	40.512	5	1.1883	17.875	5	2.5909	27.195	5	0.53336	14.846	2	0.55451	13.284	2	1.2317	27.941	2	0.60981	6.286	3	0.85766	16.793	3	1.5592	19.043	3	0.58498	4.8984	3	0.88067	14.501	3	1.6642
Q99661;B7Z6Q6;Q99661-2;B7Z7M6;Q5JR91;Q8N4N8;Q5JR89;H0Y8H2	6;6;4;3;3;1;1;1	5;5;3;2;3;1;1;0	5;5;3;2;3;1;1;0	Kinesin-like protein KIF2C	KIF2C	8	6	5	5	8	6.9	81.312	725	725;684;671;612;336;673;287;130	9.2262e-17	1.4093	4.9024	2	0.60619	1.6148	2	0.42889	3.1085	2	1.053	32.785	3	1.0242	50.967	3	1.2305	51.504	3	1.4247	24.71	9	0.99017	14.815	9	0.6852	20.857	9	1.7989	32.67	6	1.5963	28.721	6	1.0272
Q02218;E9PCR7;E9PDF2;Q02218-2;F5H801;E9PFG7;Q02218-3;Q9ULD0;Q9ULD0-2;Q9ULD0-3;C9J4G7	52;51;50;50;50;42;23;10;9;9;8	52;51;50;50;50;42;23;10;9;9;8	52;51;50;50;50;42;23;10;9;9;8	2-oxoglutarate dehydrogenase, mitochondrial	OGDH	11	52	52	52	57.1	57.1	115.93	1023	1023;1038;1034;1019;974;873;427;1010;953;801;211	0	0.5494	29.04	16	1.1231	17.49	16	2.1847	28.733	16	0.5742	29.823	11	0.62153	21.303	11	1.23	18.535	11	0.55903	35.612	113	0.84902	21.332	113	1.6324	43.226	113	0.51098	33.449	73	0.51757	29.706	71	0.98633
Q12986;Q12986-2;Q12986-3	15;12;10	15;12;10	15;12;10	Transcriptional repressor NF-X1	NFX1	3	15	15	15	16.5	16.5	124.39	1120	1120;1024;833	1.0588e-68	2.1819	63.071	7	0.91297	74.235	7	0.36494	69.771	7	1.6886	24.612	7	2.3351	38.09	7	1.2291	18.418	7	2.1157	25.54	6	0.79497	19.874	6	0.47688	29.056	6	2.2442	42.122	8	2.8522	30.552	8	1.166
Q9HCS7;F5H315	29;29	29;29	29;29	Pre-mRNA-splicing factor SYF1	XAB2	2	29	29	29	38.2	38.2	100.01	855	855;852	3.195e-125	0.73456	40.886	13	1.0759	23.885	13	1.2269	42.132	13	0.61974	28.407	8	0.68206	63.527	8	1.2287	31.198	8	0.73281	38.811	33	1.0515	29.552	33	1.5252	34.786	33	0.69803	23.283	29	0.67329	33.169	29	1.0152
P22234;P22234-2;E9PBS1;D6RF62	21;20;20;15	21;20;20;15	21;20;20;15	Multifunctional protein ADE2;Phosphoribosylaminoimidazole-succinocarboxamide synthase;Phosphoribosylaminoimidazole carboxylase	PAICS	4	21	21	21	44.9	44.9	47.079	425	425;432;413;333	5.1645e-285	1.0171	19.595	23	1.0828	32.702	23	1.0541	24.015	23	0.8829	34.229	18	1.0053	33.525	18	1.227	38.317	18	1.0128	43.645	46	0.94925	19.014	46	0.99552	48.884	46	0.97808	23.081	57	0.95883	30.26	57	0.97557
Q96BH1	15	15	15	E3 ubiquitin-protein ligase RNF25	RNF25	1	15	15	15	42.3	42.3	51.218	459	459	2.3972e-167	1.5354	33.61	7	0.72417	32.516	7	0.54941	54.737	7	1.3642	27.577	20	1.7169	27.534	20	1.2256	31.134	20	1.7134	24.894	12	0.98488	19.17	12	0.5921	20.231	12	1.4951	24.234	25	1.7247	22.347	25	1.0411
Q96PU4;Q96PU4-2;B1AL33	14;8;4	13;8;4	13;8;4	E3 ubiquitin-protein ligase UHRF2	UHRF2	3	14	13	13	22.8	21.6	89.984	802	802;503;136	2.8389e-63	0.42322	28.581	9	1.0071	11.194	9	2.425	29.948	9	0.26795	18.281	8	0.29944	49.225	7	1.2238	58.792	7	0.51565	76.462	13	1.1718	85.788	13	2.5598	92.192	13	0.33858	64.183	12	0.43961	107.29	12	1.1998
Q15040;B0QY56;B0QY57;H0YGT9;B0QY55;B0QY58	5;4;4;2;2;1	5;4;4;2;2;1	5;4;4;2;2;1	Josephin-1	JOSD1	6	5	5	5	29.7	29.7	23.198	202	202;123;104;154;62;61	1.8169e-12	2.1664	7.4395	3	1.148	30.315	3	0.58169	22.529	3	1.9234	10.362	3	1.8838	34.285	3	1.2219	39.61	3	1.6036	39.536	2	0.70086	98.046	2	0.38071	78.676	2	2.2348	37.25	2	2.6734	52.788	2	1.0385
P30520;Q8N142-2;Q8N142;G3V2N1;S4R2Z1;G3V232;G3V5D8	14;2;2;1;1;1;1	14;2;2;1;1;1;1	14;2;2;1;1;1;1	Adenylosuccinate synthetase isozyme 2	ADSS	7	14	14	14	39.5	39.5	50.097	456	456;500;457;226;181;74;63	1.9561e-74	0.49353	43.017	5	0.89497	10.545	5	1.4716	33.986	5	0.39844	24.199	5	0.52243	10.566	5	1.2206	24.3	5	0.69028	63.268	24	1.0001	16.061	24	1.1837	60.144	24	0.68355	22.417	20	0.6871	42.654	20	0.99925
O95707;K7ERD7;K7EQV2;A8MYC1;K7ESH8;K7EK50	7;5;4;2;2;1	7;5;4;2;2;1	7;5;4;2;2;1	Ribonuclease P protein subunit p29	POP4	6	7	7	7	39.1	39.1	25.424	220	220;181;150;139;40;42	1.1023e-42	0.14734	43.18	6	0.8364	12.11	6	4.9103	60.572	6	0.14038	76.419	6	0.13579	60.334	5	1.2206	56.745	5	0.27024	85.055	3	1.2837	10.887	3	4.3799	76.334	3	0.45989	125.15	2	0.28036	207.23	2	0.5985
Q5W0B1	7	7	7	RING finger protein 219	RNF219	1	7	7	7	12.1	12.1	81.116	726	726	6.9963e-45	2.4205	29.139	5	1.0018	47.64	5	0.48543	29.729	5	1.6251	11.852	5	2.0338	14.866	5	1.2193	10.531	5	2.7224	27.301	6	1.3169	26.473	6	0.42654	27.808	6	2.1446	5.3249	4	1.9886	15.832	4	0.89059
Q96RQ1;H0YI50;H0YI58;F8VPA6;F8W0R1;F8VUZ2;F8VR88;H0YHJ8	6;5;4;2;2;1;1;1	6;5;4;2;2;1;1;1	6;5;4;2;2;1;1;1	Endoplasmic reticulum-Golgi intermediate compartment protein 2	ERGIC2	8	6	6	6	20.7	20.7	42.548	377	377;209;163;220;172;203;175;57	1.8052e-23	0.78195	33.711	4	1.4085	18.298	4	1.757	31.384	4	0.6188	23.345	5	0.87931	23.515	5	1.2184	19.65	5	0.8288	16.116	3	0.99488	14.465	3	1.4593	13.202	3	1.1146	19.976	3	0.94157	12.584	3	1.0004
Q6RFH5;Q6RFH5-2;E9PS41;F5GYL6;F5H0Q8;H0YFP2	13;12;12;1;1;1	13;12;12;1;1;1	13;12;12;1;1;1	WD repeat-containing protein 74	WDR74	6	13	13	13	42.9	42.9	42.441	385	385;366;328;57;41;38	2.7776e-74	0.44192	43.245	15	0.9755	22.423	15	2.509	51.53	15	0.3932	38.698	6	0.52794	46.186	6	1.2165	78.599	6	0.34671	54.135	19	1.0248	16.496	19	2.7827	51.6	19	0.35166	43.03	8	0.32116	35.698	8	0.88131
Q9NZD8;Q9NZD8-2;H3BRR0;H0YKB0;H0YMB7;H0YKM6;H0YLT5;H0YLW1;H0YLD7;H0YML6	6;6;3;3;3;2;2;2;2;2	6;6;3;3;3;2;2;2;2;2	6;6;3;3;3;2;2;2;2;2	Maspardin	SPG21	10	6	6	6	26	26	34.96	308	308;281;154;150;141;129;103;72;53;40	4.0414e-36	0.75559	20.76	6	1.1074	11.537	6	1.2499	24.747	6	0.76531	24.47	3	0.80213	12.275	3	1.2164	28.549	3	0.73158	15.174	6	0.90611	13.297	6	1.2729	27.635	6	0.74665	31.122	6	0.82054	48.227	6	1.0944
Q13464	25	19	19	Rho-associated protein kinase 1	ROCK1	1	25	19	19	19.9	15.7	158.17	1354	1354	2.2355e-116	0.71832	36.753	3	0.6548	38.375	3	0.90832	12.774	3	1.0001	60.624	4	1.1126	48.234	4	1.2162	43.039	4	1.1381	34.158	8	1.0961	22.195	8	0.8617	18.797	8	1.1702	30.052	12	1.186	44.384	12	0.91003
P49755;G3V2K7	8;5	8;5	8;5	Transmembrane emp24 domain-containing protein 10	TMED10	2	8	8	8	40.6	40.6	24.976	219	219;153	1.4683e-176	0.58176	23.478	16	1.1174	37.151	16	1.924	43.121	16	0.52133	8.899	10	0.63935	12.112	10	1.214	16.754	10	0.64834	18.545	24	0.84828	11.299	24	1.4734	16.793	24	0.6492	22.607	32	0.65276	17.664	32	1.0509
Q9NP77;Q9NP77-2	6;3	6;3	6;3	RNA polymerase II subunit A C-terminal domain phosphatase SSU72	SSU72	2	6	6	6	35.6	35.6	22.574	194	194;153	2.8347e-20	1.9937	38.859	3	1.3756	70.303	3	0.64032	49.724	3	1.3882	39.7	4	1.4457	32.589	4	1.213	16.546	4	2.1549	11.978	6	1.0093	48.37	6	0.53586	46.37	6	1.7421	58.019	5	1.3726	38.579	5	0.95959
Q15363;F5GX39;E7EQ72	7;6;5	7;6;5	7;6;5	Transmembrane emp24 domain-containing protein 2	TMED2	3	7	7	7	36.3	36.3	22.761	201	201;116;166	8.8224e-40	0.54558	6.9423	7	1.104	15.847	7	1.901	17.118	7	0.52355	6.0096	5	0.72664	20.065	5	1.2124	21.913	5	0.83202	21.831	11	0.80511	19.474	11	1.2338	38.45	11	0.58872	13.952	10	0.69456	17.614	10	1.0726
Q13162;H7C3T4;A6NG45;A6NJJ0	13;9;3;3	9;5;3;3	9;5;3;3	Peroxiredoxin-4	PRDX4	4	13	9	9	63.5	56.5	30.54	271	271;161;186;185	8.6375e-122	0.72666	21.573	9	1.1697	22.877	9	1.5637	17.934	9	0.6561	30.186	5	0.77666	17.546	5	1.2118	21.001	5	0.85736	16.296	14	1.0454	21.943	14	1.2167	20.07	14	0.80946	41.814	15	0.86765	22.795	14	1.0267
P50991;P50991-2;B7Z9L0;B7Z2F4	26;24;22;16	26;24;22;16	26;24;22;16	T-complex protein 1 subunit delta	CCT4	4	26	26	26	59	59	57.924	539	539;509;483;389	1.6779e-201	0.67871	26.267	14	0.92022	17.853	14	1.1703	27.691	14	0.57914	18.989	11	0.63522	28.897	11	1.2113	27.492	11	0.79105	40.25	30	0.98397	19.323	30	1.27	40.985	30	0.71764	49.203	38	0.72503	21.405	38	1.0056
Q99958;Q12948;Q12952;O43638;M0R279	14;2;1;1;1	14;2;1;1;1	13;1;0;1;0	Forkhead box protein C2	FOXC2	5	14	14	13	43.3	41.7	53.719	501	501;553;345;330;114	3.8363e-226	0.94739	5.0247	5	1.2992	10.495	5	1.3378	19.502	5	0.87395	25.879	13	1.0862	27.475	13	1.2106	11.476	13	1.1023	22.091	8	0.91621	25.647	8	0.88132	31.696	8	1.0178	15.047	15	1.0055	22.722	15	0.87901
P32780;B3KXE0;E9PM51;E9PI26;F5H0Y9;E9PL58	15;11;5;4;3;3	15;11;5;4;3;3	15;11;5;4;3;3	General transcription factor IIH subunit 1	GTF2H1	6	15	15	15	39.6	39.6	62.031	548	548;432;236;181;138;95	3.3648e-91	0.46906	54.972	13	1.1077	19.436	13	2.2632	47.403	13	0.34887	33.113	4	0.48943	102.24	4	1.2088	124.18	4	0.38056	37.154	17	1.0953	15.154	17	3.1113	40.277	17	0.31818	65.946	8	0.28168	37.326	8	0.86325
P46063;F8WD97;F8WA66;F5H2L2;F5H3W0;F5H4P4;F5GYB7	30;9;9;7;5;5;2	30;9;9;7;5;5;2	30;9;9;7;5;5;2	ATP-dependent DNA helicase Q1	RECQL	7	30	30	30	53.6	53.6	73.457	649	649;211;199;131;106;97;72	0	0.87594	56.105	14	0.86757	50.131	14	1.1343	17.439	14	0.76381	57.367	18	0.93783	59.776	18	1.2084	20.338	18	0.77343	29.289	32	1.0716	22.359	32	1.5109	30.384	32	0.70226	28.283	40	0.91149	24.465	40	1.2626
Q9H3M7;F6RIS4	15;12	15;12	15;12	Thioredoxin-interacting protein	TXNIP	2	15	15	15	37.6	37.6	43.661	391	391;304	5.9446e-282	0.93511	30.235	26	1.0235	26.029	26	1.0023	30.652	26	0.8457	15.63	21	1.0462	19.063	21	1.2065	11.362	21	0.94684	21.85	33	0.99613	17.371	33	1.1848	22.808	33	0.99431	24.923	33	1.2622	23.12	33	1.3352
B4DR87;Q02809;Q5JXB7;Q5JXB9;Q5JXB8	36;36;12;10;7	36;36;12;10;7	36;36;12;10;7	Procollagen-lysine,2-oxoglutarate 5-dioxygenase 1	PLOD1	5	36	36	36	47.4	47.4	88.271	774	774;727;283;199;225	0	0.42752	31.096	47	1.1958	26.811	47	2.65	19.518	47	0.41544	25.538	41	0.50368	35.973	41	1.2062	46.543	41	0.51394	48.587	81	0.86069	23.748	80	1.8068	65.382	81	0.46602	43.465	63	0.46767	63.765	63	1.0227
P06748;P06748-2;P06748-3;E5RI98;E5RGW4	15;13;13;4;2	15;13;13;4;2	15;13;13;4;2	Nucleophosmin	NPM1	5	15	15	15	52.7	52.7	32.575	294	294;265;259;111;59	0	2.3633	27.653	31	1.0971	27.311	29	0.41546	32.199	29	2.3672	73.601	28	2.9098	55.74	28	1.2041	26.409	28	2.1064	19.324	15	0.96357	73.772	15	0.41281	76.333	15	2.1057	40.388	32	2.5538	36.874	32	1.2295
O15084;O15084-1;O15084-4;O15084-2;B4DIW9;F5H682;H7C4A0	21;20;20;17;14;2;1	21;20;20;17;14;2;1	18;17;17;14;12;0;0	Serine/threonine-protein phosphatase 6 regulatory ankyrin repeat subunit A	ANKRD28	7	21	21	18	27.5	23.8	112.96	1053	1053;1086;1083;899;722;507;316	1.427e-207	1.7819	23.597	6	1.3597	44.81	6	0.56902	49.027	6	1.6273	32.793	7	1.5913	33.212	7	1.2039	35.966	7	1.3517	45.556	42	0.9589	51.785	42	0.72133	62.26	42	1.3015	76.946	30	1.3371	54.918	30	1.0348
Q5T749	14	14	14	Keratinocyte proline-rich protein	KPRP	1	14	14	14	25.6	25.6	64.135	579	579	3.2857e-69	0.16143	96.648	12	0.20637	108.23	10	1.2579	161.8	10	0.37179	122.88	4	0.31958	57.302	4	1.2033	124.35	4	0.30157	87.838	11	0.54913	158.27	9	2.5934	135.37	9	0.44628	87.992	6	0.63415	51.122	4	1.7655
Q12947;Q12946	7;2	7;2	6;1	Forkhead box protein F2	FOXF2	2	7	7	6	22.7	20.3	45.993	444	444;379	1.8882e-137	0.86142	98.232	10	1.4464	107.33	10	1.4661	17.394	10	0.85528	89.896	8	1.0051	95.004	8	1.2029	18.24	8	0.91481	24.791	8	1.0056	31.976	8	0.95971	11.61	8	1.0965	22.389	8	1.1844	28.674	8	1.1553
Q01780;Q01780-2;B4DKG8;K7EJ37	14;13;10;3	14;13;10;3	14;13;10;3	Exosome component 10	EXOSC10	4	14	14	14	21.2	21.2	100.83	885	885;860;679;124	9.7387e-34	1.5414	12.362	4	1.0014	34.173	4	0.62233	38.977	4	0.89668	35.344	3	1.202	12.247	3	1.2017	17.348	3	NaN	NaN	1	NaN	NaN	1	NaN	NaN	1	0.97075	22.06	4	1.3222	23.431	4	1.1278
P49419;P49419-2;P49419-4;F8VS02;P49419-3;H0YHM6;F8VVF2	19;19;17;17;11;6;4	19;19;17;17;11;6;4	19;19;17;17;11;6;4	Alpha-aminoadipic semialdehyde dehydrogenase	ALDH7A1	7	19	19	19	49.7	49.7	58.486	539	539;511;502;475;347;240;141	2.0131e-202	0.98398	30.835	8	1.0979	41.307	8	1.1725	41.437	8	0.77444	25.011	6	0.84394	25.958	6	1.2015	22.084	6	0.99079	28.477	23	0.95654	35.102	23	1.0667	41.339	23	0.93022	31.199	30	0.9423	29.748	30	1.0426
P21399;Q9HBB2;Q5VZA6	20;17;10	20;17;10	20;17;10	Cytoplasmic aconitate hydratase	ACO1;IRP1	3	20	20	20	30.6	30.6	98.398	889	889;790;434	5.7851e-87	0.54523	23.077	5	0.83258	12.69	5	1.5452	24.33	5	0.4421	28.834	6	0.6234	25.2	6	1.1997	29.107	6	0.59245	88.34	20	1.0297	98.378	20	1.878	34.387	20	0.64418	20.394	19	0.70549	38.01	19	1.1664
Q9Y6E2;E7ETZ4;B5MCH7;Q75MG1;B5MCE7;E7EMS9;F8WDX8;C9JF98;E9PFD4	21;21;15;14;13;8;8;8;8	20;20;14;14;12;8;8;8;8	20;20;14;14;12;8;8;8;8	Basic leucine zipper and W2 domain-containing protein 2	BZW2	9	21	20	20	44.2	42.5	48.162	419	419;408;343;274;225;208;170;163;161	3.3137e-184	1.1871	6.0535	11	1.38	42.947	11	1.0819	46.746	11	1.0094	39.162	22	1.3064	61.759	22	1.1976	53.973	22	1.2396	16.064	19	0.94264	20.962	19	0.80417	25.571	19	1.3052	33.342	23	1.3163	23.308	23	1.0524
E9PFA8;H0Y5K5;H7BXI5;Q9Y282-3;Q9Y282;H0Y621;Q9Y282-2;H0Y6Z0;H0Y802;A6PVJ2	5;5;5;5;5;5;4;1;1;1	5;5;5;5;5;5;4;1;1;1	5;5;5;5;5;5;4;1;1;1	Endoplasmic reticulum-Golgi intermediate compartment protein 3	ERGIC3	10	5	5	5	13.3	13.3	44.828	398	398;397;388;388;383;326;230;157;130;118	2.5824e-16	0.81705	1.0528	2	1.4933	16.426	2	1.9426	4.1896	2	0.76501	13.839	4	0.87164	17.374	4	1.1956	10.981	4	0.88412	61.177	5	0.99864	13.215	5	1.163	67.862	5	0.62576	16.034	3	0.70586	18.503	3	1.202
D6RCF4;Q8N5K1	3;3	3;3	3;3	CDGSH iron-sulfur domain-containing protein 2	CISD2	2	3	3	3	24.8	24.8	16.074	145	145;135	1.0135e-26	1.4747	20.708	3	1.3283	20.904	3	0.97532	53.274	3	1.3137	8.3188	2	1.5562	0.8826	2	1.1945	1.4059	2	1.556	27.3	4	0.91325	12.253	4	0.59511	39.248	4	1.6953	20.806	8	1.6724	10.825	8	0.98694
Q969S3	28	28	28	Zinc finger protein 622	ZNF622	1	28	28	28	56.4	56.4	54.271	477	477	0	0.15929	48.313	35	0.96331	15.591	35	6.041	52.751	35	0.18739	43.506	24	0.22444	67.439	23	1.1934	50.126	23	0.19737	82.167	90	1.1443	29.077	90	5.8258	84.976	90	0.22516	87.06	49	0.14735	86.131	45	0.88387
P52732	10	10	10	Kinesin-like protein KIF11	KIF11	1	10	10	10	12.5	12.5	119.16	1056	1056	3.5356e-41	2.0755	32.113	5	1.0975	22.031	5	0.51777	32.053	5	1.6021	38.781	4	2.2507	19.733	4	1.1923	14.13	4	3.0781	26.703	2	NaN	NaN	1	NaN	NaN	1	2.1276	21.625	8	2.3923	18.204	8	1.1887
Q99436;Q5TBG5;B4E0P1	11;5;5	11;5;5	11;5;5	Proteasome subunit beta type-7	PSMB7	3	11	11	11	41.5	41.5	29.965	277	277;210;142	1.1683e-57	0.19803	48.595	5	0.93981	6.6879	5	4.9111	52.064	5	0.13386	69.2	3	0.16	23.78	3	1.1921	97.245	3	0.2318	82.55	15	1.1219	47.065	15	5.162	68.344	15	0.26566	84.682	8	0.20762	140.89	6	0.80103
Q12789;Q12789-3;H3BRD0;H3BU37;H3BU55	23;23;5;2;1	23;23;5;2;1	23;23;5;2;1	General transcription factor 3C polypeptide 1	GTF3C1	5	23	23	23	13.9	13.9	238.87	2109	2109;2084;181;214;139	1.001e-101	0.83323	35.72	8	0.88517	18.508	8	1.0321	28.651	8	0.58155	9.5115	3	0.81249	19.279	3	1.1918	18.75	3	0.68279	51.636	19	0.84131	44.73	18	1.3771	37.46	18	0.59007	40.172	10	0.67102	46.758	10	1.1031
Q8IU81	6	6	6	Interferon regulatory factor 2-binding protein 1	IRF2BP1	1	6	6	6	16.3	16.3	61.687	584	584	1.6855e-24	1.5176	48.929	5	0.91511	26.619	5	0.5518	34.833	5	1.1927	33.706	4	1.3815	28.127	4	1.1912	8.4559	4	1.3978	7.9873	3	0.95732	8.0135	3	0.71037	7.0504	3	1.4617	15.17	2	0.73188	76.982	2	0.53126
Q16891;Q16891-2;Q16891-4;B9A067;Q16891-3;C9J406;H7C463;D6RAW4	24;24;23;23;22;22;20;2	24;24;23;23;22;22;20;2	24;24;23;23;22;22;20;2	Mitochondrial inner membrane protein	IMMT	8	24	24	24	39.3	39.3	83.677	758	758;747;757;711;726;659;613;147	2.0514e-164	0.93914	16.392	7	0.99513	21.114	7	0.88601	28.959	7	0.70658	33.179	12	0.86158	31.404	12	1.1908	28.395	12	1.0739	44.452	19	0.99041	37.205	19	1.087	47.286	19	1.0922	20.641	22	1.0774	32.518	22	1.0277
P15880;H0YEN5;E9PQD7;E9PMM9;E9PM36;I3L404;E9PPT0;H0YE27;H3BNG3	11;11;8;6;6;6;4;1;1	11;11;8;6;6;6;4;1;1	11;11;8;6;6;6;4;1;1	40S ribosomal protein S2	RPS2	9	11	11	11	42	42	31.324	293	293;195;235;218;209;155;197;63;44	2.3095e-51	0.74218	12.903	10	0.87038	14.156	10	1.1938	18.775	10	0.5988	39.32	7	0.80468	19.05	7	1.1908	20.657	7	0.75692	59.823	14	1.0783	20.491	14	1.4897	53.44	14	0.81853	30.41	19	0.85404	28.178	19	1.0255
O00148;O00148-2;B1Q2N1;K7EQN7;K7EPJ3;K7EN69;K7EN25;K7EIL8;K7EL56;K7ENP6;F6SXL5	24;17;15;15;9;4;3;3;3;3;2	24;17;15;15;9;4;3;3;3;3;2	11;7;6;6;2;1;1;1;1;1;0	ATP-dependent RNA helicase DDX39A	DDX39A;DDX39	11	24	24	11	61.4	38.4	49.129	427	427;322;267;255;189;130;176;125;108;92;136	0	0.98468	23.861	45	0.98876	18.952	45	0.99817	24.728	45	0.87458	24.077	46	1.0257	17.419	46	1.1905	21.913	46	1.1306	21.395	92	0.99666	39.557	92	0.99221	42.951	92	1.0618	24.351	93	1.0402	70.259	93	1.017
Q6ZNA4-3;Q6ZNA4-4;Q6ZNA4;Q6ZNA4-2;H0YKS2;H0YKK5;H0YLK9	14;14;14;14;6;4;3	14;14;14;14;6;4;3	14;14;14;14;6;4;3	E3 ubiquitin-protein ligase Arkadia	RNF111	7	14	14	14	17	17	109.87	1003	1003;995;994;986;131;128;190	4.6026e-81	0.56517	36.746	14	1.1859	14.074	14	1.9688	35.453	14	0.46217	34.509	13	0.557	15.698	13	1.1894	27.541	13	0.53967	29.922	7	0.84191	26.173	7	1.6841	17.434	7	0.61739	18.704	3	0.43972	16.491	3	0.86527
O15269;O15269-2	7;2	7;2	7;2	Serine palmitoyltransferase 1	SPTLC1	2	7	7	7	22.2	22.2	52.743	473	473;143	8.7353e-36	1.1098	16.197	7	1.1141	32.953	7	1.0358	48.978	7	1.0448	42.126	7	1.1721	20.479	7	1.1892	23.487	7	0.90259	7.9717	4	0.79913	24.058	4	0.88442	13.678	4	1.0907	11.135	4	1.0682	17.436	4	1.0259
O75319;C9JYA6;C9JGC8;O75319-2;H7C0E6	11;5;5;5;4	11;5;5;5;4	11;5;5;5;4	RNA/RNP complex-1-interacting phosphatase	DUSP11	5	11	11	11	40.6	40.6	38.938	330	330;273;226;226;150	1.0933e-41	0.35057	20.792	7	1.0711	78.094	7	4.008	67.018	7	0.25612	16.398	3	0.22318	153.92	3	1.189	153.2	3	0.47764	54.263	6	0.9834	28.574	6	1.9653	63.075	6	0.28293	45.467	6	0.33648	144.56	6	1.2732
Q14203;Q14203-6;E7EX90;Q14203-4;Q14203-3;Q14203-2;Q14203-5;Q6AWB1;E7EWF7;E9PCY0;C9JKG6;C9JJD0;C9JJN7;C9JTE5;C9JZA4	24;24;24;24;24;23;23;11;7;1;1;1;1;1;1	24;24;24;24;24;23;23;11;7;1;1;1;1;1;1	24;24;24;24;24;23;23;11;7;1;1;1;1;1;1	Dynactin subunit 1	DCTN1	15	24	24	24	25.4	25.4	141.69	1278	1278;1271;1256;1253;1236;1144;1139;890;191;186;135;121;87;76;76	4.555e-214	0.71311	55.785	3	1.0654	26.718	3	1.4399	73.962	3	0.70556	25.629	7	0.76271	19.667	7	1.1888	26.305	7	0.71466	31.001	19	1.059	15.011	19	1.5052	28.496	19	0.7073	18.911	17	0.77833	24.786	17	1.0515
O95409;Q96T25;O60481;O60481-2;Q15915;Q8N9L1-3;Q8N9L1-5;Q8N9L1;Q8N9L1-2;C9JD04;H7C5D8	8;2;2;2;2;1;1;1;1;1;1	8;2;2;2;2;1;1;1;1;1;1	8;2;2;2;2;1;1;1;1;1;1	Zinc finger protein ZIC 2	ZIC2	11	8	8	8	18	18	55.005	532	532;663;467;457;447;384;372;334;256;229;136	3.9192e-94	0.62931	28.905	12	1.213	12.443	12	1.8997	25.784	12	0.53367	16.84	15	0.61501	23.691	15	1.1882	20.157	15	0.68728	16.29	5	1.0304	10.367	5	1.4265	9.0854	5	0.70814	22.257	7	0.63721	16.461	7	0.96071
H7BYY1;B7Z596;F5H7S3;P09493-2;H0YL42;H0YK20;H0YN06	32;29;29;28;16;14;2	4;4;4;2;0;0;2	0;0;0;0;0;0;0		TPM1	7	32	4	0	77	0	28.747	248	248;275;245;228;108;92;49	0	1.5128	10.905	2	0.91694	24.297	2	0.69149	13.29	2	1.3913	4.285	2	1.6257	10.266	2	1.1874	17.2	2	1.3333	29.458	2	1.1786	10.978	2	0.92496	12.569	2	1.3132	56.709	2	2.1352	15.875	2	1.3684
O95456;O95456-2;F8WBH7	6;6;2	6;6;2	6;6;2	Proteasome assembly chaperone 1	PSMG1	3	6	6	6	28.8	28.8	32.854	288	288;267;63	2.6094e-33	0.88661	18.159	2	1.053	9.0041	2	1.4232	12.13	2	0.93903	70.361	5	0.93815	84.73	5	1.1871	31.969	5	1.0897	8.9633	3	0.97367	15.78	3	0.95245	7.9356	3	1.017	23.658	6	0.83428	11.724	6	0.92467
C9JRZ6;Q9NX63;F8WAR4;G3V1K1;F8WD73	9;9;7;5;2	9;9;7;5;2	9;9;7;5;2	Coiled-coil-helix-coiled-coil-helix domain-containing protein 3, mitochondrial	CHCHD3	5	9	9	9	40.9	40.9	26.694	232	232;227;241;138;63	2.6487e-47	1.1624	16.985	6	0.78177	20.233	6	0.63349	20.37	6	1.1855	30.84	10	1.4901	27.396	10	1.1867	31.312	10	2.2518	24.904	3	1.1042	20.279	3	0.54191	27.289	3	1.6218	17.652	2	1.6395	4.0832	2	0.88168
Q3ZCQ8-2;Q3ZCQ8;Q3ZCQ8-3;M0R2F8;M0R0C3;M0R003;M0R1Y4;M0R047;M0R2Q2;M0R2D2;M0R303;M0R2Z3;M0QXC3	11;11;8;8;6;4;3;2;2;1;1;1;1	11;11;8;8;6;4;3;2;2;1;1;1;1	11;11;8;8;6;4;3;2;2;1;1;1;1	Mitochondrial import inner membrane translocase subunit TIM50	TIMM50	13	11	11	11	24.3	24.3	50.464	456	456;353;240;157;104;257;256;227;200;141;117;116;111	1.0234e-86	0.95306	27.054	7	1.4705	21.841	7	1.4502	16.785	7	0.74083	16.074	12	0.92157	99.445	12	1.1865	84.881	12	0.94624	17.915	15	1.0133	16.263	15	1.0923	23.673	15	0.8999	26.185	21	0.93921	33.421	21	1.105
P26006-1;P26006;B4DDT0;D6R9X8;K7EMU3;H0YA32;H0YA49	10;10;4;3;3;2;1	10;10;4;3;3;2;1	10;10;4;3;3;2;1	Integrin alpha-3;Integrin alpha-3 heavy chain;Integrin alpha-3 light chain	ITGA3	7	10	10	10	11.4	11.4	118.75	1066	1066;1051;294;142;117;84;221	4.3729e-47	1.0774	73.739	3	1.1321	66.329	3	1.0462	17.677	3	0.94729	14.936	3	1.0814	12.02	3	1.186	7.7042	3	1.1057	20.686	14	0.89167	9.1751	14	0.78724	22.312	14	0.90153	39.678	23	0.91882	21.648	23	1.0026
Q96PU5;Q96PU5-5;Q96PU5-2;Q96PU5-7;Q96PU5-6;Q96PU5-3;Q96PU5-4;Q96PU5-9;F5H602;K7ERN1;K7ENS6;K7EKL1	23;23;23;22;22;22;19;19;18;16;2;2	22;22;22;21;21;21;18;18;17;15;2;2	17;17;17;16;16;16;15;15;14;13;2;1	E3 ubiquitin-protein ligase NEDD4-like;E3 ubiquitin-protein ligase	NEDD4L	12	23	22	17	29.2	24.6	111.93	975	975;955;911;967;947;871;854;834;835;639;150;106	5.1283e-169	1.0731	22.608	11	0.91075	27.886	9	0.74556	21.928	9	0.97753	30.043	10	1.1925	45.08	10	1.1857	24.45	10	1.2999	39.998	23	0.95361	34.883	23	0.73274	38.033	23	1.2858	34.168	25	1.188	29.49	25	0.93995
Q12797;Q12797-10;E5RG56;Q12797-2;Q12797-6;Q12797-7;E5RHJ2;Q12797-8;Q12797-5;Q12797-9;Q12797-3;Q12797-4;E5RG29;G3XAN5;E5RHK2	13;12;2;2;2;2;2;1;1;1;1;1;1;1;1	13;12;2;2;2;2;2;1;1;1;1;1;1;1;1	13;12;2;2;2;2;2;1;1;1;1;1;1;1;1	Aspartyl/asparaginyl beta-hydroxylase	ASPH	15	13	13	13	22.6	22.6	85.862	758	758;729;327;313;270;203;113;299;298;256;225;210;198;174;136	0	0.5981	12.361	4	1.1505	14.354	4	1.8614	17.615	4	0.56781	41.21	6	0.76708	37.378	6	1.1851	20.65	6	0.63588	27.554	19	0.89571	39.839	19	1.4186	48.465	19	0.56585	20.04	23	0.55284	33.007	23	0.95916
Q96PU8;Q96PU8-3;Q96PU8-6;Q96PU8-8;Q96PU8-9;Q96PU8-5;H0YG47;F5GYM3;F5GXS8;H0YGD6;F5H8C8;F5H5U6;F5GYT7;H0YFB7	6;6;6;6;6;6;4;4;4;3;2;2;1;1	6;6;6;6;6;6;4;4;4;3;2;2;1;1	6;6;6;6;6;6;4;4;4;3;2;2;1;1	Protein quaking	QKI	14	6	6	6	21.4	21.4	37.67	341	341;333;325;319;319;317;238;170;160;185;100;48;41;34	9.3833e-23	0.3971	14.392	4	0.88823	6.5528	4	2.0508	12.914	4	0.40055	13.047	3	0.45105	10.368	3	1.1849	8.5921	3	0.33892	14.889	4	1.1489	24.098	4	3.4224	30.61	4	0.89813	57.067	3	0.65729	13.102	3	0.92602
Q96AY3;H0Y827;Q9H6J3;K7ESG6;K7ELI6;K7EM43	10;6;6;2;1;1	10;6;6;2;1;1	10;6;6;2;1;1	Peptidyl-prolyl cis-trans isomerase FKBP10	FKBP10	6	10	10	10	23.7	23.7	64.244	582	582;386;355;172;171;147	3.4025e-54	0.53893	0.56509	2	1.0769	0.32347	2	2.2109	3.7334	2	0.56738	36.848	2	0.60434	24.911	2	1.1846	3.0109	2	0.63739	67.808	7	0.91779	43.866	7	1.4237	99.091	7	0.69341	32.923	13	0.67027	46.258	13	1.0339
Q05932;Q05932-4;Q05932-2;Q05932-3;Q5JU23;Q5JU20;Q5JU21	10;10;10;10;6;6;6	10;10;10;10;6;6;6	10;10;10;10;6;6;6	Folylpolyglutamate synthase, mitochondrial	FPGS	7	10	10	10	24.2	24.2	64.608	587	587;561;545;537;375;265;194	1.4743e-96	0.63445	18.204	2	1.0556	17.468	2	1.606	12.437	2	0.57689	7.5792	2	0.65694	0.30419	2	1.1823	14.362	2	0.55641	41.449	12	0.92516	22.965	12	2.109	48.903	12	0.51253	47.561	10	0.48154	26.621	10	1.065
Q01968;Q01968-2	6;6	6;6	6;6	Inositol polyphosphate 5-phosphatase OCRL-1	OCRL	2	6	6	6	8.4	8.4	104.2	901	901;893	1.0231e-15	0.73483	10.888	3	1.064	15.546	3	1.5202	15.089	3	0.6905	11.666	4	0.85625	9.631	4	1.182	16.183	4	0.69311	11.877	2	1.0033	8.85	2	1.5094	37.409	2	NaN	NaN	0	NaN	NaN	0	NaN
P46776;E9PLL6;E9PLX7;E9PJD9;H0YF34	11;9;7;7;3	11;9;7;7;3	11;9;7;7;3	60S ribosomal protein L27a	RPL27A	5	11	11	11	62.8	62.8	16.561	148	148;108;113;91;42	4.021e-116	0.52731	15.899	18	1.1946	10.983	18	2.1547	11.88	18	0.4838	28.065	30	0.57389	16.161	30	1.1817	29.098	30	0.76397	88.132	37	0.91742	94.493	35	1.3837	50.609	35	0.67877	12.831	24	0.64719	9.4694	24	1.0039
O95433;B4DUR9;G3V438;H0YJG7;H0YJU2;H0YJ63;H0YJG6;G3V3W9	11;9;8;6;4;4;2;2	11;9;8;6;4;4;2;2	11;9;8;6;4;4;2;2	Activator of 90 kDa heat shock protein ATPase homolog 1	AHSA1	8	11	11	11	37.6	37.6	38.274	338	338;288;203;216;133;90;120;100	3.9742e-170	0.70045	5.4419	4	1.0137	38.888	4	1.4872	35.576	4	0.79704	17.993	6	0.90626	13.474	6	1.1816	26.789	6	0.81075	40.595	9	1.0233	31.498	9	1.4887	45.293	9	0.97765	26.03	16	0.7849	31.413	16	0.86574
P12004	20	20	20	Proliferating cell nuclear antigen	PCNA	1	20	20	20	80.8	80.8	28.768	261	261	0	1.5923	50.013	21	0.99105	38.962	21	0.60267	32.506	21	1.6028	30.582	34	1.7922	27.106	34	1.1815	25.235	34	1.571	25.161	38	0.97772	15.63	38	0.70319	16.235	38	1.6098	23.241	43	1.7961	28	43	1.1423
Q9UNE7;Q9UNE7-2;H3BS86;H3BUD0;H3BTA3	2;2;1;1;1	2;2;1;1;1	2;2;1;1;1	E3 ubiquitin-protein ligase CHIP	STUB1	5	2	2	2	6.6	6.6	34.856	303	303;231;214;185;157	7.056e-05	1.9971	17.048	3	0.95694	42.446	3	0.3301	36.993	3	1.7918	19.317	2	2.3342	13.091	2	1.1805	5.8907	2	NaN	NaN	1	NaN	NaN	1	NaN	NaN	1	NaN	NaN	1	NaN	NaN	1	NaN
Q92900;Q92900-2	21;21	21;21	21;21	Regulator of nonsense transcripts 1	UPF1	2	21	21	21	25.5	25.5	124.34	1129	1129;1118	6.9532e-179	1.5662	25.562	8	1.0425	19.448	8	0.6794	23.908	8	1.5403	67.197	14	1.8816	74.437	14	1.1798	19.725	14	1.8488	33.22	18	1.1002	36.663	18	0.63427	18.337	18	1.892	21.395	23	1.9602	19.595	23	1.1175
Q9BTV4	3	3	3	Transmembrane protein 43	TMEM43	1	3	3	3	8.8	8.8	44.875	400	400	3.315e-09	0.44694	24.804	3	0.88812	12.786	3	1.7815	27.856	3	0.54748	2.9648	2	0.61741	14.685	2	1.1798	19.838	2	0.6238	23.694	3	1.0329	20.008	3	1.3122	18.51	3	0.52807	22.802	3	0.64149	10.3	3	1.2193
Q9Y2X9;A6NF48;G5E9X2;Q6PJ98	46;41;1;1	46;41;1;1	45;40;0;0	Zinc finger protein 281	ZNF281	4	46	46	45	70.5	69.6	96.914	895	895;859;144;131	0	0.93034	14.822	94	1.1524	31.368	94	1.1652	35.396	94	0.82792	39.509	119	0.99511	36.349	119	1.1795	16.5	119	1.0582	22.212	116	0.94811	17.918	115	0.96795	23.007	116	1.0788	18.807	99	1.1289	18.399	99	1.0581
Q96HE7;G3V3E6;G3V2H0;G3V5B3;G3V503;Q86YB8;Q5TAE8	13;4;4;2;2;1;1	13;4;4;2;2;1;1	13;4;4;2;2;1;1	ERO1-like protein alpha	ERO1L	7	13	13	13	32.5	32.5	54.392	468	468;257;75;169;125;467;173	1.3995e-144	0.37439	54.759	3	0.41686	56.314	3	1.1313	25.881	3	0.96459	11.432	2	0.99541	12.698	2	1.179	4.5711	2	0.87329	15.606	14	0.8414	12.624	14	1.0121	13.982	14	0.94374	24.498	20	0.9438	13.041	20	1.0031
Q96EV2;H7C0H2;H7BXM6;H0Y3K3;A8MTF7;Q96EV2-2	29;7;6;3;2;2	29;7;6;3;2;2	7;1;1;3;2;2	RNA-binding protein 33	RBM33	6	29	29	7	35.6	9.7	129.98	1170	1170;342;284;84;308;268	0	0.64832	24.937	48	1.1891	19.024	48	1.6911	31.766	48	0.6187	12.514	49	0.70643	13.407	49	1.1786	16.24	49	0.89084	25.719	45	0.89687	23.228	45	1.1426	26.041	45	0.85934	30.054	54	0.84362	33.796	54	0.97057
P29966	10	10	9	Myristoylated alanine-rich C-kinase substrate	MARCKS	1	10	10	9	42.8	39.8	31.554	332	332	1.5871e-194	2.4027	24.512	8	0.84689	31.69	8	0.40891	49.455	8	2.0111	16.047	12	2.2755	17.197	12	1.1782	13.142	12	2.0588	20.805	5	0.83677	27.326	5	0.35928	32.77	5	2.3174	28.051	14	2.84	22.517	14	1.2206
P33552	2	2	2	Cyclin-dependent kinases regulatory subunit 2	CKS2	1	2	2	2	25.3	25.3	9.8602	79	79	1.1064e-09	0.21954	13.446	4	0.98877	13.862	4	4.5892	10.179	4	0.24923	6.1924	2	0.28769	5.9081	2	1.1782	11.757	2	0.19087	20.962	10	1.1694	6.5338	10	4.9208	22.31	10	0.20204	27.651	4	0.26176	13.324	4	1.2313
P28074;P28074-2;P28074-3;H0YJM8;G3V3K3;G8JLC2	11;7;6;5;2;2	11;7;6;5;2;2	11;7;6;5;2;2	Proteasome subunit beta type-5	PSMB5	6	11	11	11	44.5	44.5	28.48	263	263;203;160;118;84;77	8.9395e-66	0.15785	108.35	2	1.098	15.146	2	6.8064	105.26	2	0.18315	74.679	4	0.46037	73.283	2	1.1757	44.303	2	0.33469	101.7	24	1.1885	18.679	24	3.4869	115.22	24	0.29382	109.68	11	0.35703	24.739	7	1.1515
Q03701;C9J9W7	13;2	13;2	13;2	CCAAT/enhancer-binding protein zeta	CEBPZ	2	13	13	13	15.3	15.3	120.97	1054	1054;146	4.4271e-164	1.008	28.875	7	0.94078	35.632	7	0.77655	53.216	7	1.1939	66.857	4	1.1889	52.141	4	1.1755	34.174	4	1.3252	41.401	10	0.95842	17.671	10	0.72023	44.431	10	1.2894	17.558	18	1.1435	14.132	18	0.91524
P54819;F8W1A4;P54819-2;P54819-5;P54819-3;P54819-6;F8VY04;F8VZG5;G3V213;P54819-4;F8VPP1	12;12;12;12;10;9;9;8;7;7;2	12;12;12;12;10;9;9;8;7;7;2	12;12;12;12;10;9;9;8;7;7;2	Adenylate kinase 2, mitochondrial	AK2	11	12	12	12	66.5	66.5	26.477	239	239;232;232;224;202;192;190;162;133;131;42	1.5986e-93	1.7318	24.432	15	1.0409	54.738	14	0.48758	65.121	14	1.4343	28.549	15	1.6857	27.361	15	1.1752	8.4623	15	1.9331	36.389	16	1.1056	51.129	16	0.57407	64.811	16	1.8899	120.5	18	2.6481	152.88	18	1.2708
Q9NSE4;F6SBX2	22;21	22;21	22;21	Isoleucine--tRNA ligase, mitochondrial	IARS2	2	22	22	22	26.5	26.5	113.79	1012	1012;940	4.0597e-211	0.70543	94.244	6	1.2951	95.52	6	1.4036	19.44	6	0.54392	53.448	9	0.69967	40.257	9	1.1736	23.312	9	0.83767	39.487	34	0.91353	22.376	34	1.1418	45.816	34	0.76056	78.822	37	0.79889	71.703	37	1.1017
Q9UHX1-5;Q9UHX1-6;Q9UHX1;Q9UHX1-2;Q9UHX1-3;Q9UHX1-4;H0YEM1;E9PQ56;H0YCP8;E9PN18;E9PMU7	6;6;5;5;5;5;5;5;3;2;1	6;6;5;5;5;5;5;5;3;2;1	6;6;5;5;5;5;5;5;3;2;1	Poly(U)-binding-splicing factor PUF60	PUF60	11	6	6	6	18.7	18.7	57.103	530	530;513;559;542;516;499;336;323;273;263;247	1.2358e-39	1.2913	24.81	3	0.77006	33.495	3	0.6479	27.295	3	1.6801	18.392	5	1.6488	40.374	5	1.1735	10.663	5	1.4709	26.275	8	0.98541	20.823	8	0.6117	16.616	8	1.3847	13.074	7	1.2968	20.575	7	0.97492
Q3ZCM7;Q5SQY0;F5H0I4	9;8;8	1;1;1	1;1;1	Tubulin beta-8 chain	TUBB8;RP11-631M21.2	3	9	1	1	25	7.2	49.775	444	444;410;372	9.7529e-223	0.92656	17.116	3	1.1112	6.6183	2	1.0535	16.251	2	0.9243	4.5225	4	1.0402	13.089	4	1.1713	12.126	4	1.1292	8.4765	2	0.98955	9.9997	2	0.80571	30.009	2	1.2411	11.328	2	1.1317	8.6642	2	0.95257
P31153;B4DN45;Q00266	17;11;2	17;11;2	17;11;2	S-adenosylmethionine synthase isoform type-2;S-adenosylmethionine synthase	MAT2A	3	17	17	17	42	42	43.66	395	395;299;395	7.1865e-175	0.56242	30.537	27	0.87523	35.724	27	1.447	43.213	27	0.53513	21.683	33	0.65505	18.637	33	1.1712	23.329	33	0.53451	40.648	45	1.0291	60.484	45	2.0286	56.547	45	0.55195	20.558	36	0.61289	60.468	36	1.1791
H7BY58;J3KP72;P22061-2;P22061;B7Z972;F8WAX2;F8WAV5;F8WDT3;C9J0F2;H7C4X2	10;10;10;10;8;3;3;3;2;1	10;10;10;10;8;3;3;3;2;1	10;10;10;10;8;3;3;3;2;1	Protein-L-isoaspartate O-methyltransferase;Protein-L-isoaspartate(D-aspartate) O-methyltransferase	PCMT1	10	10	10	10	44.4	44.4	30.358	286	286;285;228;227;192;130;124;120;96;67	8.3701e-127	0.79784	16.145	3	0.94158	14.359	3	1.0835	33.781	3	0.66396	14.659	3	0.77752	42.1	3	1.1708	44.182	3	0.7027	34.77	10	1.379	29.733	10	1.8405	22.555	10	0.76461	40.217	11	0.76667	33.556	11	1.3317
P19388;K7EJ87;K7EQN2	11;2;2	11;2;2	11;2;2	DNA-directed RNA polymerases I, II, and III subunit RPABC1	POLR2E	3	11	11	11	58.6	58.6	24.551	210	210;68;51	3.0952e-137	0.21138	37.739	11	0.98089	12.908	11	4.0607	45.595	11	0.13321	58.644	4	0.18461	23.909	4	1.1702	42.077	4	0.15275	69.303	22	1.0513	14.645	22	7.344	80.96	22	0.20437	76.273	17	0.14008	60.837	16	0.95924
Q15102;M0R1K3;M0R389	3;2;2	3;2;2	3;2;2	Platelet-activating factor acetylhydrolase IB subunit gamma	PAFAH1B3	3	3	3	3	15.2	15.2	25.734	231	231;202;165	1.9563e-16	0.54882	16.391	5	0.93297	30.621	5	1.883	41.215	5	0.43768	2.7513	2	0.53052	5.0479	2	1.17	6.6841	2	0.6367	6.0923	7	0.94526	6.7117	7	1.5916	6.7672	7	0.64105	5.2257	5	0.66381	6.5434	5	1.0738
O15169;O15169-2	18;18	18;18	18;18	Axin-1	AXIN1	2	18	18	18	27.5	27.5	95.634	862	862;826	5.0301e-221	0.8034	11.679	17	1.2235	21.782	17	1.3702	30.685	17	0.6882	28.088	33	0.814	41.863	33	1.1695	37.632	33	1.0615	25.506	23	0.77881	28.475	22	0.79243	37.727	22	0.91007	25.895	24	0.86186	29.584	24	0.95138
Q2NL82;I3L1Q5;I3L4E8	17;2;1	17;2;1	17;2;1	Pre-rRNA-processing protein TSR1 homolog	TSR1	3	17	17	17	27.6	27.6	91.809	804	804;210;53	3.3797e-134	0.73113	20.284	5	0.73446	11.464	5	0.97754	12.546	5	0.77198	18.739	5	0.92984	16.962	5	1.1694	9.5987	5	0.80537	144.13	15	1.0134	135.07	15	1.2656	68.24	15	0.85171	130.96	31	0.76708	132.09	31	0.9155
P30419;P30419-2;B7Z8J4;K7EN82;K7EN42	9;8;4;3;1	9;8;4;3;1	8;7;4;3;1	Glycylpeptide N-tetradecanoyltransferase 1	NMT1	5	9	9	8	23.4	20.6	56.806	496	496;416;137;72;88	2.3306e-61	0.49562	20.388	4	0.74829	19.484	4	1.489	9.9396	4	0.4678	23.031	2	0.5479	19.393	2	1.169	34.196	2	0.62165	23.786	22	1.0134	24.16	22	1.7434	19.036	22	0.64013	28.177	20	0.60461	24.751	20	0.96205
Q9UNQ2;D6RCL3	11;5	11;5	11;5	Probable dimethyladenosine transferase	DIMT1	2	11	11	11	45.4	45.4	35.236	313	313;154	5.9041e-42	0.39538	32.473	6	0.68474	24.947	6	1.5333	48.357	6	0.38333	8.9364	5	0.49913	19.346	5	1.169	8.4556	5	0.6421	70.013	13	1.1184	67.033	13	2.0096	54.088	13	0.5876	28.4	4	0.58718	30.146	4	0.94812
F5GWP8;C9JKY1;C9JK18;C9J826;C9JTX4;K7ERP3;C9JPI2	51;14;14;13;12;2;2	14;14;14;13;12;2;2	0;0;0;0;0;0;0		JUP	7	51	14	0	70.4	0	66.35	591	591;298;296;277;235;104;86	0	0.85134	147.19	17	0.81553	147.82	16	1.0002	75.728	15	0.81652	50.638	12	0.9627	55.816	12	1.1689	70.719	12	0.78901	74.671	21	0.77896	80.984	21	0.87026	46.878	21	0.75571	50.632	30	0.83164	66.783	30	1.0763
Q9NY93;Q9NY93-2;G3V0G3;H7C3E9;F8WDT8;H7BZN7;F8WEI3	13;13;8;7;6;5;3	13;13;8;7;6;5;3	13;13;8;7;6;5;3	Probable ATP-dependent RNA helicase DDX56	DDX56	7	13	13	13	28.3	28.3	61.589	547	547;507;375;396;185;182;103	4.376e-95	1.1536	61.503	3	1.0532	19.922	3	0.86665	62.157	3	1.7533	7.7732	2	2.058	1.9643	2	1.1675	5.793	2	0.99413	31.347	16	1.0281	23.773	16	1.1067	28.802	16	0.92429	30.923	18	0.91494	22.12	18	0.96274
O43709;C9K060;H7C0G4;H7C170	5;4;3;1	5;4;3;1	5;4;3;1	Uncharacterized methyltransferase WBSCR22	WBSCR22	4	5	5	5	19.2	19.2	31.88	281	281;298;65;128	4.6439e-73	1.0039	16.694	6	1.0446	23.133	6	1.0483	31.312	6	0.86356	22.371	2	1.0926	23.433	2	1.167	29.405	2	1.4108	13.964	7	1.0345	11.163	7	0.79125	27.79	7	1.1399	17.044	11	0.93589	19.214	11	0.86606
Q9H3U1-2;Q9H3U1;Q9H3U1-3	17;16;4	17;16;4	17;16;4	Protein unc-45 homolog A	UNC45A	3	17	17	17	24.7	24.7	101.67	929	929;944;222	6.569e-105	0.79696	7.5162	2	1.0174	28.557	2	1.2462	17.521	2	0.88954	82.182	4	0.90441	35.223	4	1.1663	57.295	4	0.81008	21.023	12	0.91501	30.025	12	1.2019	20.601	12	0.88012	17.618	15	0.91191	16.091	15	0.98312
Q9BRA2;I3L3M7;I3L0K2;I3L2R6	3;3;3;1	3;3;3;1	3;3;3;1	Thioredoxin domain-containing protein 17	TXNDC17	4	3	3	3	26	26	13.941	123	123;80;75;98	4.6057e-07	1.3191	15.048	3	0.94856	8.597	3	0.68138	26.471	3	1.4059	30.563	5	1.4713	20.099	5	1.1662	19.907	5	1.6364	17.437	6	0.85276	15.973	6	0.63344	26.741	6	1.5743	6.6716	6	1.2405	6.4577	6	0.83951
P11766;H0YAG8;D6RFE4;D6R9G2;D6RAY0	12;6;4;3;3	12;6;4;3;3	12;6;4;3;3	Alcohol dehydrogenase class-3	ADH5	5	12	12	12	33.4	33.4	39.724	374	374;262;115;95;56	1.1706e-184	0.47861	21.401	17	0.91642	17.825	17	1.8324	23.166	17	0.43768	32.038	5	0.44145	9.8438	5	1.1661	28.095	5	0.63624	59.68	18	1.1273	42.835	18	1.8717	41.914	18	0.54526	31.081	13	0.5303	13.416	13	1.0662
P20810-6;P20810-7;E7ESM9;P20810-5;B7Z468;P20810-9;P20810;P20810-2;B7Z574;E7EVY3;P20810-8;E9PCH5;P20810-4;E7ES10;P20810-3;E9PDE4;H0Y9H6;H0Y7F0;F8W7E0;E9PSG1;H0YA91;H0Y944;E7EQK6;E7EN75;D6RBR1;D6RGF7	15;15;15;15;15;15;14;14;14;14;14;14;14;13;13;12;11;11;5;4;3;3;1;1;1;1	15;15;15;15;15;15;14;14;14;14;14;14;14;13;13;12;11;11;5;4;3;3;1;1;1;1	5;5;5;5;5;5;4;4;4;4;4;4;4;4;3;2;1;1;5;4;3;3;1;1;1;1	Calpastatin	CAST	26	15	15	5	24.4	10.2	84.942	791	791;772;769;756;754;750;708;695;694;693;686;673;667;642;590;636;465;436;393;304;301;288;156;156;150;149	9.0574e-134	1.532	3.6391	4	1.128	29.712	4	0.66417	25.671	4	1.5166	13.178	9	1.8117	15.719	9	1.1659	13.5	9	1.7538	25.471	4	0.89619	37.058	4	0.64361	41.582	4	1.7324	25.614	17	1.5455	19.362	17	0.94356
P08574	8	8	8	Cytochrome c1, heme protein, mitochondrial	CYC1	1	8	8	8	27.4	27.4	35.422	325	325	1.9307e-48	0.66013	14.972	4	1.1157	14.793	4	1.8648	22.447	4	0.49462	16.755	5	0.58569	14.665	5	1.1653	18.428	5	0.62319	79.941	4	1.0331	10.287	4	1.3737	71.987	4	0.58265	28.647	5	0.60277	15.26	5	0.9502
P36873-2;P36873;F8VYE8;F8W0W8;F8VR82;F8W1A0;H0Y3Y6;F8WE71	13;13;13;12;12;2;2;1	1;1;1;0;1;0;0;0	1;1;1;0;1;0;0;0	Serine/threonine-protein phosphatase PP1-gamma catalytic subunit;Serine/threonine-protein phosphatase	PPP1CC	8	13	1	1	43	2.7	38.518	337	337;323;304;332;270;83;82;64	1.6635e-167	0.69765	5.5371	2	0.84489	8.9594	2	1.0463	1.6988	2	0.68664	34.275	2	0.78785	3.7841	2	1.1647	5.3657	2	NaN	NaN	1	NaN	NaN	1	NaN	NaN	1	NaN	NaN	0	NaN	NaN	0	NaN
Q13627-2;Q13627;Q13627-5;F8W9I9;Q13627-4;Q13627-3;F8WAP0;Q9Y463;Q9Y463-3;Q9Y463-2;E7EMI5;M0R131;M0R2X3;Q76N25	34;32;29;28;28;28;17;7;7;7;5;4;3;2	34;32;29;28;28;28;17;7;7;7;5;4;3;2	33;31;28;27;27;27;17;6;6;6;5;3;3;2	Dual specificity tyrosine-phosphorylation-regulated kinase 1A	DYRK1A	14	34	34	33	48.9	47.9	84.556	754	754;763;584;541;540;529;535;629;601;589;131;172;137;46	0	0.49256	32.238	87	1.2583	26.826	87	2.4383	23.868	87	0.45258	32.578	91	0.52953	28.747	91	1.1647	31.156	91	0.56092	19.778	59	0.89327	16.365	59	1.6926	23.565	59	0.54685	30.196	52	0.59505	32.567	52	1.1145
P62753;A2A3R7;A2A3R5	6;4;2	6;4;2	6;4;2	40S ribosomal protein S6	RPS6	3	6	6	6	25.3	25.3	28.68	249	249;91;218	3.0176e-18	0.4983	11.492	4	1.0233	15.69	4	2.0786	10.805	4	0.47654	11.326	4	0.51092	18.843	4	1.1644	17.756	4	0.609	38.075	7	1.0777	6.1929	7	2.0015	41.26	7	0.54018	18.083	4	0.54095	10.347	4	0.99504
P43490;Q5SYT8;C9JG65;F5H246;C9JF35	20;17;4;3;2	20;17;4;3;2	20;17;4;3;2	Nicotinamide phosphoribosyltransferase	NAMPT;RP11-92J19.4	5	20	20	20	50.7	50.7	55.52	491	491;472;88;120;60	1.459e-178	0.40347	26.324	17	1.0706	16.403	17	2.532	28.048	17	0.36068	33.526	18	0.37801	47.114	18	1.1624	42.711	18	0.40316	50.808	40	1.1269	21.777	40	2.7826	48.294	40	0.4221	20.323	25	0.4253	72.397	25	0.99151
P62280;M0QZC5;M0R1H5;M0R1H6	14;13;5;4	14;13;5;4	14;13;5;4	40S ribosomal protein S11	RPS11	4	14	14	14	62	62	18.431	158	158;118;79;88	2.3598e-57	0.065765	131.87	22	0.95408	15.807	22	11.657	130.4	22	0.091815	93.167	12	0.06349	46.004	10	1.1618	90.596	10	0.10702	125.75	28	1.074	13.323	28	10.005	127.37	28	0.12302	107.08	18	0.086643	64.997	16	0.83729
P58107;E9PPU0	38;29	30;21	30;21	Epiplakin	EPPK1	2	38	30	30	31.9	24.3	555.61	5090	5090;2420	3.5566e-292	0.46098	72.155	13	0.63261	53.052	13	1.207	85.914	13	0.55207	44.966	9	0.68667	29.645	9	1.1617	30.919	9	0.76088	22.419	18	0.93172	22.299	18	1.1812	28.052	18	0.6917	31.813	20	0.75936	33.46	20	1.0209
Q9Y320;Q9Y320-2	2;2	2;2	2;2	Thioredoxin-related transmembrane protein 2	TMX2	2	2	2	2	7.4	7.4	34.037	296	296;258	1.408e-08	1.3267	23.178	3	1.4618	18.012	3	0.90677	11.509	3	1.0267	1.9942	2	1.2808	9.6366	2	1.1612	7.0056	2	NaN	NaN	1	NaN	NaN	1	NaN	NaN	1	1.0918	2.1515	2	1.2955	27.657	2	1.1999
Q9BVI4;F5H303;F5H5K6	14;7;3	14;7;3	14;7;3	Nucleolar complex protein 4 homolog	NOC4L	3	14	14	14	33.1	33.1	58.467	516	516;270;131	1.002e-66	0.73068	64.062	12	1.0763	52.504	12	1.4097	19.723	12	0.64035	17.836	6	0.81032	20.534	6	1.1611	23.081	6	0.79929	25.373	16	0.96547	15.073	16	1.2144	22.58	16	0.74602	25.75	18	0.77763	25.338	18	0.96241
P45880-1;P45880;P45880-2;B4DKM5;Q5JSD1;Q5JSD2;A2A3S1	13;13;13;11;8;8;4	13;13;13;11;8;8;4	13;13;13;11;8;8;4	Voltage-dependent anion-selective channel protein 2	VDAC2	7	13	13	13	52.8	52.8	33.371	309	309;294;283;255;204;195;109	2.1471e-229	0.55672	47.497	21	0.96951	52.027	21	1.7515	91.848	21	0.53308	26.333	17	0.61157	25.59	17	1.1609	14.862	17	0.643	22.73	35	1.0659	24.848	35	1.7821	31.97	35	0.54035	21.575	31	0.5346	15.206	30	1.046
Q00341;Q00341-2;H0Y394;H7C0A4;H7C2D1;H7BZC3;C9JIZ1;C9J5E5;C9JZI8;C9JES8;C9JHZ8;C9JK79;C9JHS7;C9JT62;C9JHN6;C9JKQ5;C9JEJ8;C9JBS3;C9JQ82;C9JMQ6	20;19;15;8;6;5;3;3;2;2;2;2;2;2;1;1;1;1;1;1	20;19;15;8;6;5;3;3;2;2;2;2;2;2;1;1;1;1;1;1	20;19;15;8;6;5;3;3;2;2;2;2;2;2;1;1;1;1;1;1	Vigilin	HDLBP	20	20	20	20	21.5	21.5	141.45	1268	1268;1235;973;333;308;267;224;221;164;147;141;128;126;96;82;81;79;69;54;47	8.1144e-103	1.226	23.326	10	0.9115	27.359	10	0.6533	38.17	10	1.1091	35.793	11	1.1495	40.262	11	1.1598	17.703	11	0.89134	34.571	8	0.93368	25.033	8	1.1317	23.89	8	1.0363	31.248	21	1.1199	28.604	21	1.0857
Q9NV06;E7EVM5;E5RHM4;E5RJ28;Q9NV06-2	19;10;6;4;4	19;10;6;4;4	19;10;6;4;4	DDB1- and CUL4-associated factor 13	DCAF13	5	19	19	19	44.7	44.7	51.402	445	445;217;181;96;96	9.2061e-87	0.30756	79.309	18	1.0699	34.868	18	3.2411	85.851	18	0.21337	33.36	11	0.2014	59.119	11	1.1598	81.381	11	0.45153	73.352	30	1.0701	11.85	30	2.7978	80.07	30	0.34285	69.58	17	0.29879	42.738	16	0.93854
Q07820;Q07820-2	7;4	7;4	7;4	Induced myeloid leukemia cell differentiation protein Mcl-1	MCL1	2	7	7	7	25.1	25.1	37.337	350	350;271	6.6119e-37	1.0813	30.512	4	0.92368	8.4713	4	1.0671	24.719	4	0.89713	27.339	6	0.89866	26.889	6	1.159	8.0574	6	0.91498	33.386	12	1.1441	35.197	12	1.3392	21.696	12	0.83087	14.601	10	0.88157	20.331	10	0.97635
P08237-3;P08237;P08237-2;F8VZQ1;F8VNX2;F8VP00;F8VX13;F8VSL1;F8VZI0;F8VYK8;F8VTQ3;F8VUB8;F8VW30;F8VSF7;F8W1J8;F8VVE3;H0YHB8;H0YIS9;F8VSF5;F8VZ53	30;30;27;6;6;5;5;4;3;3;3;3;3;3;3;2;2;1;1;1	28;28;26;6;6;5;5;4;3;3;3;3;3;3;3;2;2;1;1;1	26;26;25;6;6;5;5;4;3;3;3;3;3;3;3;2;2;0;1;1	6-phosphofructokinase, muscle type	PFKM	20	30	28	26	39.5	35.4	93.253	851	851;780;749;161;157;177;156;139;153;150;149;141;117;102;85;165;41;97;73;59	2.7574e-300	0.46372	16.682	16	1.0521	11.308	16	2.4078	23.626	16	0.41092	24.03	12	0.44414	14.332	12	1.1589	23.149	12	0.52555	31.947	47	1.0891	31.588	47	2.3231	44.049	47	0.5506	23.244	52	0.51808	24.775	52	0.98443
Q9H845;H0Y8Z9	13;9	13;9	13;9	Acyl-CoA dehydrogenase family member 9, mitochondrial	ACAD9	2	13	13	13	23.3	23.3	68.76	621	621;384	2.6791e-51	0.49226	12.178	4	1.191	6.0278	4	1.9571	15.217	4	0.4949	15.48	3	0.61332	11.609	3	1.1583	19.158	3	0.60064	42	15	0.90414	16.647	15	1.7361	43.318	15	0.56175	20.278	15	0.59765	40.077	14	1.0087
O14744;O14744-2;G3V5W5;B4DX49;A8MTP3;B4DV00;G3V580;G3V2L6;C9JSX3;H0YJX6;G3V5L5;G3V2X6;H7BZ44;H0YJ77;H0YJD3;G3V2F5;G3V507;G3V5T6;H0YJY6	24;21;21;18;16;14;12;11;9;8;8;7;4;4;3;3;3;2;1	24;21;21;18;16;14;12;11;9;8;8;7;4;4;3;3;3;2;1	24;21;21;18;16;14;12;11;9;8;8;7;4;4;3;3;3;2;1	Protein arginine N-methyltransferase 5;Protein arginine N-methyltransferase 5, N-terminally processed	PRMT5	19	24	24	24	46.2	46.2	72.683	637	637;620;593;576;466;531;180;183;186;279;170;185;179;138;177;86;42;104;61	9.6863e-228	0.89455	14.238	15	1.2117	23.779	15	1.2037	22.317	15	0.79816	46.072	15	0.98294	23.731	15	1.1582	26.723	15	0.83992	33.47	59	0.9184	21.629	59	1.161	29.072	59	0.86557	32.437	55	0.83855	14.056	55	0.97438
Q9UPW0;Q9UPW0-2;C9JVP0;F6VXT0;H7C1Y6;O15353;Q9P0K8;Q9P0K8-2;Q96NZ1;O00409;O00409-2;P32314;Q92949;P32314-2;C9JTA7;G3V3A7;H0YJ54;H0YJ22;H0YJ94;C9JXI1;S4R3U5;H0YJG3	12;11;7;3;3;1;1;1;1;1;1;1;1;1;1;1;1;1;1;1;1;1	12;11;7;3;3;1;1;1;1;1;1;1;1;1;1;1;1;1;1;1;1;1	11;10;6;3;2;0;0;0;0;0;0;0;0;0;0;0;0;0;0;1;0;0	Forkhead box protein J3	FOXJ3	22	12	12	11	31	29.9	68.96	622	622;588;382;136;125;648;574;526;517;490;468;431;421;341;246;208;185;111;91;87;84;76	0	0.77015	26.784	15	1.3025	12.499	15	1.6938	25.82	15	0.65154	20.101	12	0.75298	15.248	12	1.1576	19.089	12	0.84141	28.258	9	0.93472	30.4	9	0.96034	38.119	9	0.78208	14.113	11	0.8972	24.083	11	1.0066
P49759-3;P49759;B8ZZR0;F8WBF5;P49759-2	17;17;12;11;3	17;17;12;11;3	14;14;10;9;3	Dual specificity protein kinase CLK1	CLK1	5	17	17	14	39	30.8	61.756	526	526;484;307;355;136	3.7968e-131	0.70413	38.036	12	1.0199	33.211	12	1.4227	51.486	12	0.59209	39.431	15	0.67957	87.684	15	1.1558	81.456	15	0.71202	45.78	23	1.077	54.994	23	1.5634	60.289	23	0.65942	67.253	20	0.71282	50.546	20	1.0012
P50613;D6RAD4;D6R9G1;D6REC6;D6RIG9;D6RF14;D6R9Z2;D6RI01;D6RGG9;D6RFL0;Q9C098	6;6;4;2;2;2;2;2;2;2;1	6;6;4;2;2;2;2;2;2;2;1	6;6;4;2;2;2;2;2;2;2;1	Cyclin-dependent kinase 7	CDK7	11	6	6	6	20.2	20.2	39.038	346	346;309;253;149;77;69;58;58;55;43;648	1.0652e-23	0.7074	40.46	3	1.0934	16.127	3	1.1294	40.252	3	0.60288	26.742	2	0.67581	3.4744	2	1.1541	27.303	2	0.74615	24.728	5	1.1751	27.899	5	1.696	24.233	5	0.68638	10.748	5	0.53488	36.513	5	0.91029
Q15369;E5RHG8;Q15369-2;R4GMY8	9;9;8;5	9;9;8;5	9;9;8;5	Transcription elongation factor B polypeptide 1	TCEB1	4	9	9	9	66.1	66.1	12.473	112	112;89;96;65	1.9506e-196	0.50955	30.168	7	0.96374	24.21	7	1.6409	37.018	7	0.54016	17.841	5	0.69618	25.576	5	1.1537	40.197	5	0.63184	52.42	19	1.0666	55.174	19	1.6151	48.833	19	0.56999	18.107	15	0.5605	38.778	15	0.95097
P49915;F8W720	35;32	35;32	35;32	GMP synthase [glutamine-hydrolyzing]	GMPS	2	35	35	35	62.8	62.8	76.715	693	693;594	0	1.8104	29.425	20	0.94979	25.588	20	0.48874	20.037	20	1.6514	18.435	23	1.7846	15.539	23	1.1532	11.021	23	1.8357	21.606	29	0.99943	35.107	29	0.61144	38.432	29	1.8248	28.985	54	1.8868	33.249	54	1.0498
Q5VYS8;Q5VYS8-6;Q5VYS8-4	2;2;2	2;2;2	2;2;2	Terminal uridylyltransferase 7	ZCCHC6	3	2	2	2	1	1	171.23	1495	1495;1457;1259	4.4153e-05	0.62549	45.744	2	1.0643	18.662	2	1.6515	27.189	2	0.98933	10.08	2	1.2088	48.735	2	1.1529	35.396	2	NaN	NaN	0	NaN	NaN	0	NaN	NaN	0	0.91595	26.763	2	0.76734	18.942	2	0.81296
P84098;J3KTE4;J3QR09;J3QL15	6;6;6;1	6;6;6;1	6;6;6;1	60S ribosomal protein L19	RPL19	4	6	6	6	18.9	18.9	23.466	196	196;194;193;128	3.6862e-102	1.5268	13.41	12	0.89623	15.101	12	0.54605	15.456	12	1.2891	12.161	16	1.5289	19.385	16	1.152	8.3273	16	1.6329	11.218	10	1.0663	16.467	10	0.71401	18.631	10	1.5707	16.928	10	1.6635	21.197	10	1.0057
Q9BZX2;Q9BZX2-2;B4DGD3;Q5JT09;Q9HA47;Q9HA47-3	17;10;7;4;4;4	17;10;7;4;4;4	17;10;7;4;4;4	Uridine-cytidine kinase 2	UCK2	6	17	17	17	77.4	77.4	29.299	261	261;111;130;282;277;268	1.1693e-180	2.3339	24.704	15	1.0024	74.434	15	0.42207	59.824	15	1.9897	23.456	17	2.3682	26.895	17	1.1518	10.682	17	2.5127	32.718	22	1.0614	47.802	22	0.45065	47.548	22	2.3751	65.113	35	3.1074	37.359	35	1.187
O43615;M0QXU7;M0R301;M0R124;M0QXM9	13;9;4;2;1	13;9;4;2;1	13;9;4;2;1	Mitochondrial import inner membrane translocase subunit TIM44	TIMM44	5	13	13	13	35	35	51.355	452	452;273;126;139;133	3.33e-54	0.69972	53.016	5	1.1844	32.778	5	1.3224	30.633	5	0.66243	31.338	5	0.71915	20.286	5	1.1515	20.739	5	0.77712	50.299	9	0.86343	33.084	9	1.1117	50.973	9	0.7685	25.176	16	0.78175	38.168	16	1.0197
Q5JRX3-2;Q5JRX3;Q5JRX3-3;H0Y4F7;H0Y7L7;B1APQ0;B1APQ1	31;31;28;6;5;3;1	31;31;28;6;5;3;1	31;31;28;6;5;3;1	Presequence protease, mitochondrial	PITRM1	7	31	31	31	35.9	35.9	117.51	1038	1038;1037;939;233;259;184;86	5.499e-178	0.68098	31.641	2	1.217	20.19	2	1.9296	21.514	2	0.44887	17.859	2	0.46727	16.057	2	1.1511	11.486	2	0.80233	40.675	36	0.92807	43.369	36	1.164	47.53	36	0.79908	29.906	28	0.84782	38.445	28	1.0864
O75340;O75340-2;H0Y9X3;E7EPW6;O75340-3;Q86W51;D6RA21	13;12;5;3;3;1;1	13;12;5;3;3;1;1	13;12;5;3;3;1;1	Programmed cell death protein 6	PDCD6	7	13	13	13	73.3	73.3	21.868	191	191;189;104;73;69;55;39	2.2997e-103	0.65247	20.663	18	1.0637	26.758	18	1.5119	32.841	18	0.60714	26.99	8	0.65204	14.769	8	1.1504	21.622	8	0.63312	31.888	35	0.94681	17.891	35	1.5494	38.706	35	0.56296	25.613	37	0.54137	44.844	36	0.93393
Q9BRX2	16	16	16	Protein pelota homolog	PELO	1	16	16	16	46	46	43.359	385	385	9.7719e-110	0.44443	12.464	11	1.0067	18.389	11	2.4376	21.521	11	0.35433	24.968	9	0.3788	26.022	9	1.1504	41.353	9	0.40033	36.783	30	1.1705	13.537	30	3.186	46.311	30	0.43282	48.767	12	0.40754	39.531	12	1.0955
Q06830	19	19	14	Peroxiredoxin-1	PRDX1	1	19	19	14	78.4	63.3	22.11	199	199	5.1765e-263	0.6286	91.964	44	1.0625	77.881	43	1.6425	60.718	43	0.60408	42.685	51	0.72603	49.033	51	1.15	28.768	51	0.75638	38.757	54	0.95126	28.741	54	1.4337	41.503	53	0.74848	24.127	49	0.74629	31.395	50	1.0788
O00429-6;J3KPI2;O00429;O00429-2;G8JLD5;O00429-3;O00429-5;O00429-4;B4DGC9;F8VZ52;B4DPZ9;B4DDQ3;F8VUJ9;F8W1W3;F8VYL3;F8VR28;H0YHY4	14;14;14;14;14;14;14;14;7;7;6;5;5;5;4;4;3	14;14;14;14;14;14;14;14;7;7;6;5;5;5;4;4;3	14;14;14;14;14;14;14;14;7;7;6;5;5;5;4;4;3	Dynamin-1-like protein	DNM1L	17	14	14	14	21.1	21.1	83.398	749	749;738;736;725;712;710;710;699;533;261;156;180;172;169;117;97;54	6.3667e-70	1.1644	42.429	7	1.0554	64.544	7	0.9058	19.28	7	1.0375	38.167	3	1.1448	21.994	3	1.1479	4.7262	3	1.0563	16.9	6	0.92864	21.264	6	0.83786	18.772	6	1.0554	19.34	15	1.0536	15.919	15	1.0591
P48147;H0Y5Y0	28;1	28;1	28;1	Prolyl endopeptidase	PREP	2	28	28	28	50.3	50.3	80.699	710	710;45	9.5394e-230	1.0907	28.009	7	1.0539	14.541	7	0.92808	22.28	7	0.87125	34.229	6	1.0004	16.195	6	1.1472	40.132	6	1.1623	25.128	26	0.95836	18.95	26	0.89621	22.682	26	1.0819	35.659	52	1.0647	31.917	52	0.94315
Q712K3	7	6	6	Ubiquitin-conjugating enzyme E2 R2	UBE2R2	1	7	6	6	28.6	25.2	27.166	238	238	5.4633e-43	2.2446	19.586	5	0.97629	35.89	5	0.39334	29.052	5	1.7043	18.417	9	2.1197	20.493	9	1.1465	17.141	9	1.9369	51.283	9	0.88796	38.277	9	0.4598	41.985	9	2.2078	40.208	12	2.2592	32.968	12	1.1039
Q99707;B7ZLW7;B1ANE3;B4DFV0	26;21;14;3	26;21;14;3	26;21;14;3	Methionine synthase	MTR	4	26	26	26	26.1	26.1	140.53	1265	1265;1214;819;229	2.3406e-92	1.4554	58.195	9	0.90135	44.48	9	0.58058	21.063	9	1.4245	36.524	14	1.5355	43.586	14	1.1463	29.708	14	1.6037	43.968	15	0.79455	46.757	15	0.59156	28.198	15	1.4814	53.539	22	1.8941	44.957	22	1.2622
P40222	10	10	10	Alpha-taxilin	TXLNA	1	10	10	10	24.9	24.9	61.89	546	546	2.9537e-52	1.6919	19.685	7	0.84793	46.463	7	0.50852	35.21	7	1.5262	93.445	12	1.8128	115.17	12	1.1462	25.877	12	2.0196	15.977	7	0.95952	28.33	7	0.49317	23.794	7	1.8985	65.709	9	2.038	60.669	9	1.1276
E9PF82;Q13557-11;Q13557-4;Q13557-6;Q13557-3;Q13557;D6R938;E9PBG7;Q13557-5;Q13557-10;Q13557-9;Q13557-12;Q13557-8;H0Y9C2;H0Y9J2;Q9UQM7-2;Q9UQM7;E7EQE4;E9PBE8;E7ETC9;E7ERS6;D6RFJ0;D6RHX9	19;19;19;19;19;19;19;18;18;18;18;18;18;9;7;5;5;2;2;1;1;1;1	19;19;19;19;19;19;19;18;18;18;18;18;18;9;7;5;5;2;2;1;1;1;1	14;14;14;14;14;14;14;13;13;13;13;13;13;6;6;1;1;0;0;0;0;0;0	Calcium/calmodulin-dependent protein kinase type II subunit delta	CAMK2D	23	19	19	14	41.8	31	60.004	533	533;524;519;513;510;499;498;512;498;492;489;478;478;194;182;489;478;173;168;180;112;91;24	0	1.0376	10.438	13	1.0819	17.657	13	1.0656	14.925	13	0.91314	28.89	22	1.0751	29.65	22	1.1455	22.083	22	1.1229	32.355	41	0.99097	22.243	41	1.0027	35.813	41	1.0349	19.448	37	1.0472	19.962	37	1.0122
Q9BXS5-2;Q9BXS5;E7ENJ6;B4DDG7;K7EJL1;K7EQX3;Q9Y6Q5-2;Q9Y6Q5;K7ENA7;K7EPJ8;K7EJJ1;K7ER75;K7EPR4;K7EQ90;K7EMG5;K7EL08;K7ERH5;K7EK69	19;19;17;17;16;6;4;4;4;4;3;3;2;2;1;1;1;1	19;19;17;17;16;6;4;4;4;4;3;3;2;2;1;1;1;1	19;19;17;17;16;6;4;4;4;4;3;3;2;2;1;1;1;1	AP-1 complex subunit mu-1	AP1M1	18	19	19	19	53.1	53.1	49.84	435	435;423;370;351;351;176;425;423;136;125;245;105;239;64;299;128;103;44	3.192e-147	0.90852	28.611	19	0.96926	24.563	19	1.2144	25.575	19	0.67914	20.416	9	0.77982	12.653	9	1.1449	8.8202	9	0.933	38.152	31	0.99621	31.84	31	1.2389	40.861	31	0.94835	31.033	32	0.96905	28.53	32	1.0874
B1AHD1;P55769	6;6	6;6	6;6	NHP2-like protein 1	NHP2L1	2	6	6	6	50.8	50.8	14.627	132	132;128	6.7113e-33	0.41472	31.052	5	0.94512	10.485	5	2.2767	31.657	5	0.30754	39.445	6	0.3752	55.538	6	1.1449	27.765	6	0.38619	32.75	9	1.0085	64.579	9	2.8588	51.116	9	0.50626	67.396	8	0.51316	91.649	8	1.0244
Q9GZZ9;E7EQ61;Q9GZZ9-2;E7EWE1;C9J5W5;C9JRV9;C9J0F6;D6RJC9	6;6;5;5;4;3;3;1	6;6;5;5;4;3;3;1	6;6;5;5;4;3;3;1	Ubiquitin-like modifier-activating enzyme 5	UBA5	8	6	6	6	17.8	17.8	44.863	404	404;377;348;347;108;111;79;64	4.1561e-38	0.94051	2.2221	2	1.0785	3.3517	2	1.0803	21.709	2	0.95752	13.034	3	0.93106	3.9156	3	1.1445	21.201	3	0.97254	18.234	8	0.91458	28.158	8	0.93559	28.106	8	0.99052	31.321	12	0.9972	17.186	12	0.94519
P61313;E7EQV9;E7ENU7;E7EX53;P61313-2;E7ERA2	18;15;14;9;8;4	18;15;14;9;8;4	18;15;14;9;8;4	60S ribosomal protein L15;Ribosomal protein L15	RPL15	6	18	18	18	58.3	58.3	24.146	204	204;174;175;133;145;59	3.7438e-121	0.73513	21.784	19	1.1316	16.798	19	1.5128	22.315	19	0.71885	19.468	17	0.82526	16.031	17	1.1437	21.501	17	0.79769	30.292	22	0.88519	23.455	22	1.1904	29.832	22	0.80464	25.197	26	0.80131	32.688	26	1.0242
P14923	38	24	21	Junction plakoglobin	JUP	1	38	24	21	64.6	37.9	81.744	745	745	0	0.4208	102.4	26	0.48604	106.92	23	0.92026	56.5	23	0.54541	89.446	16	0.56376	61.928	15	1.1436	56.919	15	0.74995	33.664	38	0.54781	33.668	37	0.80166	20.243	37	0.7974	48.81	45	0.78076	56.073	45	1.0284
P68371;M0R2D3;M0QZL7;M0QY85;M0QX14;M0QY37;M0R0X0;M0R2T4	26;8;5;5;4;4;4;2	26;8;5;5;4;4;4;2	1;0;0;0;0;0;0;0	Tubulin beta-4B chain	TUBB4B	8	26	26	1	66.7	2.7	49.83	445	445;155;158;107;110;109;103;104	0	0.79126	22.46	67	0.83612	30.204	67	1.032	27.389	67	0.66243	14.95	72	0.78853	20.169	72	1.1433	19.409	72	1.0262	38.551	108	0.91886	23.492	108	0.97137	41.313	108	0.9668	20.481	120	1.0244	17.344	120	1.0717
Q7L5N1;E7EM64;H7C3T0	8;8;3	8;8;3	8;8;3	COP9 signalosome complex subunit 6	COPS6	3	8	8	8	33	33	36.163	327	327;326;123	2.5596e-95	0.75421	42.89	10	1.0218	39.281	9	1.382	19.432	9	0.77639	20.485	9	0.84879	24.382	9	1.1432	23.056	9	0.85673	29.052	26	1.1957	16.52	26	1.606	29.69	26	0.67006	25.233	15	0.76123	36.115	15	1.2168
O00232;O00232-2	16;15	16;15	16;15	26S proteasome non-ATPase regulatory subunit 12	PSMD12	2	16	16	16	39	39	52.904	456	456;436	2.9157e-243	0.61728	14.569	13	0.84471	21.374	13	1.3021	26.467	13	0.67435	24.907	5	0.6589	13.63	5	1.1431	16.837	5	0.75757	25.65	24	1.0952	17.577	24	1.4601	35.025	24	0.78456	30.029	27	0.66802	20.501	27	0.93135
P35222;B4DGU4;E7EMJ5;E7EV28;E9PDF9;P35222-2;C9IZ65	19;18;3;2;2;2;1	15;14;3;2;2;1;1	15;14;3;2;2;1;1	Catenin beta-1	CTNNB1	7	19	15	15	30.7	25.9	85.496	781	781;774;150;108;100;88;59	0	1.277	14.1	13	1.2563	25.881	13	0.99265	33.836	13	1.1072	27.766	17	1.286	26.611	17	1.1428	43.696	17	1.0043	30.121	27	1.0037	21.798	27	0.98863	37.911	27	1.0385	28.608	29	1.055	21.838	29	1.0263
Q9NR30;Q9NR30-2	20;19	20;19	18;17	Nucleolar RNA helicase 2	DDX21	2	20	20	18	32.3	28.9	87.343	783	783;715	2.9793e-106	1.3224	14.852	9	0.78059	11.485	9	0.57604	22.087	9	1.1631	7.1613	6	1.3886	14.004	6	1.1426	15.15	6	1.553	33.383	13	1	46.458	13	0.74713	36.849	13	1.3094	32.341	24	1.3303	73.842	24	1.022
P08243;P08243-2;P08243-3;F8WEJ5;C9J057;C9JT45;C9JM09;C9JLN6	30;30;28;16;9;6;4;2	30;30;28;16;9;6;4;2	30;30;28;16;9;6;4;2	Asparagine synthetase [glutamine-hydrolyzing]	ASNS	8	30	30	30	54.2	54.2	64.369	561	561;540;478;401;215;162;119;63	2.198e-202	0.46828	31.655	42	0.93083	27.859	42	1.9378	27.143	42	0.45873	27.634	25	0.53489	52.911	25	1.1422	54.897	25	0.52506	25.707	57	1.0275	16.306	57	2.1046	26.49	57	0.57276	36.78	58	0.54399	29.639	58	0.96401
Q9BZE4;B7Z7A3;B4DY13;Q5T3R7	31;27;24;7	31;27;24;7	31;27;24;7	Nucleolar GTP-binding protein 1	GTPBP4	4	31	31	31	50.9	50.9	73.964	634	634;587;518;140	9.0263e-186	0.3563	49.91	24	0.91856	15.671	24	2.4615	46.908	24	0.30506	35.429	28	0.34643	35.119	27	1.1413	35.862	27	0.3516	47.692	47	1.0946	14.341	47	3.3294	47.68	47	0.38115	38.831	33	0.32636	30.36	33	0.88501
Q8NFH3;B4E2F0;B4DVD1;F5H0E3;B4E301	8;4;1;1;1	8;4;1;1;1	8;4;1;1;1	Nucleoporin Nup43	NUP43	5	8	8	8	29.7	29.7	42.15	380	380;284;187;178;117	5.6869e-201	1.2634	23.977	4	1.3677	101.62	4	1.0741	89.539	4	1.1958	39.927	9	1.1596	41.12	9	1.1404	8.9494	9	1.3845	21.784	16	0.97265	30.497	16	0.76478	34.011	16	1.3674	27.981	17	1.1585	40.136	17	0.89438
P61247;D6RAT0;D6RG13;H0Y9Y4;E9PFI5;D6RB09;F5H4F9;H0Y8L7;D6R9B6;D6RAS7;D6RED7;D6RI02;D6RGE0	20;17;16;15;14;14;14;13;11;9;7;6;4	20;17;16;15;14;14;14;13;11;9;7;6;4	20;17;16;15;14;14;14;13;11;9;7;6;4	40S ribosomal protein S3a	RPS3A	13	20	20	20	60.2	60.2	29.945	264	264;227;223;208;205;194;175;190;145;125;101;95;65	1.243e-191	0.3031	28.161	26	1.0041	11.77	26	3.4891	35.536	26	0.31869	34.115	26	0.33504	29.851	26	1.1401	36.603	26	0.43848	41.075	42	1.1113	16.899	42	2.4866	39.875	42	0.42155	44.405	28	0.3322	38.215	28	0.8581
Q01813;Q01813-2;B1APP8;B1APP6;H0Y757;Q5VSR5;Q5VSR6;H0Y3Y3	35;31;12;11;8;7;5;3	35;31;12;11;8;7;5;3	31;29;12;10;8;5;4;3	6-phosphofructokinase type C	PFKP	8	35	35	31	49	43.2	85.595	784	784;776;202;240;103;210;166;166	0	0.94196	34.674	31	1.004	30.495	31	1.0786	26.551	31	0.84154	33.048	26	0.99123	29.942	26	1.1395	41.45	26	0.98607	37.166	57	0.96175	38.38	57	1.0844	32.78	57	0.98618	31.389	78	0.97032	34.19	78	1.0087
Q92908;Q92908-2	5;4	5;4	5;4	Transcription factor GATA-6	GATA6	2	5	5	5	10.4	10.4	60.032	595	595;449	6.7557e-91	0.72841	17.235	2	1.0584	0.29318	2	1.4262	17.675	2	0.71485	15.334	7	0.80093	10.954	7	1.1394	13.235	7	NaN	NaN	1	NaN	NaN	1	NaN	NaN	1	0.89336	40.901	3	1.3422	36.183	3	1.015
Q9H0S4;Q9H0S4-2;F5H1N9	13;12;4	13;12;4	13;12;4	Probable ATP-dependent RNA helicase DDX47	DDX47	3	13	13	13	33.6	33.6	50.646	455	455;406;196	2.1647e-264	0.27191	66.177	10	0.96375	26.227	10	3.1089	80.875	10	0.25783	41.605	7	0.31052	100.15	7	1.1393	120.05	7	0.31934	56.091	15	1.1749	32.868	15	3.7192	46.543	15	0.27278	39.004	9	0.27225	39.076	9	0.94952
Q7Z2W4;C9J6P4;Q7Z2W4-2;Q7Z2W4-3;Q7Z2W4-4;H7C5K1;Q7Z2W4-5	32;31;24;17;12;6;4	32;31;24;17;12;6;4	31;30;23;17;12;5;4	Zinc finger CCCH-type antiviral protein 1	ZC3HAV1	7	32	32	31	41.9	41	101.43	902	902;1024;699;624;363;264;160	0	0.69171	18.173	21	0.90543	21.267	21	1.1897	26.041	21	0.62757	17.639	23	0.76722	27.254	23	1.1388	23.223	23	0.75946	71.073	55	0.93375	50.433	55	1.2824	54.085	55	0.76506	32.056	46	0.766	36.74	46	1.0488
Q9P0J1-2;Q9P0J1;E5RIV4;E5RI96;E5RIE5;E5RFL8;E5RHB9	15;15;7;4;4;2;2	15;15;7;4;4;2;2	15;15;7;4;4;2;2	[Pyruvate dehydrogenase [acetyl-transferring]]-phosphatase 1, mitochondrial	PDP1	7	15	15	15	36.1	36.1	63.695	562	562;537;232;147;128;76;72	1.1155e-126	0.18844	57.499	7	1.0498	14.801	7	5.3504	52.191	7	0.14997	39.152	2	0.15692	37.633	2	1.1388	8.9702	2	0.34121	107.6	16	1.0082	36.528	16	3.2044	81.922	16	0.20324	43.164	9	0.25553	65.014	8	1.0239
Q02543;M0R117;M0R1A7;M0R3D6;M0R0P7	13;13;11;11;9	13;13;11;11;9	13;13;11;11;9	60S ribosomal protein L18a	RPL18A	5	13	13	13	57.4	57.4	20.762	176	176;154;147;141;137	1.0102e-77	0.20255	63.734	19	0.92774	13.825	19	6.8551	64.596	19	0.13485	40.975	19	0.16998	43.523	19	1.1384	42.279	19	0.17885	81.83	33	1.1259	14.619	33	6.1752	76.674	33	0.18464	125.11	16	0.18162	56.374	14	1.0083
Q96AQ6;Q96AQ6-2;F5H2F6;B4E1J0;Q96AQ6-3;Q5T173;F2Z2Z8	43;42;38;38;36;8;4	43;42;38;38;36;8;4	43;42;38;38;36;8;4	Pre-B-cell leukemia transcription factor-interacting protein 1	PBXIP1	7	43	43	43	54.4	54.4	80.642	731	731;702;576;558;662;315;147	0	0.42289	35.583	60	1.2251	17.745	60	2.7939	31.704	59	0.3685	24.572	50	0.39831	22.466	50	1.1377	29.102	50	0.42501	66.187	95	0.98	25.902	95	2.3578	76.205	95	0.38286	43.096	103	0.4813	26.53	101	1.3246
P39656;E7EWT1;U3KQ84	12;10;7	12;10;7	12;10;7	Dolichyl-diphosphooligosaccharide--protein glycosyltransferase 48 kDa subunit	DDOST	3	12	12	12	41.9	41.9	50.8	456	456;419;155	6.6293e-123	0.86997	20.92	8	1.1164	8.5345	8	1.2631	19.912	8	0.7136	12.797	13	0.80281	19.56	13	1.137	20.256	13	0.77914	32.727	14	0.84483	20.996	14	1.1782	25.488	14	0.72713	29.062	29	0.83044	27.923	29	1.1452
Q04637-9;Q04637-8;Q04637;E7EUU4;Q04637-3;E9PGM1;Q04637-4;E7EX73;Q04637-5;Q04637-7;Q04637-6;C9JF13;C9J6B6;C9K073;C9J2Z7;H7C044;H7C0V6;C9JHW9;F8WCF2;B1AN89;O43432-2;B4DXR2;REV__J3KQX6;REV__C9JQZ6;REV__F5H7J8;REV__Q8NEG2;C9JWW9;B1AN92;B1AN91;C9JSU8;REV__Q8NEG2-2;C9J556;C9JWH7	50;50;50;50;50;50;50;50;50;48;48;24;21;16;15;11;4;2;2;1;1;1;1;1;1;1;1;1;1;1;1;1;1	50;50;50;50;50;50;50;50;50;48;48;24;21;16;15;11;4;2;2;1;1;1;1;1;1;1;1;1;1;1;1;1;1	44;44;44;44;44;44;44;44;44;43;43;19;19;15;14;10;4;1;1;0;0;0;1;1;1;1;1;0;0;1;1;1;1	Eukaryotic translation initiation factor 4 gamma 1	EIF4G1	33	50	50	44	34.7	31.1	176.23	1606	1606;1600;1599;1560;1559;1513;1512;1436;1435;1404;1403;903;757;869;834;226;180;160;50;630;515;504;340;324;295;295;285;220;217;163;153;143;127	0	1.1973	23.124	44	1.0447	27.878	44	0.86572	26.63	44	1.0404	26.67	72	1.1962	24.111	72	1.136	25.506	72	1.2172	21.004	52	0.91734	18.571	52	0.81669	23.203	52	1.0876	49.34	76	1.1619	25.407	76	1.0754
P62829;J3KT29;C9JD32;B9ZVP7;J3KTJ3;J3QQT9	8;6;6;5;3;1	8;6;6;5;3;1	8;6;6;5;3;1	60S ribosomal protein L23	RPL23	6	8	8	8	52.9	52.9	14.865	140	140;122;91;114;81;34	5.3179e-54	0.1718	74.784	5	0.95828	10.261	5	4.8807	64.733	5	0.14462	43.493	10	0.1739	46.004	10	1.1352	40.151	10	0.20644	116.99	18	1.1271	27.985	18	5.9358	103.07	18	0.58118	165.46	13	0.27299	88.294	12	0.63118
A8MYV6;Q16665;Q16665-3;F8W9L0;Q16665-2;Q9Y2N7;Q9Y2N7-2;Q9Y2N7-5;Q9Y2N7-3;E9PB04;Q9Y2N7-4;E9PNQ7	19;19;17;17;17;1;1;1;1;1;1;1	19;19;17;17;17;1;1;1;1;1;1;1	19;19;17;17;17;1;1;1;1;1;1;1	Hypoxia-inducible factor 1-alpha	HIF1A	12	19	19	19	26.2	26.2	92.812	827	827;826;850;767;735;669;667;648;632;613;363;81	1.9497e-90	2.5383	25.798	8	1.1367	32.826	8	0.39751	38.083	8	1.7992	24.255	3	2.0347	8.6573	3	1.1351	23.456	3	2.1606	21.43	12	0.92923	38.626	12	0.48944	32.956	12	1.9526	40.26	10	1.7587	37.78	10	0.91674
P25490;H0YJV7;H0YJU4;Q96MM3	19;11;5;2	19;11;5;2	14;9;5;2	Transcriptional repressor protein YY1	YY1	4	19	19	14	51.9	44.7	44.712	414	414;190;123;310	3.4076e-240	0.99153	19.258	12	1.3248	34.704	12	1.2301	34.982	12	0.91412	40.563	18	1.0548	33.315	18	1.1328	22.467	18	1.2875	15.244	13	0.92742	21.383	13	0.78107	17.124	13	1.1672	16.743	13	1.0528	52.384	13	0.93383
P49588;H3BPK7	27;9	27;9	27;9	Alanine--tRNA ligase, cytoplasmic	AARS	2	27	27	27	35.2	35.2	106.81	968	968;280	1.4984e-176	0.52277	24.807	15	1.1996	20.827	15	2.0549	25.86	15	0.55813	12.511	5	0.60589	41.921	5	1.1323	36.423	5	0.55124	36.255	36	0.89455	22.988	36	1.7188	34.534	36	0.53812	94.333	27	0.5578	25.118	27	0.98775
P49411;H3BNU3	21;4	21;4	21;4	Elongation factor Tu, mitochondrial	TUFM	2	21	21	21	50.9	50.9	49.541	452	452;101	0	0.39946	41.015	29	0.96014	85.072	28	2.256	63.041	28	0.39871	64.901	21	0.4692	64.173	21	1.1322	46.312	21	0.63192	47.229	47	1.0888	31.632	47	1.661	43.37	47	0.65373	23.989	50	0.70532	63.119	50	1.0165
P49761;P49761-1;G5E959;P49761-3;H3BQG1;H3BVF8;H3BUL5;H3BRE4;H3BNQ5;H3BRK0;H3BV35;P49761-2;H3BQR7;H3BRT8;H3BRW2;H3BNC8	19;19;17;17;11;8;8;5;4;3;3;3;3;3;3;3	19;19;17;17;11;8;8;5;4;3;3;3;3;3;3;3	19;19;17;17;11;8;8;5;4;3;3;3;3;3;3;3	Dual specificity protein kinase CLK3	CLK3	16	19	19	19	28.8	28.8	73.514	638	638;490;467;467;306;239;224;190;193;173;160;152;145;117;70;59	2.9555e-129	0.44591	30.484	17	1.208	18.707	17	2.4565	27.382	17	0.49068	37	14	0.51663	24.07	14	1.132	25.722	14	0.50228	32.038	13	0.95646	13.787	13	2.1431	25.48	13	0.51562	18.14	14	0.44888	17.11	14	0.81929
B4DGP8;P27824;B4E2T8;D6RGY2;H0Y9Q7;D6RFL1;H0Y9H1;D6RDP7;D6RB85;D6RAU8;D6RAQ8;D6RD16;D6RHJ3	26;26;22;11;11;10;9;9;9;7;3;1;1	26;26;22;11;11;10;9;9;9;7;3;1;1	26;26;22;11;11;10;9;9;9;7;3;1;1	Calnexin	CANX	13	26	26	26	42.7	42.7	71.502	627	627;592;484;308;170;131;190;168;144;134;107;96;79	0	0.62731	63.17	40	1.1074	58.696	40	1.6344	23.88	40	0.56167	71.204	41	0.61717	66.366	41	1.131	21.909	41	0.75157	47.09	57	0.95965	20.963	57	1.3794	43.402	57	0.69152	57.467	51	0.67539	20.24	51	1.0105
P43034;I3L495;P43034-2;I3L3N5;B4DF38	17;7;5;4;4	17;7;5;4;4	17;7;5;4;4	Platelet-activating factor acetylhydrolase IB subunit alpha	PAFAH1B1	5	17	17	17	44.1	44.1	46.637	410	410;82;147;208;205	7.3522e-222	1.3166	30.782	6	0.88165	16.984	6	0.63587	25.72	6	0.9923	55.765	7	0.98019	58.57	7	1.1303	23.242	7	0.85449	21.007	25	0.95355	30.205	25	1.2553	35.021	25	0.8656	55.588	28	0.79763	33.224	28	0.98997
E9PC69;Q7KZI7-16;Q7KZI7;Q7KZI7-8;Q7KZI7-14;Q7KZI7-9;Q7KZI7-4;Q7KZI7-15;Q7KZI7-13;Q7KZI7-11;Q7KZI7-6;Q7KZI7-3;Q7KZI7-5;Q7KZI7-2;E7ETY4;Q7KZI7-7;Q7KZI7-12;Q7KZI7-10;F5H4F6;F5H6N2;F5H4J8	16;16;15;15;15;15;15;15;15;14;14;14;14;14;14;14;13;13;3;2;1	16;16;15;15;15;15;15;15;15;14;14;14;14;14;14;14;13;13;3;2;1	12;12;11;11;11;11;11;11;11;10;10;10;10;10;10;10;9;9;1;1;1	Serine/threonine-protein kinase MARK2	MARK2	21	16	16	12	27.6	21.6	86.69	778	778;724;788;779;745;734;725;709;691;773;755;746;719;701;699;692;740;686;161;112;91	1.9435e-94	0.54847	41.392	5	0.76672	28.813	5	1.4876	27.674	5	0.66873	22.5	3	0.85951	20.619	3	1.1298	26.995	3	0.82743	37.573	16	1.0923	23.933	16	1.1308	31.736	16	0.87639	41.471	16	1.0106	38	16	1.0209
Q13144;E9PC74;C9JRD9;H7C2X0	8;8;2;1	8;8;2;1	8;8;2;1	Translation initiation factor eIF-2B subunit epsilon	EIF2B5	4	8	8	8	15	15	80.379	721	721;705;107;92	4.5197e-78	0.8446	21.016	4	1.226	26.334	4	1.5769	27.26	4	0.66856	19.274	4	0.79224	26.131	4	1.1297	15.879	4	0.81615	22.42	8	0.97034	13.701	8	1.1094	20.695	8	0.92262	21.271	9	1.0037	36.526	9	1.0342
P20936;E9PGC0;B4DTL2;P20936-2;Q68CU6	4;4;4;4;1	4;4;4;4;1	4;4;4;4;1	Ras GTPase-activating protein 1	RASA1	5	4	4	4	4.3	4.3	116.4	1047	1047;881;880;870;539	9.3056e-24	0.91071	17.199	3	0.70207	20.953	3	0.72782	16.481	3	0.60137	71.377	4	0.66587	54.573	4	1.1289	7.3756	4	0.92127	33.158	3	0.89561	39.673	3	0.92836	16.823	3	0.91987	9.9619	5	0.98474	20.375	5	1.1347
P04150;P04150-8;P04150-10;P04150-2;P04150-9;P04150-5;P04150-7;B7Z7I2;B0ZBF6;P08235;P08235-4;B0ZBF8;P08235-2	16;16;15;15;15;14;13;5;1;1;1;1;1	16;16;15;15;15;14;13;5;1;1;1;1;1	1;1;1;1;1;1;1;1;1;1;1;1;1	Glucocorticoid receptor	NR3C1	13	16	16	1	29.6	1.8	85.658	777	777;751;751;742;716;593;558;380;984;984;867;706;706	6.2031e-222	1.3944	19.305	7	0.77108	24.627	7	0.51783	17.316	7	1.437	11.921	10	1.6074	12.989	10	1.1286	10.769	10	1.5608	60.145	11	1.0815	54.846	11	0.7832	20.172	11	1.2476	61.359	11	1.3671	59.393	11	1.0649
P49642;F8VNY2;F8VSB2;H0YIP2	5;3;1;1	5;3;1;1	5;3;1;1	DNA primase small subunit;DNA primase	PRIM1	4	5	5	5	18.1	18.1	49.901	420	420;328;185;152	7.2567e-17	1.2411	21.568	2	1.3372	47.328	2	0.76635	15.422	2	1.1644	33.563	4	1.2468	29.137	4	1.1279	19.911	4	1.0957	0.34451	2	1.3987	37.965	2	1.3117	39.553	2	1.1072	30.81	9	1.3325	36.884	9	1.0125
G3V180;G3V1D3;Q9NY33;Q9NY33-4;Q9NY33-2;E9PPK9;E9PQ14;E9PKK8;E9PNX5;E9PQF2	17;17;17;17;8;4;4;4;2;2	17;17;17;17;8;4;4;4;2;2	17;17;17;17;8;4;4;4;2;2	Dipeptidyl peptidase 3	DPP3	10	17	17	17	32	32	84.375	757	757;756;737;707;317;201;177;170;104;90	5.2573e-275	0.73334	12.603	5	1.192	45.336	5	1.7335	43.474	5	0.63853	17.741	4	0.75727	14.636	4	1.1279	10.624	4	0.73915	29.396	12	0.95474	26.535	12	1.3917	19.502	12	0.65293	16.463	11	0.68082	21.912	11	1.0611
Q9NX05;F8W881;Q9NX05-2	18;12;4	18;12;4	18;12;4	Constitutive coactivator of PPAR-gamma-like protein 2	FAM120C	3	18	18	18	18.2	18.2	120.59	1096	1096;895;238	1.5298e-81	0.5729	42.647	24	1.1497	13.741	24	1.9907	35.776	24	0.57715	44.631	33	0.61306	33.331	33	1.1272	24.158	33	0.67654	31.991	10	0.94937	11.722	10	1.4219	37.325	10	0.68002	46.006	15	0.75748	44.774	15	1.0544
Q7L2J0;Q7L2J0-2	30;9	30;9	30;9	7SK snRNA methylphosphate capping enzyme	MEPCE	2	30	30	30	57.6	57.6	74.354	689	689;220	0	0.63414	24.622	19	1.1225	27.1	19	1.5734	28.12	19	0.60216	14.618	23	0.66527	16.611	23	1.1268	19.233	23	0.82469	20.142	35	0.94093	15.337	35	1.1878	16.781	35	0.75454	14	37	0.81666	17.974	37	1.1156
P21796;C9JI87	15;11	15;11	15;11	Voltage-dependent anion-selective channel protein 1	VDAC1	2	15	15	15	58.3	58.3	30.772	283	283;184	1.2463e-215	1.081	47.519	18	0.97415	30.434	18	0.80298	63.585	18	1.0378	22.39	13	1.2272	15.436	13	1.1266	13.413	13	1.1238	29.967	24	0.91819	24.74	24	0.8433	32.256	24	1.2891	21.708	28	1.2284	107.13	28	0.97428
Q9P2E9;Q9P2E9-2;Q9P2E9-3;F8W7S5;A2A2S5	33;33;28;27;4	33;33;28;27;4	32;32;27;26;4	Ribosome-binding protein 1	RRBP1	5	33	33	32	29.1	28.7	152.47	1410	1410;1407;977;751;300	5.9918e-272	1.1787	13.035	11	0.8578	21.792	11	0.67848	19.053	11	1.0489	25.199	25	1.2509	40.154	25	1.1256	29.994	25	1.2915	35.732	13	0.93459	67.664	13	0.82702	63.954	13	1.2671	38.754	25	1.2807	56.184	25	1.18
B7WPE2;Q32P44;G3V195;Q32P44-2;H0Y3M3;G3V1D0;H7C355;Q32P44-3;E9PSB4;E9PJV5;C9J6V3	8;8;6;5;5;4;3;1;1;1;1	8;8;6;5;5;4;3;1;1;1;1	8;8;6;5;5;4;3;1;1;1;1	Echinoderm microtubule-associated protein-like 3	EML3	11	8	8	8	11.1	11.1	95.283	897	897;896;679;917;911;889;137;194;128;127;113	9.1898e-22	1.2531	17.832	3	1.0878	14.211	3	0.88194	17.402	3	0.96368	44.684	2	1.3013	27.017	2	1.1243	31.021	2	0.86415	33.888	3	1.8847	68.441	3	1.6216	84.648	3	1.1306	5.4536	3	1.0727	9.9662	3	0.93824
P62140;E7ETD8;C9JP48;C9J9S3	18;10;8;7	18;10;8;7	7;1;3;3	Serine/threonine-protein phosphatase PP1-beta catalytic subunit;Serine/threonine-protein phosphatase	PPP1CB	4	18	18	7	56.6	21.7	37.186	327	327;169;138;125	1.4563e-211	0.4121	24.058	17	0.89496	11.528	17	2.1008	26.626	17	0.39778	28.718	16	0.45432	33.805	16	1.1234	38.973	16	0.44769	46.98	60	1.0762	34.292	60	2.4977	30.934	60	0.47069	53.552	56	0.46519	27.718	56	0.97822
Q9UJS0-2;Q9UJS0;F5GX33;R4GN64	19;19;16;3	19;19;16;3	13;13;10;3	Calcium-binding mitochondrial carrier protein Aralar2	SLC25A13	4	19	19	13	35.2	27.5	74.303	676	676;675;567;73	1.9074e-133	0.65104	64.199	7	0.81897	63.84	7	1.1263	48.487	7	0.70945	28.122	7	0.89977	17.899	7	1.1228	25.443	7	0.90712	17.853	14	0.91481	47.634	14	1.1069	45.079	14	0.92291	25.523	24	0.98508	15.008	24	1.0663
P15559-3;H3BRK3	16;13	16;13	1;1		NQO1	2	16	16	1	52.1	5.5	26.365	236	236;269	5.9098e-232	0.34023	72.765	37	1.1068	13.25	37	2.7761	73.35	37	0.33345	29.498	21	0.32782	21.464	21	1.1228	31.738	21	0.41668	57.023	55	1.0335	11.628	55	2.707	61.582	55	0.3973	50.157	47	0.40171	63.505	46	0.98929
Q29RF7;Q29RF7-3;H0Y9L9;H0Y9L6	19;8;2;2	19;8;2;2	18;7;2;2	Sister chromatid cohesion protein PDS5 homolog A	PDS5A	4	19	19	18	18.3	17.3	150.83	1337	1337;600;165;126	4.2318e-116	0.96072	25.008	7	1.3597	26.565	7	1.2096	25.344	7	1.0501	32.04	7	1.1518	18.843	7	1.1225	24.115	7	0.95145	20.239	17	0.97016	23.795	17	1.0169	29.425	17	1.0133	19.71	13	1.0904	17.411	13	0.96261
Q96KR1;H0Y8W1	7;2	6;2	6;2	Zinc finger RNA-binding protein	ZFR	2	7	6	6	8.7	8	117.01	1074	1074;182	2.4637e-22	0.7337	12.177	3	1.0009	21.538	3	1.4506	25.722	3	0.42063	59.26	2	0.46183	50.643	2	1.1223	4.302	2	0.97028	26.953	2	1.1332	2.6961	2	1.2288	29.357	2	0.71189	0.5679	2	1.8945	64.632	2	2.1218
Q96TA1;Q96TA1-2	23;23	23;23	23;23	Niban-like protein 1	FAM129B	2	23	23	23	44	44	84.137	746	746;733	4.0226e-232	1.0128	24.697	14	0.94672	48.924	14	0.94808	45.663	14	0.86864	12.864	15	0.88091	25.96	15	1.1219	16.915	15	0.96595	40.304	19	1.0353	38.002	19	1.1073	22.788	19	0.98582	74.273	26	0.9116	68.52	26	0.99235
Q75MJ1;Q9UG63;C9JZV3;C9JHK9	34;34;19;19	34;34;19;19	34;34;19;19	ATP-binding cassette sub-family F member 2	ABCF2	4	34	34	34	43.7	43.7	72.443	634	634;623;288;240	0	1.5843	20.64	49	0.9288	30.641	49	0.55735	31.426	49	1.3544	23.246	50	1.5916	22.411	50	1.1214	16.815	50	1.4617	21.493	80	0.88967	36.536	80	0.68859	41.853	80	1.4796	21.692	90	1.518	22.105	90	1.05
P49257	16	16	16	Protein ERGIC-53	LMAN1	1	16	16	16	37.8	37.8	57.548	510	510	1.0712e-287	0.83366	61.129	8	1.0775	13	8	1.2601	54.449	8	0.66172	43.134	11	0.7188	52.866	11	1.1212	17.69	11	0.76034	25.584	12	0.90963	13.845	12	1.3746	28.434	12	0.7192	28.184	22	0.68083	19.974	22	0.97862
P07437;Q5JP53;Q5ST81;E9PBJ4;A6NNZ2;I3L2F9;A6NKZ8;CON__ENSEMBL:ENSBTAP00000025008;Q9H4B7	24;24;21;12;7;7;5;4;4	5;5;2;4;0;0;0;0;0	4;4;2;3;0;0;0;0;0	Tubulin beta chain	TUBB	9	24	5	4	62.6	16	49.67	444	444;426;372;243;444;410;372;536;451	0	0.8279	20.401	25	0.89571	23.871	25	1.0415	19.831	25	0.74363	21.062	23	0.84341	23.43	23	1.1211	16.934	23	1.0143	19.012	30	0.94086	20.934	30	0.93508	18.678	30	0.99936	17.219	37	1.1869	14.876	37	1.1626
P35869;A9YTQ3-2;A9YTQ3-3;A9YTQ3;E5RFG4;G3V143;E5RGQ2	8;1;1;1;1;1;1	8;1;1;1;1;1;1	8;1;1;1;1;1;1	Aryl hydrocarbon receptor	AHR	7	8	8	8	9.4	9.4	96.146	848	848;719;715;701;157;139;81	3.1879e-23	0.83614	26.368	4	0.88917	6.6095	4	1.0158	17.843	4	0.65423	6.9205	2	0.7587	3.1447	2	1.1204	9.894	2	0.71655	91.728	7	0.99194	26.33	7	1.2286	82.207	7	0.54915	31.566	5	0.45952	24.887	5	0.8896
P30050;P30050-2	10;7	10;7	10;7	60S ribosomal protein L12	RPL12	2	10	10	10	72.1	72.1	17.818	165	165;132	1.0588e-100	0.17329	45.617	6	0.93893	11.55	6	4.9564	37.59	6	0.17011	71.983	4	0.18408	82.071	4	1.1201	6.0683	4	0.30417	77.973	17	1.0744	10.772	17	3.6771	79.496	17	0.48924	117.62	10	0.29572	77.215	9	1.0416
P17858;P17858-2	18;17	12;12	12;12	6-phosphofructokinase, liver type	PFKL	2	18	12	12	26.9	19	85.018	780	780;827	7.285e-254	0.71977	32.4	7	1.126	41.297	7	1.4394	24.654	7	0.70627	16.251	3	0.81286	11.297	3	1.1192	14.518	3	0.7778	108.98	5	0.91159	36.237	5	1.277	114.83	5	0.79973	20.534	12	0.84009	18.206	12	1.138
O43399-7;O43399-5;O43399-3;O43399;O43399-4;O43399-2;O43399-6	7;7;7;7;7;7;5	7;7;7;7;7;7;5	7;7;7;7;7;7;5	Tumor protein D54	TPD52L2	7	7	7	7	44.1	44.1	24.853	229	229;220;209;206;200;186;163	3.0421e-47	1.2369	14.001	4	0.79684	33.778	4	0.60111	45.998	4	1.0444	33.479	5	1.1648	25.691	5	1.1191	18.073	5	1.4652	29.826	5	1.0069	23.234	5	0.6467	25.489	5	1.7101	52.79	8	1.5002	36.163	8	0.96244
P04406;P04406-2;E7EUT5	24;23;19	24;23;19	23;22;18	Glyceraldehyde-3-phosphate dehydrogenase	GAPDH	3	24	24	23	65.7	65.7	36.053	335	335;293;260	0	0.54974	92.137	86	0.82743	67.707	79	1.3265	32.947	79	0.60828	78.538	74	0.72873	73.103	74	1.1187	41.402	74	0.62846	36.477	109	1.006	24.356	109	1.6451	41.338	109	0.66934	31.629	82	0.77628	29.068	82	1.1391
Q9HAV4;H0Y3W3;H0Y9I3;E2QRM3;H0YA57	20;2;2;2;1	20;2;2;2;1	20;2;2;2;1	Exportin-5	XPO5	5	20	20	20	20.6	20.6	136.31	1204	1204;253;107;76;60	6.5756e-98	1.3794	15.498	5	1.3542	115.21	5	0.83053	120.02	5	1.405	36.067	6	1.4221	12.763	6	1.1181	29.842	6	1.5741	17.757	13	0.90494	17.8	13	0.58482	23.099	13	1.6089	18.455	19	1.7645	22.887	19	1.0749
P61024;Q5T179;Q9BZU3	2;2;1	2;2;1	2;2;1	Cyclin-dependent kinases regulatory subunit 1	CKS1B	3	2	2	2	32.9	32.9	9.6601	79	79;67;63	6.5529e-08	2.3926	31.86	2	1.0835	35.035	2	0.53112	4.4519	2	1.5733	16.056	2	1.6402	3.3788	2	1.118	10.305	2	NaN	NaN	0	NaN	NaN	0	NaN	NaN	0	NaN	NaN	1	NaN	NaN	1	NaN
P08670;B0YJC4;B0YJC5;P41219-2;P41219;P17661;H7C5W5;P07197;E7ESP9;E7EMV2;P07197-2;F8W835;K7EKH6	73;68;35;6;6;6;6;2;2;2;2;2;2	73;68;35;6;6;6;6;2;2;2;2;2;2	44;39;8;2;2;2;2;0;0;0;0;0;0	Vimentin	VIM	13	73	73	44	87.1	62.7	53.651	466	466;431;228;471;470;470;200;916;877;698;540;207;191	0	0.57335	28.776	373	0.90172	19.492	372	1.5091	33.441	371	0.50299	32.147	314	0.56245	26.935	314	1.1172	30.874	314	0.56229	44.294	351	1.0723	20.98	351	2.115	47.581	352	0.56003	35.591	315	0.57086	38.103	314	1.0196
Q9UJW0;Q9UJW0-3;Q9UJW0-2;H9KVE0;E5RGG1;E5RI97;E5RK21	15;14;11;5;4;4;3	15;14;11;5;4;4;3	15;14;11;5;4;4;3	Dynactin subunit 4	DCTN4	7	15	15	15	43.5	43.5	52.337	460	460;467;403;134;114;86;91	1.154e-149	1.8668	15.523	5	1.228	72.504	5	0.6559	71.998	5	2.3857	29.264	7	2.7169	31.907	7	1.117	23.374	7	2.477	54.936	9	1.3496	60.049	9	0.5546	45.201	9	2.5264	39.831	14	2.9146	37.139	14	1.1195
Q14166	33	33	33	Tubulin--tyrosine ligase-like protein 12	TTLL12	1	33	33	33	61.3	61.3	74.403	644	644	0	1.1896	21.83	24	1.1761	17.248	24	0.92499	17.801	24	1.0403	24.882	23	1.1308	25.264	23	1.1167	14.382	23	1.2595	17	66	0.92805	32.969	66	0.7978	34.258	66	1.1619	28.466	93	1.2102	34.651	93	1.0334
Q14814-4;Q14814;Q14814-5;Q14814-6;Q14814-2;Q5T9U4;Q14814-3;Q02078;F8W966;Q02078-2;Q02078-5;Q02078-3;Q02078-6;Q02078-4;Q06413-5;D6RAH2;Q06413;Q06413-2;Q06413-6;Q06413-3;D6R9J8;Q06413-4;D6RJG6;D6RC63;D6R942;D6RCM6;D6RG21;D6RB91;D6RJA7;D6RG14;H0YM62;H0YKY6	8;7;5;5;4;4;4;2;2;2;2;2;2;2;2;2;2;2;2;2;2;2;2;2;2;2;2;2;2;2;2;1	8;7;5;5;4;4;4;2;2;2;2;2;2;2;2;2;2;2;2;2;2;2;2;2;2;2;2;2;2;2;2;1	8;7;5;5;4;4;4;2;2;2;2;2;2;2;2;2;2;2;2;2;2;2;2;2;2;2;2;2;2;2;2;1	Myocyte-specific enhancer factor 2D	MEF2D	32	8	8	8	16.1	16.1	55.113	514	514;521;513;468;520;510;475;507;506;505;499;497;497;495;483;473;473;465;463;441;433;417;399;242;227;129;126;120;98;87;85;77	5.4209e-22	0.61678	36.272	5	0.67892	44.962	5	0.81745	79.238	5	0.51193	9.8829	3	0.62842	17.519	3	1.1165	25.165	3	0.42757	77.069	10	1.0922	80.61	10	1.9241	36.523	10	0.6285	65.183	7	0.53457	51.423	7	0.85069
O00257;O00257-3;I3L4F1;F8WCW6	36;14;4;3	36;14;4;3	36;14;4;3	E3 SUMO-protein ligase CBX4	CBX4	4	36	36	36	55.5	55.5	61.367	560	560;290;90;60	0	0.62949	21.038	68	1.1823	21.418	68	1.7731	22.955	68	0.56233	16.824	76	0.64806	20.406	76	1.1162	19.323	76	0.78612	35.017	68	0.9406	27.335	68	1.2743	38.136	68	0.71413	19.913	57	0.72538	20.274	57	1.0632
Q9UKK3	18	18	18	Poly [ADP-ribose] polymerase 4	PARP4	1	18	18	18	12.1	12.1	192.59	1724	1724	7.3103e-49	1.7184	29.409	10	1.0572	30.827	10	0.62479	20.455	10	1.437	30.146	11	1.6189	20.395	11	1.1157	19.088	11	1.5392	16.831	8	0.94011	23.243	8	0.66342	17.071	8	1.3419	26.501	13	1.2852	25.706	13	1.012
Q16539;Q16539-2;B4E0K5;Q16539-4;Q16539-3;B5TY33;E7EX54;H7C4E2	8;7;7;6;6;4;4;1	8;7;7;6;6;4;4;1	8;7;7;6;6;4;4;1	Mitogen-activated protein kinase 14	MAPK14	8	8	8	8	30.6	30.6	41.293	360	360;360;283;307;297;173;133;90	2.9279e-75	0.82509	10.795	3	1.0363	39.573	3	1.0411	24.888	3	0.68169	13.176	2	0.72901	26.232	2	1.1155	6.7211	2	0.81517	9.0749	6	1.0224	15.958	6	1.3997	13.707	6	0.84528	22.577	9	0.90655	13.041	9	1.0363
Q13049;Q5JVY0	25;4	25;4	25;4	E3 ubiquitin-protein ligase TRIM32	TRIM32	2	25	25	25	46.4	46.4	71.988	653	653;173	2.0386e-265	1.1891	32.781	18	0.98408	22.017	18	0.85827	25.757	18	0.88962	22.32	21	0.98336	24.499	21	1.1151	30.678	21	1.0728	32.65	28	1.1002	19.693	28	1.0968	30.333	28	1.1911	20.505	34	1.2192	24.621	34	0.98526
O75821;K7ENA8;K7EL20;K7ER90;K7EL60;K7EP16;K7ENH0	14;13;11;10;5;4;2	14;13;11;10;5;4;2	14;13;11;10;5;4;2	Eukaryotic translation initiation factor 3 subunit G	EIF3G	7	14	14	14	50	50	35.611	320	320;289;263;227;149;118;52	5.1214e-189	1.9534	20.231	5	0.90626	40.869	5	0.46765	37.574	5	1.6888	51.1	6	2.5167	63.661	6	1.1137	8.0945	6	2.6006	28.143	9	1.0193	35.077	9	0.45581	24.756	9	2.5356	49.109	14	2.2506	40.838	14	0.98033
Q15427;Q5SZ64	9;5	9;5	9;5	Splicing factor 3B subunit 4	SF3B4	2	9	9	9	29.7	29.7	44.385	424	424;190	0	0.78911	15.705	30	1.2239	20.111	30	1.4681	14.588	30	0.73075	20.854	25	0.79335	17.782	25	1.1134	11.612	25	0.95037	16.405	23	0.76679	22.04	23	0.93166	29.669	23	0.90262	14.384	24	0.83241	12.262	24	0.93537
P14174	2	2	2	Macrophage migration inhibitory factor	MIF	1	2	2	2	17.4	17.4	12.476	115	115	1.197e-05	0.92621	31.032	2	1.0481	14.894	2	1.1122	18.03	2	0.77293	31.932	4	0.74667	30.689	4	1.1129	17.011	4	0.88561	10.624	3	0.93235	59.151	3	1.1335	54.664	3	0.8652	25.829	6	2.0138	53.158	6	1.8691
P14678-3;B3KVR1;P14678;P63162;P14678-2;J3QLE5;S4R3P3;J3KRY3	2;2;2;2;2;2;2;2	2;2;2;2;2;2;2;2	2;2;2;2;2;2;2;2	Small nuclear ribonucleoprotein-associated protein;Small nuclear ribonucleoprotein-associated proteins B and B;Small nuclear ribonucleoprotein-associated protein N	SNRPN;SNRPB	8	2	2	2	5.2	5.2	30.032	289	289;244;240;240;231;169;70;59	1.235e-05	0.9638	4.4734	2	0.9491	3.421	2	1.2796	10.824	2	0.87627	10.097	4	0.97667	7.4482	4	1.1128	6.0783	4	1.1329	19.499	3	0.94107	25.937	3	0.60232	59.954	3	1.2469	14.702	4	1.4028	28.215	4	1.2348
Q9H9J4-2;Q9H9J4;C9JPC9;E7EWZ4;E5RJP3;B4DP25	29;28;20;9;2;2	29;28;20;9;2;2	29;28;20;9;2;2	Ubiquitin carboxyl-terminal hydrolase 42	USP42	6	29	29	29	24.4	24.4	144.33	1316	1316;1324;1044;475;219;174	0	0.76108	15.136	7	1.2199	20.671	7	1.5249	10.389	7	0.68153	24.749	11	0.80838	66.55	11	1.1127	54.148	11	1.1439	38.829	18	0.94543	42.459	18	1.0128	30.894	18	1.0473	71.849	22	0.91365	55.258	22	0.88605
O00505;H0Y4S9	13;2	9;2	9;2	Importin subunit alpha-3	KPNA3	2	13	9	9	29.2	20.7	57.81	521	521;91	1.3558e-135	0.79355	37.628	3	0.7518	38.89	3	1.2297	8.4419	3	0.742	6.6712	4	0.92539	17.952	4	1.1123	4.4075	4	0.82742	18.973	11	0.93917	26.596	11	1.2524	32.229	11	0.83251	26.948	11	0.92139	27.205	11	1.0217
P49589-3;P49589;B4DKY1;P49589-2;A8MVQ3;E9PLP0;E9PRS8;C9JLN0	20;18;18;18;17;3;1;1	20;18;18;18;17;3;1;1	20;18;18;18;17;3;1;1	Cysteine--tRNA ligase, cytoplasmic	CARS	8	20	20	20	31.2	31.2	94.637	831	831;748;739;726;738;128;76;45	9.5427e-204	0.50142	73.244	16	1.1341	19.363	16	2.1349	84.781	16	0.46802	19.132	12	0.54961	35.034	12	1.1119	26.739	12	0.50688	33.103	36	1.0176	19.065	36	2.1624	30.451	36	0.45794	31.777	25	0.47921	37.192	24	1.0626
Q14865;Q14865-2;Q14865-3	32;29;3	32;29;3	32;29;3	AT-rich interactive domain-containing protein 5B	ARID5B	3	32	32	32	31.9	31.9	132.37	1188	1188;945;318	0	0.59899	21.549	34	1.1979	19.226	34	1.8527	26.324	34	0.50878	58.599	42	0.62584	48.269	41	1.1115	41.953	41	0.59393	26.174	34	0.9843	51.137	34	1.8101	53.776	34	0.59575	24.927	30	0.61193	33.616	30	1.0637
Q9NR12;Q9NR12-2;D6RH06;Q9NR12-4;Q9NR12-6;Q9NR12-5;H7BYK4;D6RF83;Q9NR12-3;D6RAN1;H0Y8W6	9;8;6;6;6;6;5;5;4;3;1	9;8;6;6;6;6;5;5;4;3;1	9;8;6;6;6;6;5;5;4;3;1	PDZ and LIM domain protein 7	PDLIM7	11	9	9	9	26	26	49.844	457	457;423;287;287;222;191;195;173;153;90;120	4.8032e-39	0.77544	6.2576	6	0.96924	19.204	6	1.2522	17.601	6	0.79652	25.006	5	0.94075	21.033	5	1.1114	7.6326	5	0.76726	21.89	9	1.0747	26.681	9	1.3499	39.429	9	0.78832	34.484	8	1.1352	41.504	8	1.4251
P78527;P78527-2;E7EUY0;F5GX40	127;123;123;3	127;123;123;3	127;123;123;3	DNA-dependent protein kinase catalytic subunit	PRKDC	4	127	127	127	35.1	35.1	469.08	4128	4128;4097;4096;70	0	0.84192	31.772	124	0.93629	35.215	124	1.047	25.84	124	0.79276	38.475	140	0.86494	31.618	140	1.1113	34.626	140	0.78472	28.095	108	0.83191	32.205	108	1.0947	34.029	108	0.8046	40.352	87	0.77471	30.047	87	1.0005
Q9Y4C1;F5H070;F8WE62;C9J7Q7	13;13;6;1	12;12;6;1	12;12;6;1	Lysine-specific demethylase 3A	KDM3A	4	13	12	12	13.6	12.6	147.34	1321	1321;1269;711;170	1.306e-43	1.5664	25.382	5	1.0023	27.471	5	0.85786	37.224	5	1.5714	16.71	3	1.8911	8.0795	3	1.1105	20.276	3	1.6243	8.7182	3	1.0045	15.318	3	0.78824	18.311	3	1.3426	28.674	8	1.4752	25.767	8	1.0621
O00571;O00571-2;O15523;B4DXX7;B4E3C4;C9J081;C9J8G5;B4DLA0	29;28;19;19;6;4;4;3	28;27;18;18;6;4;4;3	27;26;17;17;6;4;4;3	ATP-dependent RNA helicase DDX3X;ATP-dependent RNA helicase DDX3Y	DDX3X;DDX3Y	8	29	28	27	52.1	49.1	73.243	662	662;646;660;657;308;250;224;139	2.5472e-237	0.4478	28.398	35	0.90706	17.523	35	1.9183	32.311	35	0.36284	22.321	18	0.38331	64.44	18	1.1102	63.184	18	0.43992	42.366	37	1.0909	50.438	37	2.6467	73.594	37	0.4446	29.088	33	0.44164	70.537	33	0.98663
Q5SW79;Q5SW79-3;Q5SW79-2;H0Y2V6;E7EMW0;E7EWM2;Q96L14;E5RFU8;E5RJT5;E5RIH6;H0Y4T4;E5RG47;H0YB92;H0YB66;E5RGW7	21;20;20;18;3;3;3;3;3;3;2;2;2;1;1	21;20;20;18;3;3;3;3;3;3;2;2;2;1;1	21;20;20;18;3;3;3;3;3;3;2;2;2;1;1	Centrosomal protein of 170 kDa	CEP170	15	21	21	21	20.3	20.3	175.29	1584	1584;1486;1460;1558;320;293;293;133;111;88;263;175;173;119;103	5.8204e-117	1.4998	15.728	4	0.96565	28.162	4	0.61805	18.583	4	1.3075	28.716	12	1.6332	21.325	12	1.11	33.804	12	1.414	23.135	11	0.76887	38.471	11	0.54333	23.593	11	1.6932	34.355	9	1.7527	53.34	9	1.028
P05388;F8VWS0;Q3B7A4;Q8NHW5;F8VU65;F8VW21;G3V210;F8VPE8;F8VZS0;F8VRK7;F8VQY6;F8VS58;F8VWV4;F8W1K8	10;9;9;8;8;7;7;7;6;6;6;5;4;2	10;9;9;8;8;7;7;7;6;6;6;5;4;2	10;9;9;8;8;7;7;7;6;6;6;5;4;2	60S acidic ribosomal protein P0;60S acidic ribosomal protein P0-like	RPLP0;RPLP0P6	14	10	10	10	47.9	47.9	34.273	317	317;281;255;317;247;244;166;153;246;156;142;121;111;107	1.0758e-97	0.97168	13.633	10	0.82348	31.895	10	0.83591	31.509	10	0.91616	28.844	11	1.0152	50.021	11	1.11	57.468	11	0.98672	30.432	23	1.0703	38.835	23	1.0892	39.765	23	0.8989	17.346	18	0.9547	16.138	18	1.0833
P63261;I3L4N8;I3L1U9;I3L3I0;I3L3R2;J3KT65;K7EM38	39;24;24;24;15;14;13	39;24;24;24;15;14;13	2;2;2;2;2;2;2	Actin, cytoplasmic 2;Actin, cytoplasmic 2, N-terminally processed	ACTG1	7	39	39	2	91.7	4.8	41.792	375	375;242;214;214;164;198;133	0	0.92786	47.612	232	1.0008	46.676	227	1.0022	33.218	227	0.87445	32.463	254	1.0098	35.82	254	1.11	17.522	256	1.0995	21.337	480	0.98898	19.474	481	1.0031	19.56	479	1.0015	26.01	580	0.98045	21.423	580	0.99848
P30566;E7ERF4;P30566-2	19;18;15	19;18;15	19;18;15	Adenylosuccinate lyase	ADSL	3	19	19	19	48.6	48.6	54.889	484	484;498;425	3.9875e-269	0.68419	32.44	6	1.0282	16.715	6	1.57	23.604	6	0.60656	21.553	4	0.60062	71.931	4	1.1096	61.894	4	0.88137	24.152	25	0.98593	20.635	25	1.2169	36.935	25	0.97572	21.199	28	0.96406	21.334	28	0.9497
O14974;O14974-3;O14974-4;O14974-5;O14974-2;F8VZN8;H0YHI8;H0YIS4;H0YIS3;H0YIM2;H0YHL8;F8VW28	12;12;12;12;10;7;4;4;4;4;3;3	12;12;12;12;10;7;4;4;4;4;3;3	12;12;12;12;10;7;4;4;4;4;3;3	Protein phosphatase 1 regulatory subunit 12A	PPP1R12A	12	12	12	12	13.6	13.6	115.28	1030	1030;974;971;943;995;692;367;299;234;188;210;97	3.4959e-43	2.26	63.903	2	0.92638	52.539	2	0.42341	3.7239	2	2.0156	60.818	10	2.2871	44.774	10	1.1095	27.131	10	2.6898	20.053	4	0.9217	31.836	4	0.32711	16.286	4	3.0889	74.008	10	3.429	72.746	10	1.0253
Q09666;Q09666-2;E9PLK4;E9PJC6;E9PKR9;E9PJZ0;E9PQE3	123;1;1;1;1;1;1	123;1;1;1;1;1;1	123;1;1;1;1;1;1	Neuroblast differentiation-associated protein AHNAK	AHNAK	7	123	123	123	43.8	43.8	629.09	5890	5890;149;144;131;123;121;86	0	2.0418	58.613	90	0.92087	62.304	88	0.44211	39.244	88	1.8337	40.32	128	2.0507	40.853	128	1.1093	20.695	128	2.3726	27.625	30	0.96666	41.875	30	0.39437	31.267	30	2.229	48.267	60	2.2647	45.563	60	1.0776
P55039;A8MZF9;J3QKW7;J3QRI9;J3QR71;J3KRL5;J3QKV7;J3QL90;J3QLF3	9;9;4;4;4;4;3;3;2	9;9;4;4;4;4;3;3;2	9;9;4;4;4;4;3;3;2	Developmentally-regulated GTP-binding protein 2	DRG2	9	9	9	9	27.2	27.2	40.746	364	364;343;244;172;158;113;161;112;90	7.8505e-97	0.55832	42.345	2	1.2312	16.915	2	1.3381	53.642	2	0.57058	17.862	2	0.71345	25.743	2	1.109	7.3585	2	0.67527	36.594	6	0.92737	22.951	6	1.5352	18.085	6	0.7524	20.445	9	0.69285	24.441	9	0.90995
P15170-3;P15170-2;P15170;H3BR35;Q8IYD1;H3BSV8	17;17;16;15;10;3	17;17;16;15;10;3	17;17;16;15;10;3	Eukaryotic peptide chain release factor GTP-binding subunit ERF3A;Eukaryotic peptide chain release factor GTP-binding subunit ERF3B	GSPT1;GSPT2	6	17	17	17	36.3	36.3	68.699	637	637;636;499;475;628;199	7.5753e-136	1.0513	24.617	20	0.90984	63.481	20	0.82625	64.801	20	1.0322	33.887	15	1.1953	12.754	15	1.1086	31.638	15	1.2204	19.404	21	0.9494	43.381	21	0.89962	34.324	21	1.0078	27.777	29	0.94671	25.441	29	1.0361
Q96AC1-3;Q96AC1;Q96AC1-2;H0YJ34;G3V3J0;G3V281;H0YJB6;G3V5R2	28;28;28;26;7;5;5;5	28;28;28;26;7;5;5;5	27;27;27;25;7;5;5;5	Fermitin family homolog 2	FERMT2	8	28	28	27	57.8	56.3	78.675	687	687;680;633;640;155;153;133;133	0	1.2371	16.231	15	0.89448	45.563	15	0.8176	35.61	15	1.0851	11.106	6	1.3632	84.935	6	1.1085	87.718	6	0.97794	76.679	37	1.0867	53.31	37	1.1272	52.426	37	0.92587	23.021	50	0.90404	20.855	50	1.0023
O15145;C9JZD1;F8VR50	9;3;2	9;3;2	9;3;2	Actin-related protein 2/3 complex subunit 3	ARPC3	3	9	9	9	44.9	44.9	20.546	178	178;99;84	1.8429e-210	0.53982	17.666	12	0.98002	55.439	12	1.7956	49.665	12	0.48256	34.852	18	0.50903	17.189	17	1.1085	23.309	17	0.57119	18.833	32	1.0373	21.291	32	1.9037	31.014	32	0.57559	12.338	37	0.59789	38.949	37	1.0264
P04792;F8WE04;C9J3N8	14;4;2	14;4;2	14;4;2	Heat shock protein beta-1	HSPB1	3	14	14	14	64.9	64.9	22.782	205	205;186;37	0	0.42064	54.95	20	0.89347	62.277	18	1.9928	30.644	18	0.41869	56.327	18	0.51052	51.698	18	1.1081	36.756	18	0.45917	26.139	17	0.98802	18.454	17	2.2947	24.911	17	0.40522	24.954	23	0.40835	32.186	23	1.1251
Q16831;Q86Y75;B4DND0;C9JIP2;C9J486;F8WD51;Q16831-2;C9K0J2	5;3;2;2;2;2;1;1	5;3;2;2;2;2;1;1	5;3;2;2;2;2;1;1	Uridine phosphorylase 1	UPP1	8	5	5	5	15.8	15.8	33.934	310	310;173;171;146;144;85;36;29	1.3227e-15	0.16114	31.02	4	0.86766	5.3216	4	5.0655	23.44	4	0.16588	73.695	5	0.27059	46.574	5	1.108	90.533	5	0.21941	18.964	7	1.0789	7.4341	7	5.099	19.423	7	0.30138	26.025	3	0.22776	27.89	3	0.92901
Q66GS9;Q66GS9-2	8;1	8;1	8;1	Centrosomal protein of 135 kDa	CEP135	2	8	8	8	9.4	9.4	133.49	1140	1140;249	3.9729e-40	2.0376	48.183	4	0.92482	55.179	4	0.43861	19.83	4	2.0874	38.896	8	2.3445	32.148	8	1.1069	16.645	8	NaN	NaN	0	NaN	NaN	0	NaN	NaN	0	2.2425	29.15	2	2.0854	7.7364	2	0.82002
H3BQK9;H3BPE1;Q9UPN3;Q9UPN3-5;F8W8Q1;Q9UPN3-2;Q9UPN3-3;F5GZL7;Q9UPN3-4;H0Y390;E9PNZ4;H0Y314;H0Y4F5;H0Y6T5;H0YD69;H0Y7I1	20;20;20;13;12;12;12;12;12;8;7;1;1;1;1;1	19;19;19;12;12;12;12;12;12;8;7;1;1;1;1;1	14;14;14;12;7;7;7;7;7;7;2;1;1;1;1;1	Microtubule-actin cross-linking factor 1, isoforms 1/2/3/5	MACF1	16	20	19	14	3.1	2.1	861.07	7592	7592;7555;7388;5938;5430;5430;5374;5300;5300;4434;2028;543;455;368;290;159	2.0022e-51	1.5363	56.025	5	0.70956	42.909	4	0.63753	49.884	4	1.5321	49.43	3	1.1513	29.072	3	1.1068	52.385	3	1.7265	69.455	4	1.2188	50.098	4	0.68213	24.235	4	1.6195	59.373	9	1.3945	68.091	9	1.0344
P55884-2;P55884;C9JZG1;C9JQN7	36;36;15;10	36;36;15;10	36;36;15;10	Eukaryotic translation initiation factor 3 subunit B	EIF3B	4	36	36	36	44.8	44.8	99.028	873	873;814;302;153	7.0938e-300	1.869	33.639	36	0.99787	49.965	35	0.50166	33.118	35	1.7583	42.567	47	2.0866	38.097	47	1.1058	23.469	47	2.2419	31.396	50	0.92394	54.474	49	0.4491	61.12	49	2.0436	49.025	70	2.0189	62.602	70	1.0008
J3KN36;Q5JPE7;P69849;Q15155;Q5JPE7-2;F5H826;Q4G177;H3BUC9	18;18;18;18;18;17;17;1	18;18;18;18;18;17;17;1	18;18;18;18;18;17;17;1	Nodal modulator 2;Nodal modulator 3;Nodal modulator 1	NOMO2;NOMO3;NOMO1	8	18	18	18	20.1	20.1	139.38	1267	1267;1267;1222;1222;1222;1100;1100;144	9.3112e-89	1.4812	28.647	2	1.0383	7.2844	2	0.68819	9.6211	2	0.95602	91.078	4	1.226	91.97	4	1.1055	21.099	4	1.1965	27.141	14	0.82215	25.668	14	0.73317	24.99	14	1.0628	17.964	22	1.1357	30.274	22	1.0362
O15391	6	1	1	Transcription factor YY2	YY2	1	6	1	1	14.8	4.3	41.347	372	372	1.5264e-18	0.91446	0.69475	3	1.1454	1.611	3	1.0662	6.434	3	0.93715	19.033	7	0.95943	7.0545	7	1.1055	14.856	7	1.0797	7.8124	6	0.92103	7.9592	6	0.94762	9.2784	6	1.0383	11.539	4	0.95877	9.6415	4	0.95625
O75396	10	10	10	Vesicle-trafficking protein SEC22b	SEC22B	1	10	10	10	51.6	51.6	24.593	215	215	2.3638e-135	0.9421	15.585	14	1.2066	18.705	14	1.0343	27.39	14	0.84443	44.79	13	0.97266	19.304	13	1.1049	33.861	13	0.97566	14.918	14	0.92781	18.862	14	0.9493	18.809	14	1.0347	45.823	12	1.0166	16.562	12	1.0661
Q96QC0	54	54	54	Serine/threonine-protein phosphatase 1 regulatory subunit 10	PPP1R10	1	54	54	54	53.9	53.9	99.057	940	940	0	0.69626	24.949	234	1.2087	21.863	234	1.5985	24.315	234	0.63128	16.927	229	0.70379	21.626	229	1.1046	22.722	229	0.92922	37.401	197	0.90746	32.949	197	1.0734	48.677	197	0.85389	36.57	195	0.78138	34.757	195	0.95301
Q16666;Q16666-2;Q16666-3;E7EPR3;Q16666-6;H3BM18;H3BR88;H3BVE6;Q6K0P9;Q6K0P9-2;Q6K0P9-3;Q6K0P9-4;Q6K0P9-5;Q6K0P9-6;H3BR65	27;27;27;25;25;8;4;4;2;2;2;2;2;2;1	27;27;27;25;25;8;4;4;2;2;2;2;2;2;1	27;27;27;25;25;8;4;4;2;2;2;2;2;2;1	Gamma-interferon-inducible protein 16	IFI16	15	27	27	27	43.3	43.3	88.255	785	785;729;673;733;729;167;229;83;492;483;461;452;245;236;74	7.5553e-128	0.17373	55.989	15	0.99307	11.222	15	5.7816	55.617	15	0.21422	57.264	14	0.24683	59.765	14	1.1046	54.835	14	0.25296	79.483	51	1.1137	17.893	51	4.3735	78.629	51	0.20465	79.613	27	0.25806	50.992	26	1.2164
P61077-3;P61077;H9KV45;P61077-2;D6RAH7;D6RA11;D6RIZ3;D6R980;D6RGD0;D6R933;D6R9F6	6;6;6;5;5;2;1;1;1;1;1	6;6;6;5;5;2;1;1;1;1;1	3;3;3;2;2;1;1;1;1;1;1	Ubiquitin-conjugating enzyme E2 D3	UBE2D3	11	6	6	3	51	15.4	16.893	149	149;147;141;148;118;96;78;55;49;48;35	1.6793e-40	1.2856	14.392	3	0.99881	5.7337	3	0.56174	31.906	3	1.4632	11.888	5	1.7284	15.784	5	1.1042	10.031	5	1.5429	18.402	6	1.0834	29.544	6	0.72484	25.751	6	1.5815	12.05	11	1.6141	39.912	11	1.0027
P30048;E9PH29	9;9	9;9	9;9	Thioredoxin-dependent peroxide reductase, mitochondrial	PRDX3	2	9	9	9	43	43	27.692	256	256;238	7.6368e-114	0.75063	9.2527	6	1.1008	20.816	6	1.5327	16.473	6	0.63853	16.516	6	0.77342	16.333	6	1.1034	15.99	6	0.87179	19.615	28	0.92459	18.2	28	1.098	22.438	28	0.80786	23.639	22	0.81775	47.996	22	0.97622
O95347;O95347-2;Q5T821	26;26;4	26;26;4	26;26;4	Structural maintenance of chromosomes protein 2	SMC2	3	26	26	26	23.8	23.8	135.65	1197	1197;1099;145	2.1009e-193	0.58417	30.337	19	0.91458	14.515	19	1.4404	30.317	19	0.51933	25.694	22	0.59017	23.489	22	1.1033	26.136	22	0.68402	50.239	26	0.97374	44.123	26	1.5208	41.045	26	0.63425	29.823	18	0.64462	37.584	18	1.0612
O94826	8	8	8	Mitochondrial import receptor subunit TOM70	TOMM70A	1	8	8	8	14.6	14.6	67.454	608	608	3.549e-36	1.5502	20.543	12	1.1456	39.234	12	0.65332	47.17	12	1.3758	29.119	4	1.5425	51.228	4	1.1032	21.158	4	1.9443	27.837	10	1.0002	48.49	10	0.51507	24.872	10	1.6944	22.173	8	1.7012	16.421	8	0.95615
O75083;O75083-3;D6RD66	39;24;23	39;24;23	39;24;23	WD repeat-containing protein 1	WDR1	3	39	39	39	73.4	73.4	66.193	606	606;466;245	0	0.36364	31.788	98	1.0463	14.987	98	2.8075	30.752	98	0.31358	35.603	80	0.34556	27.725	80	1.1032	25.841	80	0.6411	25.46	185	0.99892	17.015	185	1.6822	25.311	185	0.56341	25.321	128	0.54723	25.787	128	0.95895
P59998-3;F8WCF6;P59998;P59998-2;H7C0A3;F8WDD7;P59998-4;R4GN08;F8WE39;F8WDW3	9;9;9;7;7;7;4;4;2;1	9;9;9;7;7;7;4;4;2;1	9;9;9;7;7;7;4;4;2;1	Actin-related protein 2/3 complex subunit 4	ARPC4;ARPC4-TTLL3	10	9	9	9	34.8	34.8	21.588	187	187;181;168;625;167;113;78;77;47;44	3.1101e-41	0.26601	37.325	16	0.88921	30.215	16	3.2207	32.75	16	0.23316	28.077	15	0.29244	53.493	14	1.1028	60.627	14	0.392	19.437	17	1.1185	11.619	17	3.134	24.846	17	0.4677	19.523	16	0.44246	15.805	16	0.98139
P27635;F8W7C6;Q96L21;H7C2C5;H7C123;A6QRI9;B8A6G2;H7C2U2	14;11;8;7;7;5;5;1	14;11;8;7;7;5;5;1	14;11;8;7;7;5;5;1	60S ribosomal protein L10;60S ribosomal protein L10-like	RPL10;RPL10L	8	14	14	14	58.4	58.4	24.604	214	214;163;214;131;91;181;108;28	1.7828e-101	0.13626	61.655	32	0.95299	14.908	32	6.4251	65.803	32	0.10768	43.694	29	0.13379	88.534	28	1.1025	74.072	28	0.14401	54.215	40	1.1938	18.543	40	9.4695	50.721	40	0.11879	30.4	34	0.12518	42.135	34	1.0622
P04075-2;P04075;J3KPS3;H3BQN4;H3BPS8;H3BUH7;H3BR04;H3BMQ8;H3BU78;H3BR68;P05062;Q5T7D5	34;34;33;31;21;17;16;15;14;10;1;1	34;34;33;31;21;17;16;15;14;10;1;1	29;29;29;26;17;16;15;14;12;9;0;0	Fructose-bisphosphate aldolase A;Fructose-bisphosphate aldolase	ALDOA	12	34	34	29	77.8	63.6	45.26	418	418;364;368;361;278;155;162;140;204;130;364;223	0	0.80181	38.64	74	1.0426	28.654	74	1.2217	39.318	74	0.82493	39.432	72	0.91397	36.878	71	1.102	30.906	71	0.74756	37.298	95	1.1512	14.238	95	1.7954	41.807	95	0.73424	35.686	77	0.87034	24.191	77	1.1747
O75962;O75962-4;O75962-2;O75962-5;E7EWP2;E7EPJ7;F5H228;O75962-3	104;103;98;97;90;86;60;7	104;103;98;97;90;86;60;7	86;85;80;79;72;70;43;7	Triple functional domain protein	TRIO	8	104	104	86	41.2	36.4	346.9	3097	3097;3038;2921;2563;2309;2546;1508;596	0	0.97167	23.961	128	1.1506	30.305	128	1.178	32.887	128	0.82768	43.889	156	0.91513	36.909	156	1.1018	30.978	156	1.0085	29.218	144	0.95938	31.862	144	0.98621	33.98	144	1.0219	35.354	140	1.1122	43.334	140	1.0748
Q9NWX5;B4DRC4;Q9NWX5-2	7;4;3	7;4;3	7;4;3	Ankyrin repeat and SOCS box protein 6	ASB6	3	7	7	7	19	19	47.135	421	421;342;197	1.5672e-43	0.70704	27.362	3	0.85717	12.258	3	1.8373	8.5668	3	0.61393	17.266	3	0.71629	28.393	3	1.1014	12.209	3	0.77726	21.45	9	0.89101	31.109	9	1.1614	16.278	9	0.74862	18.468	11	0.70894	15.539	11	0.9152
Q7Z417;A1L3A6	40;4	40;4	40;4	Nuclear fragile X mental retardation-interacting protein 2	NUFIP2	2	40	40	40	59.1	59.1	76.12	695	695;120	0	1.073	39.51	101	1.1741	36.619	101	1.0162	20.821	101	0.97834	23.131	106	1.0812	28.987	106	1.101	23.501	106	1.4524	18.324	128	0.89584	19.426	128	0.67988	20.624	128	1.3797	22.826	124	1.2957	24.944	124	0.95426
Q07065;Q96K21;Q96K21-2;H3BRF9;Q96K21-3;H3BRM1;Q96K21-4;H3BN64;H3BUW6	36;1;1;1;1;1;1;1;1	36;1;1;1;1;1;1;1;1	36;1;1;1;1;1;1;1;1	Cytoskeleton-associated protein 4	CKAP4	9	36	36	36	63.1	63.1	66.022	602	602;471;461;448;403;307;296;271;57	0	1.1034	22.127	21	1.1832	27.005	21	1.065	28.145	21	0.8283	25.572	29	0.93423	28.643	29	1.1008	20.357	29	1.025	46.18	33	0.97586	23.885	33	1.0138	37.106	33	1.0212	25.737	58	1.0937	25.014	58	1.1111
Q8WXX7;Q8WXX7-2;H7C090;H7BZZ9	15;12;5;3	15;12;5;3	15;12;5;3	Autism susceptibility gene 2 protein	AUTS2	4	15	15	15	14.6	14.6	138.98	1259	1259;1235;181;183	2.8407e-131	1.1364	21.45	17	1.1387	34.273	17	0.90455	35.079	17	1.0903	29.861	17	1.2664	22.132	17	1.1002	23.828	17	1.2579	39.473	6	0.81037	10.127	6	0.71937	29.794	6	1.3812	32.225	8	1.3717	20.861	8	1.0147
Q16543;K7EQA9;K7EKQ2;K7EL68;K7EIU0	17;13;12;7;5	17;13;12;7;5	17;13;12;7;5	Hsp90 co-chaperone Cdc37	CDC37	5	17	17	17	42.9	42.9	44.468	378	378;230;353;184;104	1.526e-244	1.1753	25.017	12	1.0701	17.771	12	0.80035	19.855	11	0.9865	25.688	17	1.0494	31.068	17	1.1002	29.885	17	1.1675	19.781	25	0.99366	14.987	25	0.88974	20.837	25	1.0782	31.824	30	1.0604	36.606	30	1.0508
O60832;O60832-2;C9IYT0;H7C0M1;H7C2Q2;H7C2Q9;H7BZF2	18;14;12;8;5;5;3	18;14;12;8;5;5;3	18;14;12;8;5;5;3	H/ACA ribonucleoprotein complex subunit 4	DKC1	7	18	18	18	44	44	57.673	514	514;420;259;229;208;169;76	1.0082e-211	1.3008	12.24	6	1.0151	24.421	6	0.7736	22.955	6	1.429	34.598	5	1.1688	46.158	5	1.1	21.746	5	1.3382	17.049	17	1.0324	17.621	17	0.78626	18.204	17	1.2457	39.584	26	1.1828	25.155	26	0.94528
Q86XR7-2;Q9Y3B3;Q9Y3B3-2;G3V2Y2	7;7;7;1	7;7;7;1	7;7;7;1	Transmembrane emp24 domain-containing protein 7	TMED7	4	7	7	7	23.3	23.3	46.172	404	404;224;188;82	3.6741e-34	0.59723	22.207	3	1.0748	8.4621	3	1.5287	19.679	3	0.66807	18.635	3	0.72357	3.5376	3	1.1	17.759	3	0.67661	23.416	9	0.78444	11.378	9	1.1688	25.516	9	0.64686	7.4654	6	0.69399	20.366	6	1.0408
Q16513;Q16513-2;Q16513-3;B1AL79;Q16513-4;Q16513-5;H0Y5V5;Q6P5Z2;H0Y429	14;13;13;10;9;7;2;1;1	14;13;13;10;9;7;2;1;1	13;12;12;10;8;6;2;0;0	Serine/threonine-protein kinase N2	PKN2	9	14	14	13	16	15.1	112.03	984	984;968;936;604;827;658;211;889;65	6.3757e-107	1.0335	22.4	5	0.94727	11.184	5	0.85145	28.696	5	0.94451	9.4427	7	1.02	15.463	7	1.0999	18.559	7	0.92201	47.696	11	0.94295	49.524	11	1.0982	57.687	11	0.9488	31.144	11	0.93456	11.406	11	1.0605
P00558;B7Z7A9;E7ERH5	25;24;15	25;24;15	21;21;13	Phosphoglycerate kinase 1;Phosphoglycerate kinase	PGK1	3	25	25	21	67.1	55.4	44.614	417	417;389;281	0	1.0095	16.585	38	0.90539	17.981	38	0.84926	27.777	38	0.94363	34.994	48	1.0816	27.923	47	1.0997	25.1	47	0.91339	28.561	39	1.0395	22.325	39	1.2977	26.023	39	0.99514	22.815	55	1.159	19.787	55	1.1312
Q8WWM7-3;Q8WWM7;Q8WWM7-2;Q8WWM7-9;Q8WWM7-4;Q8WWM7-5;Q8WWM7-8;Q8WWM7-6;H3BUF6;H3BSK9;Q8WWM7-7;H3BUE3;H3BSQ5;H3BRB0;S4R3J6	24;24;24;24;24;24;24;24;23;12;11;5;5;1;1	23;23;23;23;23;23;23;23;22;12;11;5;5;1;0	23;23;23;23;23;23;23;23;22;12;11;5;5;1;0	Ataxin-2-like protein	ATXN2L	15	24	23	23	21.7	21	115.58	1097	1097;1075;1062;1062;1044;1044;1044;968;1068;336;399;217;91;401;107	3.6907e-79	1.2648	13.389	6	1.0563	18.385	6	0.82976	19.326	6	1.1209	24.025	12	1.2371	34.246	12	1.0991	15.963	12	1.1057	43.908	9	0.98599	23.392	9	1.0273	41.601	9	1.1633	39.248	12	1.255	42.224	12	1.0729
Q52LJ0-2;Q52LJ0	4;4	3;3	3;3	Protein FAM98B	FAM98B	2	4	3	3	11.5	8.3	45.547	433	433;330	9.2093e-31	1.5046	71.422	2	1.1075	24.078	2	0.71485	50.799	2	0.57155	27.097	2	0.58798	36.308	2	1.0986	6.2597	2	NaN	NaN	1	NaN	NaN	1	NaN	NaN	1	0.88884	89.474	4	1.0549	72.605	4	1.3233
P08708;P0CW22;H0YK46;H0YN88;H0YN73;H3BNC9	7;7;6;6;3;1	7;7;6;6;3;1	7;7;6;6;3;1	40S ribosomal protein S17;40S ribosomal protein S17-like	RPS17;RPS17L	6	7	7	7	57	57	15.55	135	135;135;191;136;59;293	4.8515e-131	0.44407	33.241	9	1.015	10.176	9	2.3736	36.152	9	0.43719	33.828	7	0.35549	39.41	7	1.0985	41.261	7	0.48039	50.375	22	1.2564	16.458	22	2.7316	56.423	22	0.42066	64.911	13	0.3851	39.357	13	0.89166
O15067;F5GWT9;H0YGH1;J3KT98;J3QSH6;J3QSG0;J3KTL4;J3KTQ5	42;23;8;5;4;4;1;1	42;23;8;5;4;4;1;1	42;23;8;5;4;4;1;1	Phosphoribosylformylglycinamidine synthase	PFAS	8	42	42	42	41.9	41.9	144.73	1338	1338;914;385;117;135;131;103;62	0	0.82695	19.641	24	1.1272	45.893	23	1.3446	52.142	23	0.80676	14.753	12	0.93855	18.224	12	1.0984	20.091	12	0.89261	28.358	64	0.91464	33.704	64	1.1337	29.434	64	0.85339	19.594	72	0.81982	24.89	72	0.99285
P15924;P15924-2	174;126	174;126	174;126	Desmoplakin	DSP	2	174	174	174	50.9	50.9	331.77	2871	2871;2272	0	0.2562	143.98	111	0.23339	115.4	77	0.90599	145.56	77	0.42211	140.07	56	0.53297	126.58	53	1.0981	111.1	53	0.42695	64.051	64	0.24841	84.108	58	0.50608	75.62	58	0.42767	64.419	82	0.41798	61.988	77	1.0627
Q92547;H0Y8I7	17;1	17;1	17;1	DNA topoisomerase 2-binding protein 1	TOPBP1	2	17	17	17	14	14	170.68	1522	1522;206	3.9394e-105	1.0029	37.424	4	0.75905	35.834	4	0.83736	36.433	4	1.0805	20.742	9	0.99686	16.132	9	1.098	20.295	9	1.0266	32.145	11	0.97514	18.263	11	1.1242	35.016	11	1.1621	39.481	9	1.0736	17.067	9	1.0014
P47897;B4DWJ2;C9J165;B7Z840;H7C0R3;C9JSG9;F2Z2V6	33;32;13;12;10;8;4	32;31;13;12;10;8;4	32;31;13;12;10;8;4	Glutamine--tRNA ligase	QARS	7	33	32	32	48.8	47.7	87.798	775	775;764;305;282;253;182;100	0	0.88852	19.501	22	1.1662	27.132	22	1.3166	31.457	22	0.78082	47.485	24	0.95638	57.118	24	1.0977	53.341	24	0.94053	29.139	39	0.97034	24.824	39	0.97646	31.819	39	0.89686	27.341	54	0.91648	24.25	54	0.96966
Q9BWF3;E9PB51;Q9BWF3-4;Q9BWF3-2;J3QRR5;D6R9K7;Q9BWF3-3	24;21;15;13;13;13;13	24;21;15;13;13;13;13	1;1;1;1;1;1;1	RNA-binding protein 4	RBM4	7	24	24	1	72.3	3.6	40.313	364	364;240;173;177;155;150;143	0	0.17102	43.716	46	0.96695	11.394	46	5.3884	42.926	46	0.17646	43.479	32	0.18306	71.276	31	1.0973	56.135	31	0.19667	71.428	73	1.1052	14.036	73	5.9689	71.809	73	0.15167	57.615	43	0.17637	34.541	38	1.1296
O75131;E5RG68;H0YB26;E5RHZ0;E5RJ85;E5RG97;E5RFT7;Q9UBL6;F5GXN1;Q96A23-2;Q9UBL6-2;O95741;Q96A23	16;11;9;7;5;4;2;1;1;1;1;1;1	16;11;9;7;5;4;2;1;1;1;1;1;1	15;11;9;7;5;4;2;0;0;0;0;0;0	Copine-3	CPNE3	13	16	16	15	35.4	33.7	60.13	537	537;234;262;153;139;135;79;633;612;575;558;557;557	6.876e-134	0.8496	18.873	6	1.4241	39.723	6	1.3418	44.234	6	0.78588	19.368	12	0.91351	17.911	12	1.097	22.891	12	1.0384	92.569	15	0.98082	14.376	15	0.99247	87.831	15	0.93486	82.09	21	0.84945	67.964	21	0.90355
Q14247;Q14247-3;Q14247-2;H7C314;B4E358;E9PP90;H0YCD9;H0YEV2;E9PKG3	14;12;10;5;2;2;1;1;1	14;12;10;5;2;2;1;1;1	14;12;10;5;2;2;1;1;1	Src substrate cortactin	CTTN	9	14	14	14	27.1	27.1	61.585	550	550;513;634;223;314;76;265;128;51	8.6962e-64	1.8374	11.482	2	1.0326	15.502	2	0.55078	0.57383	2	1.4627	105.4	9	1.5165	44.799	9	1.0968	92.432	9	1.4997	90.24	10	0.64298	78.482	10	0.60744	27.314	10	1.4934	77.561	19	1.6077	79.933	19	1.0297
Q01664;I3L254;I3L301;I3L4L6	9;3;1;1	9;3;1;1	9;3;1;1	Transcription factor AP-4	TFAP4	4	9	9	9	34.3	34.3	38.725	338	338;115;167;44	8.9269e-28	2.6202	111.8	3	0.36975	177.23	2	0.29069	26.994	2	2.4396	15.842	2	2.7733	12.54	2	1.0966	6.3773	2	5.9052	0.52012	2	1.0094	5.4678	2	0.17965	7.4674	2	5.4265	86.823	8	5.5026	81.587	8	1.1237
P55209;H0YIV4;F5H4R6;F8W0J6;B3KNT8;F8VY35;F8VUX1;F8VXI6;F8W020;F8VVB5	8;8;8;8;8;8;8;8;8;5	8;8;8;8;8;8;8;8;8;5	2;2;2;2;2;2;2;2;2;2	Nucleosome assembly protein 1-like 1	NAP1L1	10	8	8	2	28.6	11.3	45.374	391	391;385;383;379;368;264;237;215;207;161	6.3536e-107	1.9119	16.008	10	1.0957	33.505	10	0.58473	28.754	10	1.9431	30.388	10	1.9724	32.965	10	1.0965	16.251	10	1.7032	19.41	11	0.94787	13.485	11	0.55466	11.757	11	1.6804	20.034	17	1.619	22.566	17	1.0429
P17655;P17655-2	31;26	31;26	31;26	Calpain-2 catalytic subunit	CAPN2	2	31	31	31	51.9	51.9	79.994	700	700;622	0	0.83791	17.543	26	1.1201	26.608	26	1.2785	39.985	26	0.92665	26.205	21	1.0713	27.922	21	1.0959	23.71	21	0.96625	19.767	64	0.98858	25.002	64	1.1446	27.727	64	0.79862	28.918	67	0.79877	27.088	67	1.0354
P68104;Q5VTE0;Q5JR01;A6PW80	36;34;7;6	36;34;7;6	22;21;2;2	Elongation factor 1-alpha 1;Putative elongation factor 1-alpha-like 3	EEF1A1;EEF1A1P5	4	36	36	22	78.8	48.3	50.14	462	462;462;145;107	0	0.61189	51.41	142	0.89977	30.854	143	1.3703	55.851	142	0.57891	46.841	122	0.63751	49.195	122	1.0956	15.071	122	0.73425	58.981	174	1.1261	19.41	174	1.6761	63.893	174	0.69238	45.733	168	0.70642	41.907	168	1.0436
P25398	8	8	8	40S ribosomal protein S12	RPS12	1	8	8	8	71.2	71.2	14.515	132	132	9.4589e-162	1.1383	48.284	19	0.94185	49.252	19	0.80746	26.517	19	1.0599	48.786	24	1.1701	48.069	24	1.0952	22.535	24	1.1208	16.83	29	1.0962	11.869	29	0.97265	24.116	29	1.2342	26.148	25	1.4231	31.105	25	1.1669
Q04446;E9PGM4	26;22	26;22	26;22	1,4-alpha-glucan-branching enzyme	GBE1	2	26	26	26	38.7	38.7	80.473	702	702;661	0	0.80479	32.954	35	1.1301	23.784	35	1.3935	33.72	35	0.76253	48.862	39	0.88439	28.003	39	1.095	44.699	39	0.80364	18.471	50	1.0109	15.729	50	1.1916	30.366	50	0.79891	25.006	43	0.89407	21.384	43	1.0533
Q9UBU9;E9PIN3;Q9UBU9-2;E9PLA7;H0YDU0;E9PMV7;E9PQA4	22;18;14;6;3;2;1	22;18;14;6;3;2;1	22;18;14;6;3;2;1	Nuclear RNA export factor 1	NXF1	7	22	22	22	42.6	42.6	70.182	619	619;603;356;115;124;63;76	1.3701e-196	0.40743	51.227	16	1.0123	20.332	16	2.1634	53.976	16	0.30149	18.329	6	0.30605	21.919	6	1.0942	18.187	6	0.44337	66.245	32	1.1258	34.153	32	2.9321	71.726	32	0.38887	38.766	27	0.37444	59.507	27	0.95043
Q8N6R0;B4E2X3;Q8N6R0-3;Q8N6R0-4;Q8N6R0-1;H3BLW2;Q8N6R0-2	13;13;12;11;9;8;8	13;13;12;11;9;8;8	13;13;12;11;9;8;8	Methyltransferase-like protein 13	METTL13	7	13	13	13	22	22	78.767	699	699;698;613;642;543;399;396	8.0817e-124	0.3339	51.339	12	0.91412	14.15	12	2.5587	57.42	12	0.27804	36.358	6	0.28365	24.571	5	1.0942	15.556	5	0.56667	59.066	22	1.1385	15.546	22	2.0127	69.53	22	0.38259	62.772	18	0.35935	35.224	18	0.91512
Q7L1Q6-3;Q7L1Q6-4;Q7L1Q6;Q7L1Q6-2;C9IZ80;C9JFN4;H0Y503;C9JWF5;C9J188;C9JV57	25;25;25;24;18;8;8;6;6;3	25;25;25;24;18;8;8;6;6;3	24;24;24;23;18;8;8;6;6;3	Basic leucine zipper and W2 domain-containing protein 1	BZW1	10	25	25	24	46.8	45.2	51.281	451	451;423;419;353;294;216;135;162;155;116	9.5392e-95	0.93798	34.444	21	1.0223	29.091	21	0.98482	20.67	21	0.96568	37.779	34	1.0548	45.293	34	1.094	29.6	34	1.1531	23.197	41	0.93551	22.159	41	0.79834	24.044	41	1.0858	22.297	44	1.0702	20.16	44	1.0119
P22102;P22102-2;B4DJ93;F8WD69;C9JTV6;C9JBJ1;C9JKQ7;C9JZG2;H7C366	44;22;21;13;10;10;8;8;2	44;22;21;13;10;10;8;8;2	44;22;21;13;10;10;8;8;2	Trifunctional purine biosynthetic protein adenosine-3;Phosphoribosylamine--glycine ligase;Phosphoribosylformylglycinamidine cyclo-ligase;Phosphoribosylglycinamide formyltransferase	GART	9	44	44	44	54.8	54.8	107.77	1010	1010;433;562;306;241;232;138;136;145	0	0.92635	69.378	35	0.85059	67.473	34	0.8696	26.441	34	0.78582	88.784	39	0.91276	97.286	39	1.094	38.266	38	1.1637	35.171	60	0.88581	24.836	59	0.85608	38.267	59	1.0534	21.155	61	1.0355	24.241	61	1.0025
P20290;P20290-2;D6RDG3;H0Y9Y1	8;8;4;3	8;8;4;3	8;8;4;3	Transcription factor BTF3	BTF3	4	8	8	8	57.3	57.3	22.168	206	206;162;110;86	1.0912e-207	1.8706	20.548	8	0.87642	9.087	6	0.50282	19.57	6	1.9616	34.28	10	2.1813	34.385	10	1.0939	13.86	10	1.8371	19.55	4	1.0086	27.168	4	0.52126	20.519	4	2.3665	79.958	10	2.7468	88.629	10	1.1307
Q96HS1;Q96HS1-2;F5GXG4	12;12;4	12;12;4	12;12;4	Serine/threonine-protein phosphatase PGAM5, mitochondrial	PGAM5	3	12	12	12	40.5	40.5	32.004	289	289;255;140	2.4877e-57	1.5479	17.239	7	1.0017	51.722	6	0.62166	51.13	6	1.4836	13.135	11	1.5067	26.235	11	1.0926	19.556	11	1.8531	58.358	9	0.95451	14.004	8	0.58599	14.578	9	1.6913	51.033	12	1.7206	61.758	12	0.9805
Q14320;B0S8I6	5;2	5;2	3;1	Protein FAM50A	FAM50A	2	5	5	3	15.6	9.7	40.241	339	339;260	1.5483e-21	1.4251	26.733	4	0.89524	6.7168	4	0.70766	26.938	4	1.3494	11.855	6	1.5977	17.84	6	1.0924	21.434	6	1.0985	23.466	2	1.2419	23.249	2	1.0432	30.552	2	1.4653	19.029	7	1.3578	19.6	7	0.91274
Q8NC51;Q8NC51-2	18;17	18;17	2;2	Plasminogen activator inhibitor 1 RNA-binding protein	SERBP1	2	18	18	2	51.7	10	44.965	408	408;402	2.8308e-202	2.9452	21.028	7	0.67592	39.168	7	0.2421	35.966	7	2.9068	30.697	13	3.0344	19.145	13	1.0921	25.892	13	3.0864	45.955	13	0.80803	31.845	10	0.21367	24.079	10	2.4135	52.791	15	2.7683	54.491	15	1.1038
P21291;E9PP21;E9PS42;E9PND2	3;2;2;1	3;2;2;1	3;2;2;1	Cysteine and glycine-rich protein 1	CSRP1	4	3	3	3	28	28	20.567	193	193;160;153;153	2.1507e-33	1.7066	56.825	2	1.0574	55.915	2	0.62127	8.1186	2	1.5706	27.474	6	1.7582	28.287	6	1.0912	17.93	6	NaN	NaN	0	NaN	NaN	0	NaN	NaN	0	NaN	NaN	0	NaN	NaN	0	NaN
P56192;B3KVK7;A6NC17;H0YHV5;H0YIP0;H0YI94;F5H2V6;H0YI27;H0YHL6;F8VZZ9;F8W0S4;F8W0M7;F8VS26;F8VPL7;H0YIC2	29;18;17;8;7;5;4;2;2;1;1;1;1;1;1	29;18;17;8;7;5;4;2;2;1;1;1;1;1;1	29;18;17;8;7;5;4;2;2;1;1;1;1;1;1	Methionine--tRNA ligase, cytoplasmic	MARS	15	29	29	29	33.8	33.8	101.11	900	900;546;635;233;219;119;140;124;81;114;110;95;71;60;58	0	1.0506	11.513	15	1.2334	14.767	15	1.0633	22.732	15	0.96539	74.256	28	0.95088	63.764	28	1.0911	37.8	28	0.93688	38.337	34	0.96325	27.649	34	1.1181	39.408	34	0.90525	62.888	43	0.94906	51.882	43	1.0599
P51572-2;P51572;C9J0M4;C9JQ75;C9JSP1;C9JMD7;C9JM14	12;12;7;7;7;6;1	12;12;7;7;7;6;1	12;12;7;7;7;6;1	B-cell receptor-associated protein 31	BCAP31	7	12	12	12	26.2	26.2	34.752	313	313;246;188;187;182;178;138	1.3888e-62	0.97862	61.536	11	1.0354	55.784	11	1.0723	20.373	11	0.93854	13.27	14	1.0438	17.52	14	1.0908	15.483	14	1.1129	19.833	19	1.0296	20.883	19	1.084	32.689	19	0.83531	42.42	11	0.80836	38.397	11	1.0325
Q9UKN8;F2Z356	29;5	29;5	29;5	General transcription factor 3C polypeptide 4	GTF3C4	2	29	29	29	41.4	41.4	91.981	822	822;149	6.5925e-252	0.82869	18.202	6	0.97843	19.284	6	1.0029	29.599	6	0.79029	13.487	11	0.80011	20.216	11	1.0902	17.342	11	0.85285	22.544	35	1.0448	20.58	35	1.1719	27.308	35	0.85974	18.701	30	0.84859	20.211	30	0.92153
Q12979;Q12979-2;Q12979-4;B7Z683;I3L2P5;I3L1U8;I3L3W0;Q12979-3;I3L0R7;I3L4Y1;I3L379	7;7;7;5;3;2;2;1;1;1;1	7;7;7;5;3;2;2;1;1;1;1	6;6;6;4;2;1;2;1;1;1;1	Active breakpoint cluster region-related protein	ABR	11	7	7	6	9.2	8	97.597	859	859;822;813;641;168;165;133;310;189;129;117	6.6666e-29	0.92931	30.043	3	0.96938	49.884	3	1.0201	15.517	3	0.90702	6.1381	3	1.0567	10.331	3	1.0901	13.384	3	0.92371	8.8114	6	0.84384	18.822	6	0.94365	14.01	6	1.2473	33.628	5	0.99592	18.509	5	0.79554
Q9Y3A2;B4DJC6	11;7	11;7	11;7	Probable U3 small nucleolar RNA-associated protein 11	UTP11L	2	11	11	11	37.9	37.9	30.446	253	253;148	2.3293e-56	0.20689	36.684	19	1.0865	10.493	19	5.1475	30.506	19	0.16362	27.299	11	0.1807	44.935	10	1.0898	34.235	10	0.17926	29.655	19	1.0942	11.672	19	6.0591	34.495	19	0.16376	72.501	11	0.17055	28.899	10	1.0456
A6NCE7;Q9GZQ8;H3BTL1;Q9H492-2;Q9H492;H3BTE7	4;4;4;2;2;1	4;4;4;2;2;1	4;4;4;2;2;1	Microtubule-associated proteins 1A/1B light chain 3 beta 2;Microtubule-associated proteins 1A/1B light chain 3B;Microtubule-associated proteins 1A/1B light chain 3A	MAP1LC3B2;MAP1LC3B;MAP1LC3A	6	4	4	4	30.4	30.4	14.628	125	125;125;75;125;121;47	3.3975e-10	0.83384	27.245	3	1.002	6.9647	3	1.2521	19.158	3	0.67424	26.089	4	0.75702	66.017	4	1.0897	72.789	4	0.62286	28.394	7	1.0818	18.611	7	1.7638	34.984	7	0.65913	65.214	6	0.69469	65.675	6	1.027
P78371;F5GWF6;P78371-2;F8VQ14	24;23;21;21	24;23;21;21	24;23;21;21	T-complex protein 1 subunit beta	CCT2	4	24	24	24	58.1	58.1	57.488	535	535;530;488;416	0	0.95234	20.057	19	0.9552	20.291	19	0.94616	30.34	19	0.93507	88.042	22	0.99998	51.19	22	1.0893	130.35	22	1.0559	17.806	22	1.0536	10.328	22	1.0516	12.623	22	1.067	40.943	35	1.07	39.266	34	0.9952
B4DN88;P29558;P29558-2;E7ETU5;F8W1T6	3;3;3;3;1	3;3;3;3;1	1;1;1;1;0	RNA-binding motif, single-stranded-interacting protein 1	RBMS1	5	3	3	1	8.4	2.6	45.968	419	419;406;403;370;344	8.0485e-10	3.3698	54.111	2	1.1679	22.687	2	0.30557	22.492	2	2.0993	74.318	4	2.4115	80.706	4	1.0891	2.4104	4	NaN	NaN	1	NaN	NaN	1	NaN	NaN	1	3.3282	2.9822	2	3.2586	5.1734	2	1.0285
F5H740;Q9Y277-2;Q9Y277;E5RHZ6;E5RJN6;E5RFP6;E5RK27;E5RHE1;E5RFL1	7;7;7;5;5;5;3;3;2	7;7;7;5;5;5;3;3;2	7;7;7;5;5;5;3;3;2	Voltage-dependent anion-selective channel protein 3	VDAC3	9	7	7	7	26.4	26.4	30.757	284	284;284;283;165;159;134;108;100;57	2.7938e-73	0.65066	29.254	4	0.90297	20.614	3	1.176	11.789	3	0.58913	15.238	4	0.68739	13.85	4	1.0887	26.147	4	0.80219	62.065	9	1.0302	8.3254	9	1.3694	65.924	9	0.7156	28.731	12	0.64849	35.131	12	0.98444
P62913;P62913-2;Q5VVC8;Q5VVC9	10;10;9;7	10;10;9;7	10;10;9;7	60S ribosomal protein L11	RPL11	4	10	10	10	44.4	44.4	20.252	178	178;177;174;131	7.6366e-61	0.21411	29.072	19	1.0059	15.759	19	3.9233	35.69	19	0.19343	80.511	16	0.20011	50.832	16	1.0883	43.759	16	0.25456	91.053	24	1.0396	106.47	24	3.8814	58.935	24	0.23329	36.702	16	0.22686	52.712	16	0.86591
P61221;D6R9I9;D6RGF4;H0Y990	23;18;10;5	23;18;10;5	23;18;10;5	ATP-binding cassette sub-family E member 1	ABCE1	4	23	23	23	47.1	47.1	67.314	599	599;421;210;147	3.1676e-273	0.9512	39.089	24	1.0126	25.864	24	0.93848	38.077	24	0.80121	27.383	21	0.92522	18.064	21	1.0882	37.94	21	1.1258	19.699	28	1.0328	19.397	28	1.0459	26.224	28	0.9637	31.27	32	0.96078	27.202	32	1.0537
P11166;C9JIM8	7;4	7;4	7;4	Solute carrier family 2, facilitated glucose transporter member 1	SLC2A1	2	7	7	7	13.4	13.4	54.083	492	492;250	2.2911e-49	1.7067	39.244	7	0.93764	37.81	7	0.50985	9.3684	7	1.7823	25.303	5	2.4112	17.577	5	1.0876	18.489	5	1.8402	26.669	8	0.92701	22.996	8	0.55	31.825	8	1.6042	62.015	4	1.7552	14.606	4	1.1492
P23396;P23396-2;E9PL09;E9PPU1;H0YEU2;H0YCJ7;F2Z2S8;H0YF32;E9PK82;E9PJH4;E9PQ96;E9PSF4;E9PQX2;H0YES8	23;21;20;16;15;13;13;11;9;9;9;7;3;2	23;21;20;16;15;13;13;11;9;9;9;7;3;2	22;20;19;16;14;13;13;11;9;9;9;6;3;2	40S ribosomal protein S3	RPS3	14	23	23	22	83.5	79.8	26.688	243	243;259;231;158;171;135;117;123;128;115;91;103;44;33	0	1.0744	29.258	48	0.92325	29.242	48	0.81671	22.882	48	1.0872	23.579	41	1.2469	30.85	41	1.0869	17.792	41	1.1029	27.009	55	1.0552	12.935	55	1.0427	28.122	55	1.1744	30.047	70	1.1364	34.756	70	0.97699
C9JMG9	41	41	4		IQSEC1	1	41	41	4	38	4	128.32	1160	1160	0	1.0411	20.94	55	1.2061	19.295	55	1.0838	25.301	55	0.96528	24.425	56	1.0434	26.883	56	1.0869	26.607	56	1.254	36.61	31	0.87429	31.68	31	0.79704	45.125	31	1.2129	31.301	38	1.1951	30.458	38	1.0324
O60716-3;O60716-5;O60716;O60716-2;C9JZR2;O60716-7;O60716-8;O60716-4;O60716-6;O60716-11;O60716-13;O60716-9;O60716-10;O60716-15;O60716-16;O60716-19;O60716-21;O60716-12;O60716-14;O60716-17;O60716-18;O60716-23;O60716-24;O60716-20;O60716-22;O60716-27;O60716-29;O60716-25;O60716-26;O60716-31;O60716-32;O60716-28;O60716-30;E9PRE2;H0YC95;E9PKY0;E9PKL1	60;60;59;59;59;57;57;56;56;55;55;54;54;52;52;52;52;51;51;51;51;49;49;48;48;37;37;36;36;34;34;33;33;13;10;9;5	60;60;59;59;59;57;57;56;56;55;55;54;54;52;52;52;52;51;51;51;51;49;49;48;48;37;37;36;36;34;34;33;33;13;10;9;5	60;60;59;59;59;57;57;56;56;55;55;54;54;52;52;52;52;51;51;51;51;49;49;48;48;37;37;36;36;34;34;33;33;13;10;9;5	Catenin delta-1	CTNND1	37	60	60	60	69.5	69.5	104.98	939	939;933;968;962;938;918;912;947;941;885;879;914;908;864;858;838;832;893;887;867;861;817;811;846;840;616;610;645;639;595;589;624;618;261;123;126;129	0	1.9828	25.645	91	0.97813	35.322	89	0.47664	36.796	89	1.8151	43.786	113	1.9844	28.911	113	1.0867	38.679	113	1.9413	29.328	89	0.94962	50.969	88	0.5404	48.649	88	1.7848	30.94	117	1.9699	23.757	117	1.0693
Q02878;U3KQR5;F8VZ45;F8VR69;F8VU16;F8VWR1;F8VZA3	12;3;3;2;1;1;1	12;3;3;2;1;1;1	12;3;3;2;1;1;1	60S ribosomal protein L6	RPL6	7	12	12	12	35.1	35.1	32.728	288	288;160;159;64;120;118;105	1.4256e-55	1.2786	27.308	16	0.99104	21.827	16	0.73527	28.263	16	1.1223	45.594	21	1.2118	15.21	21	1.0864	45.342	21	1.2996	58.941	14	0.99183	64.975	14	0.81011	39.43	14	1.2692	37.043	12	1.1174	42.148	12	0.91402
Q8WYA6;B4DE16;Q8WYA6-2;Q8WYA6-3;A2A2P1	9;6;5;5;1	9;6;5;5;1	9;6;5;5;1	Beta-catenin-like protein 1	CTNNBL1	5	9	9	9	18.3	18.3	65.173	563	563;536;376;311;166	1.6022e-45	2.2521	18.998	2	1.6842	55.626	2	0.71268	26.724	2	1.7775	4.0546	3	1.8581	3.5406	3	1.0861	4.6999	3	1.6281	20.402	9	0.99857	42.702	9	0.685	26.88	9	1.5214	52.508	12	1.3596	39.246	12	0.97153
P00387-3;P00387;P00387-2;B1AHF3	12;12;12;7	12;12;12;7	12;12;12;7	NADH-cytochrome b5 reductase 3;NADH-cytochrome b5 reductase 3 membrane-bound form;NADH-cytochrome b5 reductase 3 soluble form	CYB5R3	4	12	12	12	38.9	38.9	38.226	334	334;301;278;147	1.6777e-77	0.972	12.578	7	1.2054	15.883	7	0.98662	21.606	7	0.77139	21.137	6	0.7927	29.551	6	1.0859	7.2477	6	1.0355	15.345	17	0.96653	21.049	17	0.97328	16.917	17	0.97519	18.461	26	1.0325	22.442	26	1.1271
Q8NBF2;Q8NBF2-2	10;4	10;4	10;4	NHL repeat-containing protein 2	NHLRC2	2	10	10	10	19.8	19.8	79.443	726	726;367	8.4354e-92	0.87908	16.91	3	1.0478	14.967	3	1.0244	12.296	3	1.026	39.92	3	1.2382	34.223	3	1.0857	11.031	3	0.91249	21.112	11	1.0412	11.219	11	1.2585	26.573	11	0.92519	30.091	14	0.99847	31.88	14	1.0648
P30041	18	18	18	Peroxiredoxin-6	PRDX6	1	18	18	18	80.4	80.4	25.035	224	224	2.0446e-215	0.59074	53.732	26	1.0383	87.581	26	1.6814	71.3	26	0.55512	9.6195	17	0.66332	17.092	17	1.0855	14.622	17	0.71585	25.612	42	0.98359	27.906	42	1.4663	34.891	42	0.65284	24.156	45	0.70678	72.97	45	1.0016
Q8NDT2	26	26	22	Putative RNA-binding protein 15B	RBM15B	1	26	26	22	32.6	29.1	97.204	890	890	1.1052e-97	0.56305	46.216	24	1.073	18.003	24	1.7991	52.01	24	0.5994	27.814	18	0.62819	39.809	18	1.0849	22.291	18	0.74884	40.547	15	0.96536	28.557	15	1.2304	40.348	15	0.7041	55.779	18	0.80699	24.283	18	1.0815
Q15365	17	11	11	Poly(rC)-binding protein 1	PCBP1	1	17	11	11	64.6	50.6	37.497	356	356	7.9411e-215	0.63104	30.767	5	1.021	5.5756	5	1.6072	31.437	5	0.47134	7.242	3	0.47263	6.1054	3	1.0846	12.11	3	0.60093	47.864	22	1.0905	44.865	22	1.7314	32.973	22	0.6009	28.098	19	0.64179	64.045	19	1.0503
Q9HC98-2;Q9HC98-4;Q9HC98-3;Q9HC98;Q5TBH1;Q5TBH2;Q5TBG7;Q5TBG1;Q5TBH0;Q5TBG4;Q5TBG2	9;9;9;9;7;7;7;6;6;4;4	6;6;6;6;5;5;5;4;3;4;4	6;6;6;6;5;5;5;4;3;4;4	Serine/threonine-protein kinase Nek6	NEK6	11	9	6	6	28.8	19.3	39.844	347	347;338;331;313;222;220;219;207;201;194;171	1.3857e-37	1.1575	8.614	2	1.1675	5.2241	2	1.0375	19.578	2	0.66891	39.134	3	0.72692	35.241	3	1.0843	3.3583	3	0.60765	26.417	6	0.95142	11.613	6	1.4992	20.918	6	0.62606	50.527	10	0.82846	18.697	10	1.2321
Q9NRG9;Q9NRG9-2;F8VZ44;H3BU82;F8VUB6	11;9;9;7;4	11;9;9;7;4	11;9;9;7;4	Aladin	AAAS	5	11	11	11	25.1	25.1	59.573	546	546;513;422;358;277	2.3004e-72	0.72003	14.411	13	1.1205	31.426	13	1.4227	34.021	13	0.76597	33.253	11	0.87984	30.824	11	1.0837	33.59	11	0.78715	23.139	25	0.97415	40.497	25	1.3172	38.198	25	0.81585	26.111	14	0.80173	80.896	14	0.94867
Q12788;J3KNP2;H3BN88	25;18;3	25;18;3	25;18;3	Transducin beta-like protein 3	TBL3	3	25	25	25	44.2	44.2	89.034	808	808;697;77	0	0.61196	7.1007	6	0.91834	11.61	6	1.3625	16.207	6	0.62634	31.569	6	0.80223	25.428	6	1.0837	15.261	6	0.83972	29.125	47	0.85998	37.712	47	1.0858	29.956	47	0.86707	53.324	48	0.84382	50.979	48	0.95288
P10599;P10599-2	7;6	7;6	7;6	Thioredoxin	TXN	2	7	7	7	49.5	49.5	11.737	105	105;85	5.8286e-32	1.0474	52.61	10	0.68607	10.395	9	0.69197	15.899	9	1.1171	69.524	12	1.1635	66.016	12	1.0836	11.058	12	0.79975	10.74	11	0.63471	10.813	11	0.85112	18.392	11	0.70145	20.234	17	0.85199	14.331	17	1.1147
P14868;Q68CR9;C9JLC1;C9J7S3;H7BZ35;H7C278;C9JQM9	23;19;9;9;8;6;6	23;19;9;9;8;6;6	23;19;9;9;8;6;6	Aspartate--tRNA ligase, cytoplasmic	DARS;DKFZp781B11202	7	23	23	23	51.5	51.5	57.136	501	501;401;182;176;188;179;135	1.043e-110	1.3634	26.638	4	1.2265	23.984	4	0.81514	27.633	4	1.3268	27.818	7	1.4852	21.464	7	1.0835	29.944	7	1.2246	26.606	25	1.0227	28.181	25	0.85241	24.803	25	1.0727	21.353	29	1.1895	31.072	29	1.0591
Q99729-2;D6RBZ0;Q99729-3;D6RD18;D6R9P3;Q99729;Q99729-4	8;8;8;8;8;7;7	8;8;8;8;8;7;7	8;8;8;8;8;7;7	Heterogeneous nuclear ribonucleoprotein A/B	HNRNPAB	7	8	8	8	25.6	25.6	35.967	332	332;327;285;283;280;332;286	3.4091e-36	0.9961	17.776	6	0.69415	17.771	6	0.64286	18.201	6	1.0011	20.898	7	1.0583	8.7407	7	1.0835	6.72	7	1.2458	27.26	5	0.93522	36.992	5	1.0438	17.884	5	1.1826	17.677	8	1.1872	51.225	8	1.0135
Q14019;H3BT58	4;4	4;4	4;4	Coactosin-like protein	COTL1	2	4	4	4	28.2	28.2	15.945	142	142;73	1.2797e-18	0.99957	12.393	2	1.2732	32.755	2	1.257	52.5	2	0.85099	9.9825	5	0.81989	16.364	5	1.0835	13.021	5	1.2062	12.004	8	1.1051	12.899	8	1.0519	12.016	8	1.0844	19.029	8	1.1174	15.355	8	0.99892
P61201-2;P61201;B4DIH5;H0YKU5;H0YM03	8;8;8;5;4	8;8;8;5;4	8;8;8;5;4	COP9 signalosome complex subunit 2	COPS2	5	8	8	8	20.4	20.4	52.404	450	450;443;379;263;183	4.3019e-55	1.8907	36.865	5	1.0751	29.028	5	0.50627	8.9734	5	2.406	38.231	5	2.5106	37.433	5	1.0832	13.841	5	2.0412	7.6028	4	1.1714	28.224	4	0.56656	27.835	4	1.5792	21.679	15	2.4982	44.242	15	1.3065
O75955;A2AB10;A2AB09;A2AB12;A2AB13;A2AB11	21;9;9;9;7;6	21;9;9;9;7;6	2;2;1;2;2;1	Flotillin-1	FLOT1	6	21	21	2	57.6	7.5	47.355	427	427;252;238;235;185;192	5.234e-281	0.76704	19.635	19	0.99607	38.619	19	1.1642	36.19	19	0.7476	23.699	14	0.72692	23.824	14	1.0832	22.754	14	0.70987	49.026	36	1.0926	20.602	36	1.6206	49.663	36	0.68354	87.679	29	0.72003	28.222	28	1.0707
Q9GZZ1;E7EQ69;C9J5D1;Q9GZZ1-2;B0AZT5;C9J5J3;C9JZU6;F8WCK0	12;11;11;9;6;4;4;4	12;11;11;9;6;4;4;4	12;11;11;9;6;4;4;4	N-alpha-acetyltransferase 50	NAA50	8	12	12	12	58	58	19.398	169	169;168;129;81;95;58;57;48	2.6187e-116	2.2212	21.182	9	1.1266	23.888	9	0.45876	33.511	9	1.8995	33.942	9	2.1503	16.206	9	1.083	21.678	9	2.3146	34.104	16	1.0885	20.305	15	0.45706	13.664	15	2.2405	18.309	20	2.4051	35.585	20	1.0635
J3QK89;Q8IWX8	24;24	24;24	24;24	Calcium homeostasis endoplasmic reticulum protein	CHERP	2	24	24	24	30.2	30.2	104.93	927	927;916	2.9632e-295	0.99935	36.452	30	1.2016	20.121	30	1.0798	33.965	30	0.89279	26.562	24	0.97144	23.617	24	1.0829	17.595	24	1.2447	28.086	43	0.88565	17.548	43	0.80076	28.22	43	1.201	18.474	47	1.1483	18.101	47	0.95299
Q9H8S9;Q7L9L4-2;Q7L9L4;Q9H8S9-2;H7BZ12;D6RCK3	6;5;5;4;3;3	6;5;5;4;3;3	6;5;5;4;3;3	MOB kinase activator 1A;MOB kinase activator 1B	MOB1A;MOB1B	6	6	6	6	28.7	28.7	25.079	216	216;221;216;148;148;130	2.1631e-55	1.4756	28.117	3	1.4224	22.898	3	1.0009	51.061	3	0.63622	78.504	5	1.1032	80.485	5	1.0827	28.497	5	1.5714	9.3091	7	0.98794	17.217	7	0.68172	25.646	7	1.2113	28.033	13	1.1255	33.218	13	0.97466
Q07666;Q07666-2;Q07666-3;Q5VWX1;O75525;O75525-2;E5RJZ9;H0YAQ3;H0YAQ1;E5RG12	14;12;11;5;2;2;1;1;1;1	14;12;11;5;2;2;1;1;1;1	14;12;11;5;2;2;1;1;1;1	KH domain-containing, RNA-binding, signal transduction-associated protein 1	KHDRBS1	10	14	14	14	36.6	36.6	48.227	443	443;418;404;349;346;271;265;196;195;161	1.1142e-89	0.46788	29.652	23	0.85806	53.715	23	1.9045	52.394	23	0.34422	30.204	18	0.39104	27.058	18	1.0826	18.273	18	0.56758	45.12	24	0.98828	27.809	24	1.874	47.545	24	0.59356	74.202	29	0.60033	66.844	29	1.0706
Q13433;Q13433-2;K7EQ91	10;4;3	10;4;3	10;4;3	Zinc transporter ZIP6	SLC39A6	3	10	10	10	13.8	13.8	85.046	755	755;433;273	4.6475e-110	1.0834	26.866	10	1.1292	6.6217	10	1.0577	24.301	10	0.98226	8.5874	12	1.0916	12.424	12	1.0824	10.716	12	1.4212	16.305	10	0.8372	10.603	10	0.65453	18.947	10	1.4431	29.099	13	1.3242	25.426	13	1.0067
P62906	16	16	16	60S ribosomal protein L10a	RPL10A	1	16	16	16	53.5	53.5	24.831	217	217	0	0.41054	23.779	40	1.0701	35.338	40	2.4818	37.341	40	0.40964	17.521	38	0.43689	22.516	38	1.0817	24.128	38	0.54356	50.496	69	1.0057	19.239	69	2.0668	52.444	69	0.53067	44.236	67	0.52115	21.623	66	1.0125
P46781;C9JM19;B5MCT8;A8MXK4;F2Z3C0	20;14;14;4;4	20;14;14;4;4	20;14;14;4;4	40S ribosomal protein S9	RPS9	5	20	20	20	61.3	61.3	22.591	194	194;156;139;79;77	1.8341e-96	0.10172	42.256	32	0.95387	14.296	32	8.6239	40.679	32	0.11262	58.87	23	0.11134	45.794	22	1.0817	33.322	22	0.16641	71.972	55	1.1701	17.675	55	7.9244	76.125	55	0.11829	93.839	28	0.091301	46.067	24	0.91334
E5KLJ5;O60313-2;E5KLJ9;E5KLJ6;E5KLK1;O60313;H7C321;H7C141	10;10;10;10;10;10;1;1	10;10;10;10;10;10;1;1	10;10;10;10;10;10;1;1	Dynamin-like 120 kDa protein, mitochondrial;Dynamin-like 120 kDa protein, form S1	OPA1	8	10	10	10	12.1	12.1	117.74	1015	1015;997;979;978;961;960;185;183	4.0181e-34	1.4362	69.06	5	0.95656	167.93	5	0.82683	189.92	5	1.3679	24.03	9	1.4277	23.706	9	1.0813	16.688	9	1.7964	42.075	6	1.354	22.626	6	0.54194	36.232	6	2.0708	23.181	10	2.3364	27.743	10	1.1768
Q8TB52	13	13	13	F-box only protein 30	FBXO30	1	13	13	13	20	20	82.303	745	745	8.7418e-89	1.4871	12.667	8	0.90319	33.204	8	0.62168	29.047	8	1.2339	12.308	11	1.2848	16.994	11	1.0806	9.1321	11	1.1863	29.423	15	0.91813	23.859	15	0.88458	23.345	15	1.2437	33.958	20	1.2168	21.107	20	0.97384
P09960;P09960-4;P09960-2;P09960-3;B4DEH5	27;25;21;19;3	27;25;21;19;3	27;25;21;19;3	Leukotriene A-4 hydrolase	LTA4H	5	27	27	27	53.5	53.5	69.284	611	611;587;532;508;132	0	0.92499	23.076	15	1.2231	17.742	15	1.3182	22.884	15	0.81899	25.732	17	0.87699	22.68	17	1.0805	14.113	17	0.82283	19.638	59	0.91931	23.819	59	1.1701	29.463	59	0.79064	39.509	60	0.79145	21.551	61	0.965
F8VQ10;Q13838-2;Q13838;Q5STU3;B4DP52;F6WLT2;F6UJC5;F6TRA5;F6UN21;F6S4E6;B4DIJ6;F6R6M7;F6QYI9;H0Y400;H0YCC6;E7EMX2;F6S2B7;F6U6E2;F6QWI5	21;21;21;19;17;16;13;13;13;13;11;7;7;6;5;3;3;3;3	8;8;8;8;7;6;6;4;4;4;4;2;2;2;3;1;1;1;1	8;8;8;8;7;6;6;4;4;4;4;2;2;2;3;1;1;1;1	Spliceosome RNA helicase DDX39B	DDX39B;BAT1	19	21	8	8	50.3	28.2	50.745	443	443;443;428;425;350;289;245;238;236;231;243;197;187;187;141;139;132;125;96	0	0.97605	27.126	11	0.94745	30.095	11	0.93092	13.106	11	0.97723	28.138	10	0.94335	31.138	10	1.0801	12.743	10	1.2858	47.434	22	0.98374	13.172	22	0.81476	59.236	22	1.09	24.702	29	1.0159	23.251	29	0.89786
Q9P2J5;F5H698;B4DER1;B4DJ10	51;51;50;48	51;51;50;48	51;51;50;48	Leucine--tRNA ligase, cytoplasmic	LARS	4	51	51	51	49.1	49.1	134.46	1176	1176;1130;1149;1122	0	0.93919	23.152	50	1.1205	20.667	50	1.1053	23.035	50	0.86891	28.036	41	0.96446	41.358	41	1.0795	42.139	41	0.98704	29.774	77	0.97275	24.602	77	1.0714	34.256	77	0.93934	25.309	95	0.94375	31.601	95	1.0117
Q96EE3-1;Q96EE3;K7ELV2;K7EP88;K7ENI5;K7EPZ5	12;12;11;7;5;5	12;12;11;7;5;5	12;12;11;7;5;5	Nucleoporin SEH1	SEH1L	6	12	12	12	34.7	34.7	46.578	421	421;360;263;189;158;77	4.5856e-143	1.023	15.951	10	0.94334	69.766	10	0.97714	63.122	10	1.0867	30.054	10	1.1364	7.45	10	1.0788	24.746	10	1.2252	31.422	12	0.96448	122.76	12	1.0008	126.49	12	1.1145	13.731	22	1.0115	25.329	22	1.0052
O15143;C9J6C8;C9JFG9;C9JQM8;C9JEY1;C9J4Z7;C9K057;C9JBJ7;C9JTT6;F8WEB3;C9JM51;F8VXW2	10;5;5;5;5;5;4;4;4;1;1;1	10;5;5;5;5;5;4;4;4;1;1;1	10;5;5;5;5;5;4;4;4;1;1;1	Actin-related protein 2/3 complex subunit 1B	ARPC1B	12	10	10	10	30.1	30.1	40.949	372	372;133;133;133;130;128;108;102;83;32;21;21	2.2275e-102	1.0652	23.642	4	0.93531	23.225	4	0.88339	25.265	4	0.87473	4.611	2	1.0286	12.681	2	1.0787	3.1345	2	0.99455	93.878	6	1.0387	138.58	6	1.0175	48.239	6	1.0786	54.908	7	1.1512	121.38	7	0.96477
Q14258	41	41	41	E3 ubiquitin/ISG15 ligase TRIM25	TRIM25	1	41	41	41	57.8	57.8	70.973	630	630	0	0.45277	24.323	84	0.83608	16.41	84	1.7114	22.771	84	0.44222	20.196	85	0.49584	23.791	85	1.0786	23.426	85	0.61224	26.868	112	0.88892	15.905	112	1.6449	26.773	112	0.60093	42.091	100	0.56959	27.459	100	0.99967
P21333;P21333-2;Q5HY54;E9PHF0;F8WE98;H0Y5C6;H0Y5F3;H7C2E7	157;157;156;47;33;14;9;3	157;157;156;47;33;14;9;3	141;141;140;43;22;11;8;3	Filamin-A	FLNA	8	157	157	141	69.1	64.8	280.74	2647	2647;2639;2607;780;604;281;232;90	0	0.96222	24.1	248	1.1045	33.406	247	1.118	35.876	247	0.8863	18.473	242	0.98096	18.512	242	1.0782	17.407	242	0.86844	24.39	415	0.98173	16.841	415	1.227	24.308	415	0.81822	28.536	420	0.87873	31.16	420	1.0965
Q6PD62;H0YCE8	16;5	16;5	16;5	RNA polymerase-associated protein CTR9 homolog	CTR9	2	16	16	16	17.8	17.8	133.5	1173	1173;300	3.9858e-87	0.84654	3.7479	3	0.98387	25.412	3	1.448	25.887	3	0.87096	14.214	5	0.8487	37.375	5	1.0779	24.618	5	0.70553	31.863	18	0.99165	45.107	18	1.3858	34.378	18	0.72124	32.211	24	0.71917	28.867	24	0.93675
Q96G03;F5H6V2;B4E0G8;E7ENQ8;E9PD70;H0Y921	9;7;3;2;2;1	9;7;3;2;2;1	9;7;3;2;2;1	Phosphoglucomutase-2	PGM2	6	9	9	9	19.6	19.6	68.283	612	612;452;291;195;86;59	1.1843e-43	0.87169	7.1419	2	0.76833	1.2819	2	0.8502	5.8896	2	1.4458	28.761	2	1.5635	10.185	2	1.0778	37.231	2	0.8489	26.703	6	0.8799	15.783	6	1.2507	9.9667	6	0.86573	18.393	7	0.91791	17.969	7	0.92197
A6NG51;Q13813-2;Q13813;Q13813-3	24;24;24;24	24;24;24;24	24;24;24;24	Spectrin alpha chain, brain	SPTAN1	4	24	24	24	14	14	284.94	2477	2477;2477;2472;2452	7.6107e-181	1.2786	156.73	6	0.86345	154.18	6	0.60155	20.564	6	1.2351	33.015	9	1.2992	35.557	9	1.0777	17.038	9	1.3525	41.473	10	0.89938	38.035	10	0.77686	41.188	10	1.4106	58.869	21	1.4623	43.645	21	1.1267
P19525;P19525-2;C9JZT2;F8WBH4	12;11;4;3	12;11;4;3	12;11;4;3	Interferon-induced, double-stranded RNA-activated protein kinase	EIF2AK2	4	12	12	12	28.1	28.1	62.094	551	551;510;116;102	2.9174e-57	0.7286	29.405	9	0.82699	23.886	9	1.0456	13.029	9	0.63959	29.838	9	0.62074	23.017	9	1.0775	19.119	9	0.6751	75.116	12	0.99439	21.675	12	1.2063	65.41	12	0.88746	17.567	11	0.86201	25.994	11	1.0056
Q00535;Q00535-2	9;7	8;6	8;6	Cyclin-dependent kinase 5	CDK5	2	9	8	8	34.6	31.8	33.304	292	292;260	1.814e-32	0.55573	27.183	4	1.0713	12.907	4	1.857	30.364	4	0.56605	19.181	2	0.61959	9.8368	2	1.0773	14.358	2	0.61584	19.256	8	0.96302	10.087	8	1.7038	11.552	8	0.62183	9.3318	7	0.69313	11.851	7	1.1403
Q9BPU6;E7EWB4	2;1	2;1	2;1	Dihydropyrimidinase-related protein 5	DPYSL5	2	2	2	2	3.7	3.7	61.421	564	564;190	0.00022984	0.44672	230.31	2	0.28467	176.77	2	0.57891	64.513	2	0.43082	221.95	2	0.47602	219.12	2	1.0771	1.8154	2	2.2997	26.664	2	1.1377	5.2216	2	0.55751	16.996	2	1.8669	19.121	2	2.2022	8.4873	2	1.1639
Q99832;Q99832-3;Q99832-4;F5GZK5;B7Z1C9;Q99832-2;F8WAM2;F8WBP8	31;28;24;24;21;18;6;3	31;28;24;24;21;18;6;3	31;28;24;24;21;18;6;3	T-complex protein 1 subunit eta	CCT7	8	31	31	31	70.2	70.2	59.366	543	543;499;456;443;415;339;98;83	0	1.1973	18.511	19	1.0188	22.873	19	0.78625	25.592	19	1.0459	14.255	21	1.0459	13.66	21	1.0763	13.348	21	1.2008	22.051	50	1.1252	79.098	50	1.0351	77.116	50	1.0587	26.655	52	1.1479	72.704	52	1.0015
O00425;O00425-2;F8WD15	22;7;5	22;7;5	20;6;5	Insulin-like growth factor 2 mRNA-binding protein 3	IGF2BP3	3	22	22	20	47.7	43.7	63.704	579	579;198;81	5.333e-290	1.4181	13.383	34	0.89448	20.283	34	0.62728	21.422	33	1.2454	26.38	26	1.2924	28.475	26	1.076	11.122	26	1.6582	30.366	35	0.99751	25.74	34	0.65437	22.831	34	1.6971	24.83	41	1.8033	38.658	41	1.0333
Q6PGP7;D6RCE2;H0Y964;D6RDA0	18;5;1;1	18;5;1;1	18;5;1;1	Tetratricopeptide repeat protein 37	TTC37	4	18	18	18	16	16	175.48	1564	1564;611;130;95	1.1761e-90	1.339	65.008	2	1.5594	33.35	2	1.0175	28.457	2	1.1032	21.148	6	0.99972	31.871	6	1.076	26.335	6	1.0832	43.272	11	0.8853	16.351	11	0.83636	46.842	11	0.89692	39.002	12	0.8808	42.905	12	0.9321
Q9NVI7;Q9NVI7-2;H0Y2W2;Q9NVI7-3;Q5T9A4-3;Q5T2N8;Q5SV16;Q5T9A4-2;A6NFL3;J3QSF3	15;15;13;12;10;6;4;4;2;1	15;15;13;12;10;6;4;4;2;1	4;4;3;2;0;2;1;0;0;1	ATPase family AAA domain-containing protein 3A	ATAD3A	10	15	15	4	24.8	9.3	71.368	634	634;586;572;507;602;411;201;166;117;131	7.7122e-90	0.72772	11.75	8	0.84156	16.499	8	1.0917	17.021	8	0.6733	18.181	8	0.8034	29.469	8	1.0757	20.23	8	0.95083	28.631	14	1.1028	18.562	14	1.1635	23.981	14	1.0355	13.55	17	1.0031	29.751	17	1.0113
P07099;B1AQP9;B1AQP8	8;1;1	8;1;1	8;1;1	Epoxide hydrolase 1	EPHX1	3	8	8	8	18.2	18.2	52.948	455	455;161;136	1.1714e-44	0.67069	12.043	5	1.0783	6.3429	5	1.7916	13.63	5	0.6714	16.633	5	0.63249	34.062	5	1.0757	30.065	5	0.60039	66.089	8	0.9053	18.097	8	1.6881	64.556	8	0.54783	19.002	5	0.61747	6.1981	5	1.008
Q06265-2;Q06265;D6RIY6;Q06265-4;Q06265-3;D6R905;D6RA17;H0Y9L5;D6RAP4	5;5;4;4;4;2;1;1;1	5;5;4;4;4;2;1;1;1	5;5;4;4;4;2;1;1;1	Exosome complex component RRP45	EXOSC9	9	5	5	5	11.4	11.4	50.803	456	456;439;423;372;355;226;242;172;86	7.3938e-18	6.4402	75.375	6	1.324	22.192	6	0.19663	79.486	6	1.7311	30.085	4	1.6709	204.23	4	1.0753	192.36	4	1.6471	41.366	7	1.2943	61.179	7	0.97654	68.792	7	1.3214	21.764	9	1.5027	75.894	9	1.0242
P21266	16	16	14	Glutathione S-transferase Mu 3	GSTM3	1	16	16	14	79.1	72	26.559	225	225	2.317e-199	0.52958	19.087	13	0.98575	15.948	13	1.6725	25.939	13	0.52236	21.272	11	0.57177	26.883	11	1.0751	35.415	11	0.64207	40.002	35	0.95726	19.84	35	1.5071	42.858	35	0.59454	41.865	34	0.6313	22.466	34	1.056
Q9UL25	11	11	11	Ras-related protein Rab-21	RAB21	1	11	11	11	57.3	57.3	24.347	225	225	1.8495e-163	0.93686	10.304	10	1.0939	11.054	10	1.0496	16.18	10	0.82781	20.287	6	1.0006	16.099	6	1.075	26.693	6	1.0034	23.55	14	1.0185	16.356	14	1.1029	34.082	14	0.98142	28.632	24	0.94601	20.533	24	0.9217
P84101;P84101-4;P84101-2;P84101-3;F8WBV6;B8ZZY7;C9JQZ0;B9A031;F8WBN3	3;3;2;2;2;2;2;2;2	3;3;2;2;2;2;2;2;2	3;3;2;2;2;2;2;2;2	Small EDRK-rich factor 2	SERF2	9	3	3	3	35.6	35.6	6.8998	59	59;45;170;133;108;83;71;42;40	2.6433e-07	7.5104	4.5266	2	1.4893	14.062	2	0.18542	40.824	2	3.2953	34.265	2	3.556	14.464	2	1.0748	18.437	2	NaN	NaN	0	NaN	NaN	0	NaN	NaN	0	NaN	NaN	0	NaN	NaN	0	NaN
Q15382;C9J931;F8WBL3;C9J469	7;6;1;1	7;6;1;1	7;6;1;1	GTP-binding protein Rheb	RHEB	4	7	7	7	33.2	33.2	20.497	184	184;79;47;19	6.5392e-77	0.61028	51.33	10	1.0535	21.188	10	1.7269	45.236	10	0.69437	18.076	9	0.64703	16.463	9	1.0748	22.61	9	0.71308	26.174	33	1.045	14.594	33	1.5772	30.588	33	0.65795	21.443	24	0.71302	24.112	24	0.98382
P11802;F8VWX7;F8VTV8;F8VYH9;F8W1L8;Q96BE9;F8VZ51;F8VZZ0;F8VYY1;B4DNF9;F8VXD2;F8VZ13	16;13;13;13;9;8;7;7;7;6;5;1	15;12;12;12;9;8;6;6;7;5;4;1	15;12;12;12;9;8;6;6;7;5;4;1	Cyclin-dependent kinase 4	CDK4	12	16	15	15	60.4	57.8	33.729	303	303;203;201;170;115;111;208;186;74;183;132;40	9.3315e-124	0.58462	17.304	8	0.98491	31.707	8	1.6863	16.073	8	0.71591	31.906	7	0.89852	21.18	7	1.0745	15.17	7	0.79913	17.665	24	1.094	12.991	24	1.2815	18.117	24	0.795	28.98	23	0.94169	36.381	23	1.1275
P35998;B7Z5E2;C9JLS9	30;20;9	30;20;9	30;20;9	26S protease regulatory subunit 7	PSMC2	3	30	30	30	75.1	75.1	48.633	433	433;296;130	0	1.8158	31.599	25	0.96394	42.97	25	0.52289	48.672	25	1.7179	44.364	42	1.7554	43.256	42	1.0744	19.389	42	2.0481	30.799	45	1.0331	36.581	45	0.55142	26.88	45	1.9513	41.394	66	1.8287	36.901	66	1.0029
O43143	55	55	54	Putative pre-mRNA-splicing factor ATP-dependent RNA helicase DHX15	DHX15	1	55	55	54	57.2	56.1	90.932	795	795	0	0.79929	36.534	97	1.1406	75.099	97	1.3497	70.524	97	0.74046	32.119	84	0.81715	56.145	84	1.0744	55.514	84	0.9304	33.401	180	0.90268	33.197	180	1.0792	50.037	180	0.87324	23.098	188	0.80597	48.136	188	0.93569
Q9HBD4;P51532;P51532-4;P51532-3;P51532-2;P51532-5;P51531;P51531-2;H0YGM3;F6VDE0;K7EP28;B1ALF6;F6XG14;B1ALG2;B1ALG1;F6UH26;F6XDY1;F6XE55	32;32;32;32;32;32;15;15;13;4;4;2;2;2;2;2;2;2	32;32;32;32;32;32;15;15;13;4;4;2;2;2;2;2;2;2	32;32;32;32;32;32;15;15;13;4;4;2;2;2;2;2;2;2	Transcription activator BRG1	SMARCA4	18	32	32	32	21.3	21.3	188.15	1679	1679;1647;1617;1616;1614;1613;1590;1572;427;559;136;278;271;254;236;177;171;153	2.9346e-214	1.5668	19.142	8	0.92832	45.108	8	0.61661	24.015	8	1.546	45.267	17	1.6681	47.94	17	1.0741	35.122	17	1.6529	75.836	30	0.95151	62.742	30	0.56901	37.28	30	1.6335	36.671	32	1.6649	35.695	32	1.005
G5EA09;O00560;O00560-2;O00560-3;E9PBU7;B4DHN5	5;5;5;5;3;3	5;5;5;5;3;3	5;5;5;5;3;3	Syntenin-1	SDCBP	6	5	5	5	23.6	23.6	34.819	318	318;298;297;292;244;239	3.9268e-35	0.78747	7.2633	3	0.74332	9.0129	3	0.9107	11.072	3	0.87601	41.01	4	0.91604	29.49	4	1.074	18.397	4	NaN	NaN	1	NaN	NaN	1	NaN	NaN	1	0.81718	19.684	11	0.89928	30.142	11	0.91766
O00299	16	16	16	Chloride intracellular channel protein 1	CLIC1	1	16	16	16	78.4	78.4	26.922	241	241	0	1.0739	24.93	27	0.92852	23.825	26	0.85832	21.988	26	1.0571	15.484	28	1.1392	19.324	28	1.0738	16.726	28	1.3659	22.175	40	1.008	15.989	40	0.76903	17.632	40	1.1767	16.339	45	1.1565	12.58	45	0.96059
P26639;P26639-2;G3XAN9;E7ERI3;D6R9F8;D6RDJ6;D6RCA5;A2RTX5;A2RTX5-2;B7ZLP8;D6RBR8;D6RCS6;D6RHV7;D6RJ97;H0YKB9	52;51;43;41;9;8;8;5;4;3;3;2;2;2;1	52;51;43;41;9;8;8;5;4;3;3;2;2;2;1	52;51;43;41;9;8;8;5;4;3;3;2;2;2;1	Threonine--tRNA ligase, cytoplasmic	TARS	15	52	52	52	69.7	69.7	83.434	723	723;756;619;602;129;131;118;802;707;766;50;66;56;55;148	0	0.60111	20.693	63	1.1338	26.74	63	1.7821	30.479	63	0.5825	17.246	60	0.62343	30.464	60	1.0737	32.91	60	0.69191	36.159	151	0.93933	22.629	151	1.4262	36.678	151	0.6666	36.54	140	0.64591	36.986	140	0.96448
P54259	19	18	18	Atrophin-1	ATN1	1	19	18	18	25.8	25.8	125.41	1190	1190	6.2476e-249	0.58669	21.514	33	1.2401	21.443	33	2.1205	22.038	33	0.52039	19.884	23	0.59299	16.919	23	1.0734	12.912	23	0.54798	23.009	17	0.88261	36.39	17	1.9995	34.379	17	0.62629	65.698	23	0.64109	51.168	23	1.0159
P63173;J3QL01;J3KT73;J3KSP2	2;2;2;1	2;2;2;1	2;2;2;1	60S ribosomal protein L38	RPL38	4	2	2	2	24.3	24.3	8.2178	70	70;67;64;21	1.4325e-06	0.21178	24.162	4	0.92504	7.5607	4	4.1016	24.159	4	0.22873	14.175	4	0.25329	47.448	4	1.0732	57.616	4	0.19366	34.622	7	1.129	34.657	7	6.4567	23.504	7	0.25935	39.853	4	0.20883	42.785	4	0.95683
Q15233;Q15233-2;H7C367;C9JYS8;C9IZL7;C9J4X2	48;44;29;23;19;9	48;44;29;23;19;9	43;39;25;21;16;8	Non-POU domain-containing octamer-binding protein	NONO	6	48	48	43	73.7	72.4	54.231	471	471;382;235;248;207;124	0	0.57907	32.362	138	0.99015	43.142	138	1.5765	49.446	138	0.53302	34.59	140	0.59251	30.412	140	1.0727	30.292	139	0.62976	30.683	177	1.0142	17.6	177	1.7947	25.818	177	0.62939	35.396	178	0.59705	32.279	178	0.99687
P68032;P62736;P68133;P63267;Q5T8M7;P63267-2;A6NL76;Q5T8M8;F6QUT6;F6UVQ4;C9JFL5;B8ZZJ2;F8WB63	27;26;26;26;23;21;21;21;10;10;10;9;9	8;8;7;8;5;7;5;5;2;2;2;1;1	8;8;7;8;5;7;5;5;2;2;2;1;1	Actin, alpha cardiac muscle 1;Actin, aortic smooth muscle;Actin, alpha skeletal muscle;Actin, gamma-enteric smooth muscle	ACTC1;ACTA2;ACTA1;ACTG2	13	27	8	8	74.3	41.6	42.019	377	377;377;377;376;342;333;289;287;151;151;145;119;105	0	1.0278	31.702	19	0.99929	27.14	19	0.99156	34.354	19	0.94018	23.484	18	1.0865	18.655	18	1.0725	24.72	18	1.1625	22.052	36	1.0256	18.704	36	0.93181	31.107	36	1.0006	33.965	85	0.98266	35.378	85	1.0135
Q9Y490;Q5TCU6;H0YMT1	37;37;1	37;37;1	34;34;0	Talin-1	TLN1	3	37	37	34	20.5	19.5	269.76	2541	2541;2429;1471	1.2344e-217	2.1905	67.172	15	0.88827	65.697	13	0.45136	30.156	13	1.7005	51.667	19	1.8767	59.014	19	1.0722	16.884	19	1.6739	48.127	13	0.68407	35.059	13	0.42489	48.898	13	1.9983	78.827	33	2.237	77.104	33	1.1064
Q15018	11	11	11	BRISC complex subunit Abro1	FAM175B	1	11	11	11	34.9	34.9	46.9	415	415	9.0356e-84	0.61345	15.07	2	1.0986	18.019	2	1.86	31.505	2	0.89174	25.419	3	0.59201	67.844	3	1.0722	74.189	3	0.59911	11.534	9	1.1593	13.138	9	1.8936	17.838	9	0.78183	15.758	6	0.59405	47.598	6	0.65645
Q9NQW6;Q9NQW6-2;H7C1K5;H7C3S1;H7C1C2;C9JJT6;C9J0G4	28;26;6;6;3;2;1	28;26;6;6;3;2;1	28;26;6;6;3;2;1	Actin-binding protein anillin	ANLN	7	28	28	28	31.9	31.9	124.2	1124	1124;1087;277;236;252;169;36	0	1.5492	26.603	14	1.1131	46.381	14	0.70174	38.376	14	1.4582	19.75	8	1.6998	28.448	8	1.0719	17.178	8	1.3152	34.641	28	1.0218	32.884	28	0.77184	18.584	28	1.405	17.193	34	1.3536	21.18	34	0.98463
Q86UK7;Q86UK7-3;Q86UK7-2;H3BQQ2;Q86UK7-4;H3BR87	14;14;14;14;2;1	14;14;14;14;2;1	14;14;14;14;2;1	Zinc finger protein 598	ZNF598	6	14	14	14	19.6	19.6	98.636	904	904;898;896;849;341;203	1.2174e-64	1.1734	26.411	9	0.87359	22.356	9	0.80802	26.163	9	1.1241	20.777	5	1.2263	25.837	5	1.0719	10.233	5	1.379	23.767	7	0.84829	24.882	7	0.73071	34.807	7	1.2339	29.01	11	1.4548	39.356	11	1.2341
Q9UET6;B7Z4K4	4;2	4;2	1;1	Putative ribosomal RNA methyltransferase 1	FTSJ1	2	4	4	1	17.6	5.8	36.079	329	329;192	3.0006e-32	0.8745	12.702	3	0.92257	27.404	3	1.1272	36.632	3	0.94263	12.742	2	0.87436	28.351	2	1.0719	26.546	2	0.64521	29.663	3	1.1019	5.6325	3	2.005	24.133	3	0.86227	35.311	2	0.94026	21.906	2	1.0675
O95292	8	7	4	Vesicle-associated membrane protein-associated protein B/C	VAPB	1	8	7	4	35.8	19.3	27.228	243	243	1.3249e-28	0.8566	0.532	2	0.93584	14.085	2	0.9692	10.546	2	1.2157	42.058	2	1.2688	36.636	2	1.0718	9.5253	2	0.94797	5.7446	3	0.70307	19.747	3	0.60394	12.237	3	1.0483	58.521	4	0.84682	15.572	4	0.78347
Q14697-2;Q14697;F5H6X6;E9PKU7;E9PNH1;Q14697-3	40;39;34;32;8;1	40;39;34;32;8;1	40;39;34;32;8;1	Neutral alpha-glucosidase AB	GANAB	6	40	40	40	48.1	48.1	109.44	966	966;944;847;852;119;52	0	0.62819	51.463	47	1.0786	28.997	47	1.7732	48.611	47	0.58586	39.04	27	0.64715	40.45	26	1.0705	29.303	26	0.5945	31.034	119	0.86012	16.352	119	1.5501	29.053	119	0.67397	22.524	100	0.69787	24.988	100	1.0625
P37837;F2Z393;E9PKI8;E9PM01	12;9;1;1	12;9;1;1	12;9;1;1	Transaldolase	TALDO1	4	12	12	12	36.8	36.8	37.54	337	337;318;93;50	1.2009e-73	0.80791	63.872	9	0.95674	31.41	8	1.1758	16.359	8	0.75862	82.97	7	0.78274	28.924	7	1.0701	51.648	7	0.74756	57.83	19	1.0827	14.985	19	1.4185	55.71	19	0.92062	34.135	19	0.85167	19.64	19	0.87749
O00567;Q5JXT2;H0YDU4;H0Y653	21;11;10;9	21;11;10;9	21;11;10;9	Nucleolar protein 56	NOP56;NOL5A	4	21	21	21	40.4	40.4	66.049	594	594;281;252;219	2.1316e-191	0.83929	30.874	6	0.98532	11.333	5	1.059	17.121	5	0.90356	21.565	9	1.0561	27.605	9	1.0694	14.611	9	1.1539	28.194	25	0.97828	68.592	25	0.92831	68.768	25	0.97956	27.334	25	1.095	35.16	25	1.1942
O43676;C9JKQ2	8;7	8;7	8;7	NADH dehydrogenase [ubiquinone] 1 beta subcomplex subunit 3	NDUFB3	2	8	8	8	60.2	60.2	11.402	98	98;65	8.4524e-25	0.44013	16.416	8	1.1439	14.495	8	2.3203	15.84	8	0.45068	21.685	8	0.44381	12.06	8	1.0692	16.005	8	0.56556	34.668	7	0.90579	150.41	7	1.6742	122.16	7	0.52272	27.042	8	0.46029	14.304	8	0.85398
P16403;P16402;Q02539;P22492	11;9;3;2	11;9;3;2	2;0;0;0	Histone H1.2;Histone H1.3	HIST1H1C;HIST1H1D	4	11	11	2	36.2	11.7	21.364	213	213;221;215;207	1.3137e-46	2.6462	13.067	22	0.87059	37.201	22	0.31242	35.48	22	2.5047	40.355	34	2.6753	44.472	34	1.0691	9.3682	34	3.4274	57.894	11	1.0735	42.258	11	0.36664	37.83	11	2.7135	12.786	13	2.4505	21.4	13	0.98167
Q9UKJ3;Q9UKJ3-2;K7EKU0;Q7Z570	33;30;10;2	33;30;10;2	31;28;8;0	G patch domain-containing protein 8	GPATCH8	4	33	33	31	27.6	25.9	164.2	1502	1502;1424;221;1209	0	0.83608	24.553	50	1.2182	36.23	50	1.37	35.641	50	0.75369	18.184	60	0.83292	19.335	60	1.069	23.617	60	1.0623	31.571	11	1.0489	21.896	11	0.98963	59.499	11	0.93349	27.039	20	1.0021	25.693	20	0.96435
Q8IUD2;Q8IUD2-3;G8JLD3;Q8IUD2-2;Q8IUD2-4;Q8IUD2-5;K7EPP6;K7EPD6;O15083;H7C4G9	24;24;24;24;24;16;8;7;5;3	24;24;24;24;24;16;8;7;5;3	24;24;24;24;24;16;8;7;5;3	ELKS/Rab6-interacting/CAST family member 1	ERC1	10	24	24	24	23.5	23.5	128.08	1116	1116;1088;1086;992;948;720;344;285;957;528	1.3423e-134	1.7611	13.495	9	0.81639	22.741	9	0.40063	19.346	9	1.8508	37.873	15	2.0275	40.691	14	1.0689	11.862	14	2.1888	21.11	10	1.0319	20.221	10	0.56502	16.267	10	2.3062	33.887	18	2.1524	21.145	18	1.0107
P46778;M0R181;G3V1B3	6;3;2	6;3;2	6;3;2	60S ribosomal protein L21	RPL21	3	6	6	6	36.2	36.2	18.565	160	160;122;87	1.6021e-23	0.29105	83.456	6	0.94488	98.828	6	3.4292	48.425	6	0.25937	49.374	2	0.27944	11.211	2	1.0688	34.204	2	NaN	NaN	1	NaN	NaN	1	NaN	NaN	1	NaN	NaN	0	NaN	NaN	0	NaN
Q15021;F5GZJ1;E7EN77;F5GZK7;F5H431	26;25;16;1;1	26;25;16;1;1	26;25;16;1;1	Condensin complex subunit 1	NCAPD2	5	26	26	26	26.4	26.4	157.18	1401	1401;1356;919;118;81	1.4006e-139	1.1706	31.011	15	1.2037	35.502	15	0.87495	31.304	15	1.188	38.822	14	1.3551	23.548	14	1.0686	18.017	14	1.2427	27.181	15	0.92619	43.674	15	0.80269	65.842	15	1.2048	28.312	17	1.281	16.872	17	1.0515
Q9UNM6;Q9UNM6-2;J3KNQ3;E9PL38;H0YD73;E9PQG3;E9PPD2;F8W8J6	21;20;19;13;12;3;2;1	21;20;19;13;12;3;2;1	21;20;19;13;12;3;2;1	26S proteasome non-ATPase regulatory subunit 13	PSMD13	8	21	21	21	62	62	42.945	376	376;378;349;263;221;113;70;72	2.8657e-170	0.80424	31.927	10	0.98076	46.142	10	1.3232	34.027	10	0.77582	19.505	8	0.80366	14.422	8	1.0685	22.278	8	0.93847	39.602	42	0.92606	22.804	42	1.0422	37.843	42	0.91726	30.423	60	0.93693	21.95	60	1.0226
Q14807;H3BRB3;Q14807-2;H3BTH5;E7EUJ5;I3L306	11;11;11;4;2;1	11;11;11;4;2;1	11;11;11;4;2;1	Kinesin-like protein KIF22	KIF22	6	11	11	11	22.9	22.9	73.261	665	665;611;597;185;72;72	2.3288e-47	0.54472	37.678	5	0.94169	15.776	5	2.0008	42.071	5	0.4869	6.6225	3	0.646	12.689	3	1.0685	8.7692	3	0.64112	52.651	8	1.0596	26.745	8	2.053	56.841	8	0.47528	30.47	3	0.52437	7.2965	3	0.967
Q12907;D6RBV2;D6RDX1;D6RIU4;D6RBH1	13;12;9;8;6	13;12;9;8;6	13;12;9;8;6	Vesicular integral-membrane protein VIP36	LMAN2	5	13	13	13	51.4	51.4	40.228	356	356;325;288;192;203	1.6332e-65	0.713	34.929	9	1.067	25.904	9	1.4158	34.547	9	0.71653	44.707	5	0.74571	66.917	5	1.0678	49.448	5	0.68508	31.02	4	1.1219	24.941	4	1.5472	45.034	4	0.70042	25.446	21	0.85526	22.502	21	1.1415
P52789;E9PB90;P52790	32;30;3	32;30;3	28;26;1	Hexokinase-2	HK2	3	32	32	28	42.2	38.4	102.38	917	917;889;923	1.6913e-242	1.1781	17.532	15	1.062	16.904	15	0.86623	19.619	15	1.0731	16.804	24	1.1685	21.7	24	1.0677	17.342	24	1.125	25.162	32	0.93899	36.968	32	0.849	36.934	32	1.1857	37.296	50	1.3535	38.852	50	1.1722
P49736;H0Y8E6;F8WDM3;C9JZ21;C9J013;H7C4N9	33;29;3;2;2;1	33;29;3;2;2;1	33;29;3;2;2;1	DNA replication licensing factor MCM2	MCM2	6	33	33	33	41.4	41.4	101.89	904	904;836;146;128;103;91	0	1.6381	53.773	12	0.96755	38.619	12	0.57264	36.78	12	1.4261	85.619	15	1.6856	71.882	15	1.0673	27.699	15	1.1957	65.392	37	0.97907	27.568	37	0.95165	50.369	37	1.1497	36.47	36	1.1228	33.433	36	0.92088
O75400;O75400-2;O75400-3;F5H578;H0YG38;H7C2N3	16;16;14;7;3;2	16;16;14;7;3;2	16;16;14;7;3;2	Pre-mRNA-processing factor 40 homolog A	PRPF40A	6	16	16	16	19.2	19.2	108.8	957	957;930;939;448;346;163	3.4634e-162	1.8281	20.594	3	0.54675	8.161	3	0.25151	20.224	3	2.9189	26.667	5	2.942	12.704	5	1.0672	18.431	5	1.8855	22.222	20	0.91555	29.265	20	0.52508	29.908	20	1.9821	34.055	22	1.9922	27.159	22	0.97398
Q8NFD5-3;Q8NFD5-2;Q8NFD5	46;46;46	46;46;46	1;1;1	AT-rich interactive domain-containing protein 1B	ARID1B	3	46	46	1	26	0.7	241.46	2289	2289;2249;2236	0	0.94423	25.927	75	1.2911	34.453	75	1.2779	28.188	75	0.85301	23.895	79	0.94529	26.621	79	1.0671	17.195	79	1.1136	23.137	53	0.9388	21.9	53	0.90038	22.124	53	0.969	33.398	38	0.95942	27.485	38	1.042
P62263;E5RH77;H0YB22	5;3;3	5;3;3	5;3;3	40S ribosomal protein S14	RPS14	3	5	5	5	38.4	38.4	16.273	151	151;134;120	2.2965e-36	0.43406	24.304	11	0.98788	16.02	11	2.6587	22.721	11	0.37594	26.701	4	0.34238	8.9101	4	1.0668	29.31	4	0.39385	24.099	15	1.217	26.332	15	3.6837	33.687	15	0.34453	38.581	13	0.36385	31.606	12	1.0228
Q92499	9	9	9	ATP-dependent RNA helicase DDX1	DDX1	1	9	9	9	16.8	16.8	82.431	740	740	5.5427e-62	1.7846	23.699	7	1.5788	51.596	7	0.76463	45.279	7	1.4988	16.113	11	1.6496	19.029	11	1.0665	14.46	11	1.8826	13.661	7	1.4882	25.852	7	0.76635	23.797	7	1.7665	37.415	11	1.9054	26.946	11	1.1554
P53350;I3L387;I3L2H5;I3L309	15;3;2;2	15;3;2;2	15;3;2;2	Serine/threonine-protein kinase PLK1	PLK1	4	15	15	15	27.9	27.9	68.254	603	603;173;105;58	1.5071e-52	1.7055	11.726	6	1.5284	46.028	5	0.75418	52.846	5	0.74367	74.734	4	0.83179	113.8	4	1.0665	47.917	4	1.5989	55.262	9	1.0321	28.921	9	0.70153	29.043	9	1.6084	138.18	14	1.3492	97.655	14	0.90668
Q8NAV1	7	7	7	Pre-mRNA-splicing factor 38A	PRPF38A	1	7	7	7	23.7	23.7	37.476	312	312	4.1517e-99	0.3169	23.278	5	0.90104	5.6009	5	2.6319	22.105	5	0.40924	100.69	4	0.43873	32.758	4	1.066	90.793	4	0.47199	31.009	16	0.99048	17.883	16	2.2431	39.671	16	0.57397	38.223	14	0.42029	12.164	14	0.88554
P33991;E5RG31;E5RFJ8;E5RFR3;E5RG53;Q9UJA3-2	28;8;5;3;2;1	28;8;5;3;2;1	27;8;5;3;2;0	DNA replication licensing factor MCM4	MCM4	6	28	28	27	40.6	39.7	96.557	863	863;279;212;141;81;793	8.692e-207	0.91022	92.474	24	0.81786	82.609	24	0.81847	28.745	24	1.0061	25.412	21	1.072	22.291	21	1.0657	13.841	21	1.2316	25.865	20	1.063	21.814	20	0.90449	19.119	20	1.1712	38.292	31	1.185	31.21	31	1.0446
P60866-2;P60866;G3XAN0;E5RJX2;E5RIP1	7;7;4;3;1	7;7;4;3;1	7;7;4;3;1	40S ribosomal protein S20	RPS20	5	7	7	7	39.4	39.4	16.005	142	142;119;64;61;46	8.4907e-64	1.6874	36.205	30	0.96201	30.983	28	0.60707	22.347	28	1.5097	34.727	26	1.8411	37.928	26	1.0654	9.2806	26	2.0035	28.038	22	1.0311	17.29	22	0.57561	28.043	22	2.0093	29.523	21	1.9582	21.562	21	1.0886
Q8N163;Q8N163-2;H0YB24;G3V119;E5RHJ4;E5RFJ3;E5RGU7;H0YC58;H0YC69;E5RHH8	33;32;19;16;10;8;7;6;5;3	33;32;19;16;10;8;7;6;5;3	33;32;19;16;10;8;7;6;5;3	DBIRD complex subunit KIAA1967	KIAA1967	10	33	33	33	42.1	42.1	102.9	923	923;923;615;598;277;162;150;183;148;81	8.4106e-273	0.31855	28.818	21	1.0027	17.67	21	2.9497	27.333	21	0.30655	49.489	29	0.33806	44.872	28	1.0652	40.294	27	0.34987	50.945	52	1.0886	35.894	52	3.3268	40.105	52	0.39174	64.566	46	0.40058	41.248	45	1.0925
Q9NR28;Q9NR28-2;Q9NR28-3;F5H796;F5GXT8;F5GX50;H7BZK7;F5GYH3;H7BZQ7;F5H0Q4	9;9;8;7;7;4;3;3;2;2	9;9;8;7;7;4;3;3;2;2	9;9;8;7;7;4;3;3;2;2	Diablo homolog, mitochondrial	DIABLO	10	9	9	9	38.1	38.1	27.131	239	239;186;195;157;133;129;191;125;120;77	1.061e-74	1.9029	21.935	14	0.96635	27.223	14	0.48005	23.214	14	1.5122	24.936	17	1.7608	30.388	18	1.0651	24.567	18	2.5693	28.379	13	1.0576	27.683	13	0.41361	20.379	12	2.7133	23.725	12	3.0134	24.605	12	1.0414
Q9NZI8;Q9NZI8-2	21;14	19;12	19;12	Insulin-like growth factor 2 mRNA-binding protein 1	IGF2BP1	2	21	19	19	45.4	41.4	63.48	577	577;438	3.4668e-248	1.3286	27.462	15	0.74699	36.97	15	0.54276	22.608	15	1.2219	31.997	17	1.3727	28.42	17	1.0651	19.975	17	1.4108	42.956	20	0.98685	27.656	20	0.6893	30.305	20	1.6261	32.477	27	1.7396	32.412	27	1.0555
P04083;Q5T3N1;Q5T3N0	26;15;8	26;15;8	26;15;8	Annexin A1;Annexin	ANXA1	3	26	26	26	69.9	69.9	38.714	346	346;204;115	0	0.89066	34.375	29	0.83863	25.05	29	0.91375	20.905	29	0.8792	35.376	33	0.93342	35.329	33	1.0647	22.171	33	1.0007	46.094	31	0.88804	42.098	31	0.94837	17.802	31	1.0691	38.663	39	0.93458	37.536	39	0.91211
Q17RY0;Q17RY0-2;B7ZLQ8;E5RJM0;H0YBG1;Q8NE35;Q8NE35-2;H0Y9D9	26;26;26;25;10;7;7;5	26;26;26;25;10;7;7;5	14;14;14;14;10;0;0;0	Cytoplasmic polyadenylation element-binding protein 4	CPEB4	8	26	26	14	38	20.2	80.151	729	729;712;704;639;147;698;684;167	1.7141e-279	0.37586	34.581	49	1.1606	18.132	49	2.9806	27.808	49	0.31702	59.152	30	0.3817	26.573	30	1.0647	66.898	30	0.41806	89.294	25	0.9123	28.702	25	2.3001	81.958	25	0.39367	28.903	27	0.40029	76.195	27	0.97485
Q9BQG0-2;Q9BQG0;I3L1L3;I3L2H8	21;21;21;2	21;21;21;2	21;21;21;2	Myb-binding protein 1A	MYBBP1A	4	21	21	21	17.7	17.7	149.37	1332	1332;1328;1252;204	1.1693e-189	0.95503	11.876	8	0.98127	21.759	8	1.1391	27.134	8	1.0892	34.334	12	1.1148	17.337	12	1.0644	34.876	12	1.091	21.657	22	0.9177	26.051	22	0.87911	28.541	22	1.0613	15.944	23	1.0743	16.099	23	0.95645
Q13442	3	3	3	28 kDa heat- and acid-stable phosphoprotein	PDAP1	1	3	3	3	21.5	21.5	20.63	181	181	1.3962e-19	2.5089	43.104	5	0.7572	22.058	5	0.36967	25.987	5	0.97354	42.716	7	0.98146	41.776	7	1.0643	12.539	7	2.5795	8.558	2	0.91959	9.3707	2	0.38307	0.91242	2	3.1386	6.8197	3	3.0222	12.41	3	0.93803
P86790;P86791;F5H553;F8WD66	19;19;13;5	19;19;13;5	19;19;13;5	Vacuolar fusion protein CCZ1 homolog B;Vacuolar fusion protein CCZ1 homolog	CCZ1B;CCZ1	4	19	19	19	45.4	45.4	55.866	482	482;482;339;78	5.6499e-118	0.44298	36.121	19	1.0375	25.18	19	2.4518	53.14	19	0.40723	22.774	18	0.44579	24.099	18	1.064	29.127	18	0.4421	41.105	34	1.0869	28.59	34	2.4027	41.188	34	0.4608	55.525	14	0.45036	29.086	14	0.95524
P51149;C9J8S3;C9J592;C9J4V0;C9IZZ0;C9J4S4;C9J7D1	15;11;11;9;8;7;6	15;11;11;9;8;7;6	15;11;11;9;8;7;6	Ras-related protein Rab-7a	RAB7A	7	15	15	15	81.6	81.6	23.489	207	207;160;150;134;116;98;91	0	0.83912	38.85	14	0.93631	27.793	14	1.0257	29.199	14	0.78499	55.45	17	0.85078	55.367	17	1.0638	27.462	17	0.95511	30.598	21	0.96503	12.65	21	1.0022	27.862	21	0.87146	18.267	24	0.89331	15.462	24	0.99324
O75390;B4DJV2;H0YIC4;H0YH82;F8W4S1;F8VTT8;F8W1S4;F8VPA1;F8VPF9;F8VRI6;F8VX68;F8VRP1;F8VX07;F8VZK9;F8W642;F8VR34;F8VU34;F8VWQ5;F8W031;F8VP03;F8W0J2	16;16;7;5;5;5;4;4;4;3;3;3;3;3;3;2;2;2;1;1;1	16;16;7;5;5;5;4;4;4;3;3;3;3;3;3;2;2;2;1;1;1	16;16;7;5;5;5;4;4;4;3;3;3;3;3;3;2;2;2;1;1;1	Citrate synthase, mitochondrial;Citrate synthase	CS	21	16	16	16	29.6	29.6	51.712	466	466;453;123;190;178;149;157;144;141;140;120;118;114;81;66;146;142;132;263;105;75	2.12e-180	0.67865	30.139	11	1.122	26.1	11	1.5225	13.194	11	0.60255	28.384	16	0.67447	133.08	16	1.0638	127.23	16	0.79044	37.937	36	0.88592	80.562	36	1.2162	53.271	36	0.75457	39.931	44	0.7341	111.34	44	1.0777
P46777;Q5T7N0;R4GNJ2	19;5;2	19;5;2	19;5;2	60S ribosomal protein L5	RPL5	3	19	19	19	54.2	54.2	34.362	297	297;130;63	7.2061e-200	3.0658	36.296	52	0.94637	33.152	50	0.31066	32.438	50	2.858	62.664	81	2.9787	63.739	81	1.0636	14.678	81	4.059	28.52	69	1.0973	34.098	69	0.28979	46.173	69	3.9109	46.632	87	3.5152	48.584	87	0.92549
Q9C0I1;Q9C0I1-2;Q9C0I1-3	9;8;8	9;8;8	9;8;8	Myotubularin-related protein 12	MTMR12	3	9	9	9	17	17	86.147	747	747;693;637	2.5176e-55	0.71055	24.574	3	0.94039	14.698	3	1.3329	2.1773	3	0.77451	16.059	2	0.84721	21.751	2	1.0634	12.426	2	0.79358	18.02	8	0.91985	21.49	8	1.2663	23.746	8	0.91425	26.025	3	0.81686	12.045	3	0.97413
Q9H974-4;Q9H974;Q9H974-3;Q9H974-2	8;8;8;8	8;8;8;8	8;8;8;8	Queuine tRNA-ribosyltransferase subunit QTRTD1	QTRTD1	4	8	8	8	25.8	25.8	48.203	427	427;415;309;292	2.8307e-63	0.40689	18.125	6	1.0926	14.614	6	2.5273	34.988	6	0.47601	60.168	2	0.5055	32.664	2	1.0634	35.267	2	0.67893	25.888	13	1.0617	34.5	13	1.703	37.743	13	0.65708	40.494	10	0.58218	35.891	10	0.96075
P51148-2;P51148;K7ERI8;K7ENY4;F8VVK3;F8VUA5;F8VVZ0;F8VWU4;K7EIP6;F8VWZ7;F8VSF8;F8VPW9;F8WD79;F8WCY6	8;8;4;4;3;3;3;3;2;1;1;1;1;1	8;8;4;4;3;3;3;3;2;1;1;1;1;1	4;4;0;1;0;0;0;0;2;0;0;0;0;0	Ras-related protein Rab-5C	RAB5C	14	8	8	4	39.8	21.3	27.035	249	249;216;161;150;124;115;100;92;27;79;74;73;65;62	1.2629e-66	0.71952	16.581	3	0.93986	7.6887	3	1.1328	13.213	3	0.79362	15.562	3	0.90966	10.745	3	1.0627	12.628	3	1.0193	25.435	6	1.0467	13.278	6	1.1638	35.839	6	0.82591	140.59	9	1.0261	47.491	9	1.1381
Q5HYJ3;F5GX09;B2R9C2;Q5HYJ3-2;Q8TAV0-3;Q8TAV0-4;Q8TAV0;E9PQL1;Q8TAV0-2;F5H5F4;Q8TAV0-5	19;17;13;13;3;3;3;3;3;2;1	19;17;13;13;3;3;3;3;3;2;1	19;17;13;13;3;3;3;3;3;2;1	Protein FAM76B	FAM76B	11	19	19	19	58.7	58.7	38.708	339	339;338;233;233;341;312;307;288;278;49;227	0	0.64695	22	50	1.234	16.275	50	1.8129	20.035	50	0.59356	18.327	50	0.64359	16.966	50	1.0626	15.154	50	0.84358	21.9	21	0.96346	15.249	21	1.2298	17.684	21	0.73712	28.9	19	0.7372	35.649	19	1.1019
Q13137-4;Q13137-3;Q13137;Q13137-2;D6RF70;D6RJE7;D6RBI4;H0Y9G3;I3L493;I3L4E1;H0YBP4	20;20;20;16;7;6;3;3;3;1;1	20;20;20;16;7;6;3;3;3;1;1	1;1;1;1;1;1;1;0;1;1;0	Calcium-binding and coiled-coil domain-containing protein 2	CALCOCO2	11	20	20	1	44.3	1.5	55.188	470	470;467;446;404;193;168;154;129;121;108;43	3.7146e-162	0.76785	32.499	13	1.0561	54.209	13	1.1366	45.099	13	0.85861	21.94	8	1.058	26.136	8	1.0621	16.958	8	0.77297	59.732	23	1.1209	44.117	23	1.529	29.847	23	0.69829	34.986	20	0.66047	45.036	20	0.94745
Q13148;G3V162;B1AKP7;K7EJM5;K7EN94;B4DJ45;K7EJ99;K7EL26	11;10;10;9;8;4;3;1	11;10;10;9;8;4;3;1	11;10;10;9;8;4;3;1	TAR DNA-binding protein 43	TARDBP	8	11	11	11	36	36	44.739	414	414;298;295;201;222;298;80;65	6.0244e-231	0.31645	25.765	15	0.96229	15.359	15	2.9758	24.011	15	0.30753	37.209	13	0.33218	32.074	13	1.0621	39.356	13	0.26789	54.037	33	1.0651	10.646	33	4.2667	56.116	33	0.25516	46.179	17	0.25767	40.875	17	1.0923
Q6PKG0;Q6PKG0-3;E5RH50;H0YBW1;Q659C4;Q659C4-2;Q659C4-5;Q659C4-6;Q659C4-7;H0YC73;Q659C4-9;H0YC33;H0YAN4;E5RHK4;H0YAX9	19;18;9;4;3;3;3;3;3;3;2;2;2;1;1	19;18;9;4;3;3;3;3;3;3;2;2;2;1;1	19;18;9;4;3;3;3;3;3;3;2;2;2;1;1	La-related protein 1	LARP1	15	19	19	19	23.1	23.1	123.51	1096	1096;1019;611;281;914;855;281;247;201;195;787;183;150;93;61	3.1709e-117	2.0556	21.293	5	1.1074	17.896	5	0.60596	22.662	5	2.4257	24.023	4	2.757	32.676	4	1.0609	10.208	4	2.4878	34.96	13	1.0425	22.452	12	0.4452	24.988	12	2.454	21.856	17	2.8946	25.535	17	1.1313
B1AKJ5;O43847-2;O43847;G3V1R5;F5H7V1;H0Y5G9	29;29;29;26;18;11	29;29;29;26;18;11	29;29;29;26;18;11	Nardilysin	NRD1	6	29	29	29	26.7	26.7	139.41	1219	1219;1218;1150;1087;747;538	1.155e-203	1.3945	26.895	30	1.0161	31.625	30	0.70699	34.53	30	1.3343	20.567	35	1.4473	23.155	35	1.0607	14.295	35	1.3917	24.966	55	0.89766	29.794	55	0.68943	26.243	54	1.2509	47.323	59	1.2569	35.662	59	0.96777
Q92466;Q92466-2;Q92466-4;Q92466-5;Q92466-3	15;10;9;9;7	15;10;9;9;7	15;10;9;9;7	DNA damage-binding protein 2	DDB2	5	15	15	15	38.9	38.9	47.863	427	427;238;363;244;156	2.8153e-268	0.86689	26.708	9	0.95415	28.248	9	0.93434	35.101	9	0.969	23.143	8	1.049	12.656	8	1.0606	17.007	8	0.82209	13.766	17	0.9538	16.553	17	1.353	27.567	17	0.87354	15.481	14	0.81529	16.632	14	0.91735
P38606;B7Z1R5;C9JVW8;C9JA17	23;23;5;4	23;23;5;4	23;23;5;4	V-type proton ATPase catalytic subunit A	ATP6V1A	4	23	23	23	41.5	41.5	68.303	617	617;584;221;185	1.2762e-230	0.42136	34.307	17	1.0473	26.623	17	2.6561	27.06	17	0.38913	16.9	6	0.37189	14.83	6	1.0602	25.868	6	0.40067	39	48	1.1468	15.419	48	3.0677	42.113	48	0.36978	46.965	43	0.38247	36.893	42	0.99806
P08107;P08107-2;E7EP94	55;50;44	55;50;44	27;23;20	Heat shock 70 kDa protein 1A/1B	HSPA1A	3	55	55	27	77.1	46.3	70.051	641	641;586;550	0	0.16917	60.977	247	0.93923	25.917	247	5.3602	60.149	247	0.15969	42.81	208	0.17668	50.063	201	1.0599	43.885	201	0.23416	59.264	368	1.0221	15.125	369	4.6264	62.932	369	0.19439	55.269	297	0.18881	45.44	285	1.0323
P22087;M0QXL5;M0R2Q4;M0R299;M0R0P1;M0R2B0;M0R1H0;M0R2U2;M0QXC9	15;14;13;12;12;10;10;10;1	15;14;13;12;12;10;10;10;1	13;12;11;10;10;9;9;9;1	rRNA 2-O-methyltransferase fibrillarin	FBL	9	15	15	13	44.5	41.1	33.784	321	321;244;273;229;228;182;178;157;40	5.2974e-150	0.32718	26.621	9	1.1189	10.393	9	3.568	33.461	9	0.29965	25.186	6	0.3291	14.733	6	1.0597	14.641	6	0.41079	37.692	26	1.0196	24.079	26	2.9717	27.258	26	0.35249	48.96	19	0.3749	24.059	19	1.0209
J3QQX2;P52565;J3KTF8;P52565-2;J3KRE2;J3KS60	7;7;7;5;4;2	7;7;7;5;4;2	2;2;2;0;2;0	Rho GDP-dissociation inhibitor 1	ARHGDIA	6	7	7	2	39.6	11.1	25.831	235	235;204;194;160;129;92	2.4824e-162	0.47379	40.983	4	0.9179	10.873	4	1.5364	43.879	4	0.50655	21.601	3	0.39105	15.301	3	1.0595	11.63	3	0.42308	25.776	13	1.0071	17.996	13	2.8622	27.953	13	0.49387	24.212	6	0.42358	13.14	6	1.0437
E9PK25;P23528;G3V1A4;E9PP50;E9PQB7;E9PS23;E9PLJ3	17;17;16;15;12;9;9	17;17;16;15;12;9;9	13;13;12;11;8;9;8	Cofilin-1	CFL1	7	17	17	13	65.2	46.6	22.728	204	204;166;149;160;122;91;79	6.4352e-303	1.6533	16.763	36	0.91425	23.806	35	0.5249	22.972	35	1.6395	21.49	53	1.7093	17.096	53	1.0593	11.477	53	1.7782	25.519	41	1.0098	24.914	41	0.57128	23.887	41	2.1266	17.782	50	2.0632	18.383	50	1.0499
P26447	4	4	4	Protein S100-A4	S100A4	1	4	4	4	36.6	36.6	11.728	101	101	5.491e-23	0.36086	18.356	14	1.1471	28.946	14	3.174	31.152	14	0.38739	17.439	13	0.43695	19.552	12	1.0591	25.05	12	0.50424	62.228	8	0.83854	18.696	8	1.8162	71.243	8	0.36406	53.362	9	0.40477	21.665	9	1.1253
P07814	70	70	69	Bifunctional glutamate/proline--tRNA ligase;Glutamate--tRNA ligase;Proline--tRNA ligase	EPRS	1	70	70	69	51.7	51.1	170.59	1512	1512	0	0.8231	27.794	73	1.0489	28.915	72	1.1393	22.412	72	0.82104	22.669	72	0.87291	19.952	72	1.0585	22.356	72	0.91776	40.244	136	0.91811	30.411	136	1.1127	32.316	136	0.84251	41.545	156	0.81064	26.476	156	0.99826
O95361;H0Y626;B3KP96;O95361-2;K7ENN8;K7EL43;J3QKY5;J3QLP0;J3QR69	21;19;16;14;10;6;6;3;3	21;19;16;14;10;6;6;3;3	9;9;4;4;4;2;2;1;1	Tripartite motif-containing protein 16	TRIM16;CDRT1	9	21	21	9	46.6	22.3	63.954	564	564;953;434;348;232;184;115;140;112	1.8675e-126	0.28121	39.108	9	0.97525	15.656	9	3.6919	43.402	9	0.25047	30.537	4	0.25548	0.68167	3	1.0585	8.7055	3	0.31418	58.437	35	1.0082	33.711	35	3.3936	55.057	35	0.33265	51.853	21	0.27576	46.157	20	0.80898
P63313	2	2	1	Thymosin beta-10	TMSB10	1	2	2	1	47.7	31.8	5.0256	44	44	6.4231e-24	2.3773	10.28	4	0.71877	30.257	4	0.39083	18.038	4	1.6438	61.691	2	1.8531	46.677	2	1.0581	28.06	2	NaN	NaN	1	NaN	NaN	1	NaN	NaN	1	NaN	NaN	1	NaN	NaN	1	NaN
P43246;E9PHA6	21;18	21;18	2;2	DNA mismatch repair protein Msh2	MSH2	2	21	21	2	27.1	3.6	104.74	934	934;921	5.3788e-210	0.96533	25.897	9	0.93503	38.749	9	0.98408	32.679	9	0.78982	73.188	10	0.73653	71.152	10	1.0581	56.872	10	1.1133	36.234	14	0.89219	30.502	14	0.82968	27.031	14	1.0255	43.968	21	0.92341	41.929	21	0.9315
P00374;B4DM58;Q86XF0;C9JJ68	9;5;2;2	9;5;2;2	3;3;1;1	Dihydrofolate reductase	DHFR	4	9	9	3	55.6	17.6	21.452	187	187;129;187;114	1.6312e-41	0.27124	31.299	5	0.98589	22.432	5	3.0583	27.406	5	0.27795	27.016	5	0.29513	17.232	5	1.0581	37.925	5	0.2683	62.571	13	1.027	13.478	13	3.6164	66.799	13	0.3107	35.504	6	0.43081	48.347	6	1.2675
O60506;O60506-2;F6UXX1	23;22;10	23;22;10	0;0;0	Heterogeneous nuclear ribonucleoprotein Q	SYNCRIP	3	23	23	0	44	0	69.602	623	623;588;185	4.3031e-184	1.7589	43.511	34	0.99028	48.894	34	0.52648	19.742	34	1.7703	43.199	33	1.9963	80.934	33	1.058	50.091	33	2.0993	39.9	36	0.95443	32.42	36	0.49341	18.898	36	1.9949	34.522	48	2.1245	32.569	48	1.0819
G8JLB6;P31943;E9PCY7;D6RBM0;D6RIU0;D6RIT2;D6RIH9;D6RJ04;D6RDU3;E7EN40;D6RFM3;D6R9T0;D6RAM1;E7EQJ0;E5RGV0;D6RDL0;H0YB39;D6RF17;H0YBD7;H0YBG7;E5RGH4;D6R9D3;F5GZT4;H0YAQ2;E5RJ94	15;15;15;11;10;10;9;9;9;9;9;9;9;9;8;7;6;5;4;4;4;4;3;3;2	15;15;15;11;10;10;9;9;9;9;9;9;9;9;8;7;6;5;4;4;4;4;3;3;2	8;8;8;7;7;8;7;7;7;6;7;7;7;7;5;6;1;5;1;1;1;4;1;1;2	Heterogeneous nuclear ribonucleoprotein H;Heterogeneous nuclear ribonucleoprotein H, N-terminally processed	HNRNPH1	25	15	15	8	36.2	18.4	51.229	472	472;449;429;212;168;164;184;172;171;166;163;162;130;115;155;84;277;49;195;185;100;40;159;131;28	0	0.63892	23.064	15	0.89355	13.796	15	1.2663	21.832	15	0.46952	72.392	17	0.567	82.505	17	1.058	26.303	17	0.68089	27.567	48	1.0405	17.493	48	1.653	28.554	48	0.62279	38.353	28	0.64201	31.428	28	1.0683
P16435;H0Y4R2;E7EVY7;F5H468;E7EMD0;E7EPN3;E7EWU0	18;17;16;14;13;9;1	18;17;16;14;13;9;1	18;17;16;14;13;9;1	NADPH--cytochrome P450 reductase	POR	7	18	18	18	31	31	76.689	677	677;725;573;488;418;368;101	3.4733e-126	0.85246	13.668	8	1.2671	13.646	8	1.4846	9.2792	8	0.70592	18.51	16	0.82542	41.565	16	1.0579	42.351	16	0.65002	25.091	23	0.92323	13.44	23	1.4023	20.899	23	0.66755	35.487	31	0.70167	19.556	31	0.98182
Q7KZF4;H7C597	58;12	58;12	58;12	Staphylococcal nuclease domain-containing protein 1	SND1	2	58	58	58	61.6	61.6	102	910	910;231	0	0.32853	32.743	86	0.95083	16.301	86	2.7765	34.924	86	0.27417	37.62	58	0.28956	31.199	58	1.0578	47.911	58	0.34526	51.714	134	1.1038	40.64	134	3.2542	45.473	133	0.33474	42.793	93	0.34853	68.361	92	1.0207
Q9BSL1	8	8	8	Ubiquitin-associated domain-containing protein 1	UBAC1	1	8	8	8	19.8	19.8	45.338	405	405	1.5359e-26	1.9782	25.988	4	1.8494	87.402	3	0.71186	66.178	3	1.5166	51.23	2	1.5012	39.41	2	1.0577	9.3633	2	1.98	92.615	6	0.96633	83.13	6	0.42579	17.239	6	1.92	38.294	6	2.2035	30.46	6	1.0945
F8W8S0;Q13409;Q13409-5;Q13409-2;B7ZA04;Q13409-3;Q13409-6;E7EQL5;E7EV09;E7EMU4;E7ESD3;E7EQU2;E7ETL8;E7ET01;E7ERH4;E7ERR6;E7EUM4;E9PGG1;E7EU01;O14576;O14576-2;G5E9K1;O14576-3;F5H050;E5RJ75;C9J3E7;E5RFE1	8;8;8;8;8;8;8;6;6;4;4;4;4;4;3;3;3;3;2;1;1;1;1;1;1;1;1	8;8;8;8;8;8;8;6;6;4;4;4;4;4;3;3;3;3;2;1;1;1;1;1;1;1;1	8;8;8;8;8;8;8;6;6;4;4;4;4;4;3;3;3;3;2;1;1;1;1;1;1;1;1	Cytoplasmic dynein 1 intermediate chain 2	DYNC1I2	27	8	8	8	20.4	20.4	71.349	638	638;638;637;632;630;612;611;305;251;214;187;185;184;173;151;139;137;110;121;645;628;625;608;602;129;116;85	1.7192e-100	2.0498	29.215	2	1.6854	55.333	2	0.84102	29.803	2	0.94567	28.513	2	0.92435	19.098	2	1.0575	12.924	2	0.96161	15.36	10	1.1255	22.358	10	1.1859	23.33	10	0.92683	15.114	9	0.89708	11.185	9	0.95912
B4DNJ6;Q9Y3F4;B0AZV0;H0YH33	17;17;14;4	17;17;14;4	17;17;14;4	Serine-threonine kinase receptor-associated protein	STRAP	4	17	17	17	53.7	53.7	39.777	363	363;350;256;95	7.2814e-240	0.71869	26.1	10	0.91158	25.981	10	1.3247	28.045	10	0.68398	23.914	7	0.72418	27.711	7	1.0575	20.455	7	0.64583	35.262	31	1.1009	20.68	31	1.9236	43.565	31	0.67873	34.32	29	0.68079	53.441	29	1.0128
H3BLZ8;Q92841;Q92841-3;Q92841-2;Q92841-1;C9JMU5	20;20;20;20;20;19	11;11;11;11;11;11	11;11;11;11;11;11	Probable ATP-dependent RNA helicase DDX17	DDX17	6	20	11	11	30	18.3	80.439	731	731;729;652;652;650;652	7.4355e-81	0.82242	10.254	4	1.1572	36.194	4	1.3675	25.732	4	0.87422	29.169	8	1.0039	42.898	8	1.0574	20.456	8	0.99015	61.606	7	0.71714	46.001	7	0.8245	32.332	7	1.086	46.851	6	0.89372	55.874	6	0.96199
Q9BWU0	9	9	9	Kanadaptin	SLC4A1AP	1	9	9	9	14.8	14.8	88.813	796	796	7.5113e-69	2.6147	12.367	2	0.90845	103.69	2	0.31915	89.433	2	2.4264	14.733	4	2.6278	20.161	4	1.0573	4.2969	4	1.877	78.302	3	0.81332	53.509	3	0.28006	68.266	3	3.5109	38.74	6	3.5687	36.699	6	0.99115
P35658-5;P35658-3;P35658;P35658-4;P35658-2;H0Y837;H0YDS4;B7ZAV2;E9PKD2;H0YF36	14;14;14;14;14;2;2;1;1;1	14;14;14;14;14;2;2;1;1;1	14;14;14;14;14;2;2;1;1;1	Nuclear pore complex protein Nup214	NUP214	10	14	14	14	8.8	8.8	215.4	2093	2093;2091;2090;2080;2079;967;187;916;495;140	4.998e-69	0.44233	13.864	2	0.68958	5.0485	2	1.5396	7.4869	2	0.39507	34.238	3	0.63629	51.533	3	1.0569	51.971	3	0.61234	13.972	7	1.1316	12.112	7	1.9953	37.507	7	0.62463	39.944	11	0.65215	38.764	11	0.91114
E7ES43;O95757;E9PDE8;D6RJ96	35;35;34;20	31;31;30;16	31;31;30;16	Heat shock 70 kDa protein 4L	HSPA4L	4	35	31	31	47.9	42.1	97.658	870	870;839;813;531	2.8478e-253	0.3662	107.28	18	0.96015	90.945	18	2.4365	56.968	18	0.32982	34.116	17	0.2965	35.046	17	1.0567	38.547	17	0.41508	62.569	38	1.0201	42.186	38	2.7935	79.919	38	0.36457	41.735	26	0.3639	127.29	26	0.90015
Q9H000;C9J494;B4DPR4	8;8;8	7;7;7	7;7;7	Probable E3 ubiquitin-protein ligase makorin-2	MKRN2	3	8	7	7	19.5	17.8	46.94	416	416;414;373	8.4058e-30	2.2081	13.093	7	1.0426	19.878	7	0.45522	25.747	7	2.2648	58.493	4	2.4215	69.696	4	1.0564	120.38	4	2.1428	23.688	7	0.95845	38.384	7	0.52709	38.941	7	2.1362	85.084	9	2.2393	80.125	9	0.83717
Q9H0D6;B4DZC3;Q9H0D6-2	25;24;24	25;24;24	25;24;24	5-3 exoribonuclease 2	XRN2	3	25	25	25	29.6	29.6	108.58	950	950;896;874	8.7238e-139	0.56605	31.284	14	0.98345	18.473	14	1.5865	25.48	14	0.48068	26.261	12	0.5578	24.66	12	1.0562	21.981	12	0.64463	32.215	26	0.96262	19.649	26	1.5482	35.943	26	0.7245	47.285	18	0.75255	33.213	18	1.0481
P50914;E7EPB3	7;6	7;6	7;6	60S ribosomal protein L14	RPL14	2	7	7	7	28.4	28.4	23.432	215	215;124	5.251e-27	0.26811	29.574	10	0.976	37.591	10	3.3537	47.974	10	0.22851	28.099	6	0.26314	20.065	6	1.0562	26.634	6	0.3622	31.657	15	1.1553	17.571	15	3.3591	22.908	15	0.27267	32.219	7	0.23347	24.642	7	0.93275
Q9Y6M7-13;Q9Y6M7-6;Q9Y6M7-7;Q9Y6M7-9;Q9Y6M7-2;Q9Y6M7;C9JRP1;Q9Y6M7-8;Q9Y6M7-3;Q9Y6M7-4;E9PFN4;Q9Y6M7-12;Q9Y6M7-14;Q9Y6M7-11;H7C3C4;Q9Y6M7-5;Q9Y6M7-10;Q6U841;C9J240;Q6U841-3;Q6U841-2;E7EW28;F8WDX9;B7Z2J0	16;16;15;15;15;14;14;13;13;13;12;12;11;11;9;9;8;1;1;1;1;1;1;1	16;16;15;15;15;14;14;13;13;13;12;12;11;11;9;9;8;1;1;1;1;1;1;1	16;16;15;15;15;14;14;13;13;13;12;12;11;11;9;9;8;1;1;1;1;1;1;1	Sodium bicarbonate cotransporter 3	SLC4A7	24	16	16	16	18	18	127.8	1135	1135;1131;1259;1095;1090;1214;1051;1246;1018;1000;1210;1206;467;463;801;800;574;1118;1106;1099;1088;1054;469;408	1.1929e-49	1.2388	32.518	7	1.1477	24.363	6	0.83174	17.648	6	1.3822	42.917	4	1.3802	38.937	4	1.0553	10.02	4	2.1356	53.638	10	0.93526	72.005	10	0.44034	57.396	10	2.045	25.821	12	1.7849	23.535	12	0.88682
Q9Y2D5-6;Q9Y2D5-4;Q9Y2D5-5;Q9Y2D5;Q9Y2D5-7;C9JVY5;C9JZH4	22;20;20;19;18;16;1	22;20;20;19;18;16;1	20;18;20;19;18;16;0	A-kinase anchor protein 2	AKAP2	7	22	22	20	24.2	21	120.63	1090	1090;1103;948;859;961;778;181	2.251e-99	3.9754	43.211	7	0.93222	56.776	6	0.1843	93.96	6	3.011	36.093	12	3.4495	38.719	12	1.0546	13.473	12	2.9661	63.07	6	0.59002	88.699	6	0.18333	36.849	6	2.5819	200.55	16	3.3091	215.15	16	1.1248
M0R2B7;P28340;M0QZR8;M0QXQ2;M0QXE6;M0R3H8;M0QZB4	22;22;16;6;6;4;4	22;22;16;6;6;4;4	22;22;16;6;6;4;4	DNA polymerase delta catalytic subunit	POLD1	7	22	22	22	22.2	22.2	126.39	1133	1133;1107;1009;291;289;397;188	1.9729e-91	1.0271	34.274	20	0.98124	44.15	20	1.028	30.499	20	0.9598	31.216	11	1.0974	19.773	11	1.0545	25.865	11	0.73576	15.874	16	1.1266	38.57	16	1.6701	30.666	16	0.81234	33.627	28	0.92492	29.017	28	1.0705
P30086	6	6	6	Phosphatidylethanolamine-binding protein 1;Hippocampal cholinergic neurostimulating peptide	PEBP1	1	6	6	6	33.2	33.2	21.057	187	187	3.1888e-32	1.2347	41.585	7	0.76636	56.206	7	0.59751	33.533	7	1.365	27.73	5	1.3136	21.984	5	1.0544	13.022	5	1.5881	13.869	3	0.66913	15.091	3	0.46253	29.251	3	1.4014	22.418	5	1.4247	33.023	5	0.95182
P62136;P62136-2;E9PMD7;F5H037;F5H1L6	18;16;12;3;3	7;5;5;2;2	3;1;3;1;1	Serine/threonine-protein phosphatase PP1-alpha catalytic subunit;Serine/threonine-protein phosphatase	PPP1CA	5	18	7	3	57	6.4	37.512	330	330;341;253;180;169	3.7739e-237	0.45412	34.073	7	0.83551	31.772	7	1.462	19.923	7	0.52727	15.436	11	0.54486	12.177	11	1.0542	12.803	11	0.58458	27.652	16	1.0367	11.566	16	2.0516	38.177	16	0.65053	13.913	17	0.5368	30.238	17	0.9597
P62424;Q5T8U3;Q5T8U2	16;10;8	16;10;8	16;10;8	60S ribosomal protein L7a	RPL7A	3	16	16	16	42.5	42.5	29.995	266	266;191;151	4.4238e-117	0.79987	11.58	8	1.0424	22.494	8	1.2485	33.545	8	0.65816	18.359	15	0.72639	12.096	15	1.0541	18.957	15	0.79242	24.14	11	1.0493	82.954	11	1.4	98.895	11	0.63594	33.801	20	0.63813	43.928	20	0.95755
P19338;H7BY16;C9JWL1;C9J1H7;C9JLB1;C9JYW2	25;15;2;2;2;2	25;15;2;2;2;2	25;15;2;2;2;2	Nucleolin	NCL	6	25	25	25	34.4	34.4	76.613	710	710;297;170;166;151;141	1.4118e-145	1.7619	19.369	10	0.63751	46.232	9	0.33002	51.595	9	1.8458	14.104	12	1.9986	21.022	12	1.054	19.043	12	1.7712	16.398	21	0.83963	24.258	21	0.53056	23.723	21	1.7508	40.686	32	1.7208	30.414	32	1.0057
Q13523;F5H2U2;H0YDJ3	35;34;27	35;34;27	35;34;27	Serine/threonine-protein kinase PRP4 homolog	PRPF4B	3	35	35	35	34	34	116.99	1007	1007;993;587	0	0.95243	8.2366	10	1.0309	29.941	10	1.079	23.882	10	0.88545	27.247	26	0.97774	19.948	26	1.0539	20.644	26	1.2564	36.068	67	0.88844	30.538	67	0.79314	29.638	67	1.1471	25.325	80	1.098	24.831	80	0.95818
O95478;H0YAI9	3;1	3;1	3;1	Ribosome biogenesis protein NSA2 homolog	NSA2	2	3	3	3	8.5	8.5	30.065	260	260;98	5.0973e-15	0.3797	43.221	2	0.89499	5.6392	2	2.4449	50.441	2	0.23772	14.839	4	0.26917	12.588	4	1.0537	26.149	4	0.22219	27.512	3	0.90448	6.7658	3	4.2961	24.879	3	0.19264	41.544	2	0.14966	37.93	2	0.86526
P06744;P06744-2;K7EQ48;K7EPY4;K7EP41;K7ENA0;K7ERC6;K7ELR7;CON__Q3ZBD7;K7ERK8;K7EIL4;K7ESF4;Q8N196	32;30;29;14;13;10;10;8;6;6;5;4;1	32;30;29;14;13;10;10;8;6;6;5;4;1	32;30;29;14;13;10;10;8;6;6;5;4;1	Glucose-6-phosphate isomerase	GPI	13	32	32	32	60.4	60.4	63.146	558	558;569;474;167;159;163;162;146;557;133;110;209;739	0	0.91007	30.729	75	1.1887	15.434	75	1.2743	31.674	75	0.88668	16.001	87	0.94482	17.473	89	1.0536	12.362	87	0.96431	40.817	135	0.93722	18.376	135	1.0461	40.055	135	0.92752	30.444	150	0.93997	17.677	150	1.0669
Q9BV38;U3KQC1;K7EIR0;K7EML4;U3KQQ3	11;11;10;4;3	11;11;10;4;3	11;11;10;4;3	WD repeat-containing protein 18	WDR18	5	11	11	11	34.5	34.5	47.405	432	432;394;409;268;189	6.3524e-59	0.82811	25.264	10	0.99683	29.812	10	1.2307	22.065	10	0.74777	17.34	12	0.81859	22.295	12	1.0533	22.183	12	0.85899	11.265	11	1.0016	17.107	11	1.1306	25.067	11	0.86392	13.653	25	0.83271	20.731	25	0.93712
Q9NZB2-6;Q9NZB2;Q9NZB2-4;Q9NZB2-5;Q9NZB2-2;Q5T035	25;25;24;13;13;1	25;25;24;13;13;1	25;25;24;13;13;1	Constitutive coactivator of PPAR-gamma-like protein 1	FAM120A	6	25	25	25	29.4	29.4	125.27	1146	1146;1118;1072;651;628;196	0	1.1661	11.477	4	1.1686	6.513	4	0.95326	17	4	0.94622	16.728	7	1.0002	24.849	7	1.0531	31.325	7	0.90037	20.966	23	1.0322	22.298	23	1.2205	34.403	23	0.82369	40.136	27	0.96065	42.465	27	1.0854
O60828;O60828-2;O60828-4;O60828-5;O60828-3;C9JQA1;H7C053;O60828-6;O60828-7;O60828-8;O60828-9;O60828-10	2;2;2;2;1;1;1;1;1;1;1;1	2;2;2;2;1;1;1;1;1;1;1;1	2;2;2;2;1;1;1;1;1;1;1;1	Polyglutamine-binding protein 1	PQBP1	12	2	2	2	12.8	12.8	30.472	265	265;264;170;165;224;213;150;149;128;73;67;60	6.7437e-12	1.3279	25.49	2	1.0632	51.297	2	0.7294	56.815	2	1.423	14.611	5	1.721	27.086	5	1.0526	14.953	5	NaN	NaN	1	NaN	NaN	1	NaN	NaN	1	NaN	NaN	0	NaN	NaN	0	NaN
Q71DI3	8	8	1	Histone H3.2	HIST2H3A	1	8	8	1	53.7	23.5	15.388	136	136	5.5002e-26	2.0677	32.353	11	0.89669	34.889	11	0.37797	26.102	11	1.825	59.667	22	1.9645	59.8	22	1.0524	13.552	22	2.1683	38.564	16	1.0215	32.197	16	0.56334	22.888	16	2.121	64.972	18	2.0054	64.337	18	1.1309
Q86X27;U5GXR8;Q86X27-2	2;1;1	2;1;1	2;1;1	Ras-specific guanine nucleotide-releasing factor RalGPS2	RALGPS2	3	2	2	2	4.5	4.5	65.166	583	583;548;279	3.6566e-07	1.6271	19.39	3	1.0057	21.961	3	0.67399	12.914	3	1.7599	26.822	2	1.6354	22.189	2	1.0516	5.3101	2	1.8117	0.27788	2	0.83861	13.052	2	0.41633	32.374	2	1.6374	14.419	2	1.872	3.6883	2	0.97312
P42166;A2T926	11;6	11;6	5;0	Lamina-associated polypeptide 2, isoform alpha;Thymopoietin;Thymopentin	TMPO	2	11	11	5	22.3	10.8	75.491	694	694;248	3.077e-83	0.94522	37.375	11	0.91122	20.616	11	1.1272	37.386	11	0.91518	30.805	8	0.98081	22.231	8	1.0516	23.373	8	0.71885	19.481	10	1.1081	18.357	10	1.8289	27.884	10	0.91352	23.735	12	0.94671	25.549	12	1.0846
P13010;C9JZ81;H7C0H9	41;5;2	41;5;2	41;5;2	X-ray repair cross-complementing protein 5	XRCC5	3	41	41	41	58.7	58.7	82.704	732	732;131;19	0	1.2858	21.033	71	0.97753	19.693	70	0.7025	24.614	70	1.2634	26.561	68	1.3232	19.997	68	1.0515	15.444	68	1.2904	31.842	91	1.0189	26.658	91	0.87674	35.671	91	1.2646	21.453	119	1.2068	22.258	119	0.95283
Q9UQ80;F8VR77;F8W0A3;H0YIN7;F8VZ69	23;13;7;6;2	23;13;7;6;2	23;13;7;6;2	Proliferation-associated protein 2G4	PA2G4	5	23	23	23	64.5	64.5	43.786	394	394;284;187;163;65	2.9679e-273	1.246	33.346	29	0.91414	37.573	29	0.73639	23.761	29	1.1943	65.973	40	1.2622	56.574	40	1.0515	36.893	40	1.6721	32.383	45	1.0169	26.934	45	0.66058	24.685	45	1.5406	24.804	58	1.5806	18.131	58	0.99605
O00151	6	6	6	PDZ and LIM domain protein 1	PDLIM1	1	6	6	6	26.1	26.1	36.071	329	329	7.5931e-17	3.5639	23.973	4	0.98454	67.195	4	0.2487	77.851	4	3.0584	28.736	2	3.4946	30.656	2	1.0514	6.6024	2	NaN	NaN	0	NaN	NaN	0	NaN	NaN	0	2.4063	93.087	2	2.5382	60.275	2	1.0155
Q14684;Q14684-2	13;13	13;13	13;13	Ribosomal RNA processing protein 1 homolog B	RRP1B	2	13	13	13	22.4	22.4	84.427	758	758;740	9.7403e-111	1.217	17.247	9	1.0928	26.912	9	0.82278	33.944	9	1.0539	27.092	5	1.2299	45.788	5	1.0513	20.337	5	1.2587	16.856	9	0.90708	12.959	9	0.75983	22.248	9	1.157	22.55	9	1.1838	40.082	9	1.0201
Q14008-3;Q14008;Q14008-2;H0YDX5;H0YEK7;H0YCF6;E9PQH5	51;51;51;8;4;4;4	51;51;51;8;4;4;4	51;51;51;8;4;4;4	Cytoskeleton-associated protein 5	CKAP5	7	51	51	51	29.4	29.4	226.25	2039	2039;2032;1972;203;190;167;151	6.739e-237	1.8003	12.486	19	1.1255	27.641	18	0.57847	29.727	18	1.7788	28.314	27	1.9425	28.649	28	1.0512	24.064	28	2.1213	42.848	38	0.89578	47.369	38	0.48623	29.256	38	1.99	31.693	69	1.9042	31.307	69	0.98424
Q13151	13	13	13	Heterogeneous nuclear ribonucleoprotein A0	HNRNPA0	1	13	13	13	51.5	51.5	30.84	305	305	8.4364e-167	0.27942	60.26	40	0.99642	9.7057	40	3.4445	59.724	40	0.26637	74.71	28	0.31142	63.573	27	1.0512	26.383	27	0.29634	69.101	40	1.1424	11.585	40	3.7583	73.43	40	0.25721	80.968	31	0.2711	69.551	30	1.0797
P35580-4;P35580-3;F8W6L6;P35580-2;P35580;E7ERA5	48;48;48;48;48;5	28;28;28;28;28;3	27;27;27;27;27;3	Myosin-10	MYH10	6	48	28	27	25.9	16.7	232.53	2007	2007;1997;1992;1992;1976;188	0	1.5203	30.298	12	1.0436	43.556	12	0.66971	25.75	12	1.4745	18.92	23	1.5465	31.536	23	1.0507	27.597	23	1.5669	30.711	7	1.0714	36.582	7	0.74563	21.358	7	1.4661	31.214	14	1.6189	24.999	14	1.0604
Q9NZT1	13	13	13	Calmodulin-like protein 5	CALML5	1	13	13	13	93.8	93.8	15.892	146	146	6.2112e-261	0.11777	105.94	7	0.095675	61.498	3	1.3152	29.025	3	0.073441	53.279	11	0.077206	140.03	8	1.0506	119.7	8	0.094312	93.438	7	0.1394	84.16	7	1.1979	86.139	7	0.2173	172.79	6	0.11782	126.77	6	0.5527
Q01433;H0Y360;Q01433-2;Q01433-5;Q01433-4;Q01433-3;H0YCL9;E9PIJ1;E9PJF6;H0YF16	20;20;20;19;18;18;9;7;6;2	20;20;20;19;18;18;9;7;6;2	20;20;20;19;18;18;9;7;6;2	AMP deaminase 2	AMPD2	10	20	20	20	20.7	20.7	100.69	879	879;861;798;761;804;760;195;87;103;231	1.2274e-55	1.4151	118.39	2	0.92163	34.818	2	0.63074	167.41	2	0.71609	22.927	7	0.68659	11.682	7	1.0504	11.649	7	0.86169	32.293	10	0.80401	14.808	10	1.0821	32.19	10	0.70684	25.87	14	0.6973	22.279	14	0.97708
P52907	8	8	7	F-actin-capping protein subunit alpha-1	CAPZA1	1	8	8	7	47.9	44.4	32.922	286	286	8.4594e-109	0.73425	49.445	6	0.7824	61.258	6	0.98268	19.924	6	0.54551	55.542	7	0.52361	60.431	7	1.0504	29.137	7	0.94635	7.6415	5	1.0939	4.812	5	1.1083	11.066	5	1.038	27.22	9	1.1374	32.797	9	1.0127
P83731;C9JNW5;C9JXB8	4;4;4	4;4;4	4;4;4	60S ribosomal protein L24	RPL24	3	4	4	4	25.5	25.5	17.779	157	157;150;121	1.8311e-15	0.5387	21.208	11	0.99129	18.429	11	1.7306	19.822	11	0.51304	14.999	13	0.50661	14.161	13	1.0504	19.933	13	0.52778	14.599	4	0.97784	8.041	4	1.6602	11.121	4	0.50823	38.895	10	0.44561	18.826	10	0.86459
B4DVB8;Q15717;M0QZR9;M0R055;B1AM49;B1APY8;P26378-3;P26378;B1APY9;P26378-5;P26378-2;P26378-4;Q12926;Q12926-2;B1AM48	17;17;8;3;2;2;2;2;2;2;2;2;2;2;1	17;17;8;3;2;2;2;2;2;2;2;2;2;2;1	17;17;8;3;2;2;2;2;2;2;2;2;2;2;1	ELAV-like protein 1	ELAVL1	15	17	17	17	53.3	53.3	38.996	353	353;326;153;133;387;385;383;380;371;369;366;366;359;346;189	1.4837e-247	0.24142	29.778	27	0.9261	11.098	27	3.3049	28.076	27	0.19718	44.336	20	0.24071	39.719	20	1.0504	33.346	20	0.25289	45.828	49	1.0679	25.579	49	4.2534	58.102	49	0.28303	45.7	25	0.21308	49.005	24	0.94284
Q9GZL7	17	17	17	Ribosome biogenesis protein WDR12	WDR12	1	17	17	17	55.6	55.6	47.707	423	423	2.438e-236	3.9964	24.325	7	1.0401	53.338	7	0.30204	43.804	7	2.7845	46.285	8	2.9304	56.969	8	1.0503	26.465	8	3.4388	18.99	11	1.0068	32.157	11	0.33717	29.616	11	3.3537	32.152	27	2.8861	28.316	27	0.94733
P41252;J3KR24;Q5TCC4;Q5TCD1;Q5TCC5;Q5TCD2;Q5TCC6;Q5TCC9	48;42;14;12;7;6;2;1	48;42;14;12;7;6;2;1	48;42;14;12;7;6;2;1	Isoleucine--tRNA ligase, cytoplasmic	IARS	8	48	48	48	47.5	47.5	144.5	1262	1262;1152;249;330;170;229;174;72	0	0.61557	52.713	60	1.1862	41.337	60	1.8604	67.662	60	0.59916	35.93	58	0.63787	20.558	57	1.0503	40.244	57	0.65821	26.683	100	0.92584	20.372	100	1.4991	29.181	100	0.60824	25.778	106	0.58046	27.059	106	0.98398
P40429;M0QYS1;Q6NVV1;M0QZU1	13;11;4;3	13;11;4;3	13;11;4;3	60S ribosomal protein L13a	RPL13A	4	13	13	13	51.7	51.7	23.577	203	203;210;102;46	2.1427e-61	0.18754	74.229	20	0.99991	29.766	20	4.7731	70.111	20	0.16191	37.917	14	0.15721	43.388	14	1.0503	30.183	14	0.2029	71.256	26	1.1369	15.197	26	6.0334	69.335	26	0.19776	48.874	24	0.19928	69.832	21	0.87316
A7E2V4-4;A7E2V4-3;A7E2V4;S4R410;A7E2V4-5;S4R393;S4R3H3;A7E2V4-2;H7BZ52;H7C453;S4R3B3;H0YCW2;S4R3U7;S4R3S6	12;12;12;12;12;12;12;11;9;6;6;6;5;1	12;12;12;12;12;12;12;11;9;6;6;6;5;1	12;12;12;12;12;12;12;11;9;6;6;6;5;1	Zinc finger SWIM domain-containing protein KIAA0913	KIAA0913	14	12	12	12	8.5	8.5	197.78	1842	1842;1841;1837;1834;1829;1796;1655;1892;1336;1112;1102;904;1232;204	6.3347e-53	0.91026	12.706	6	1.2112	27.066	6	1.2412	7.5075	6	0.73105	9.7325	4	0.789	15.197	4	1.0499	6.5135	4	0.79101	21.225	9	0.99456	26.311	9	1.3629	34.99	9	0.82133	80.239	8	0.88379	78.63	8	1.0308
P02545;P02545-3;P02545-6;P02545-4;P02545-5;H0YAB0;REV__Q5VX52	78;76;75;61;61;27;1	78;76;75;61;61;27;1	5;5;2;5;5;0;0	Prelamin-A/C;Lamin-A/C	LMNA	7	78	78	5	77.4	10.4	74.139	664	664;634;614;574;565;182;437	0	1.6047	31.364	194	0.97188	38.088	190	0.56093	38.573	190	1.4655	40.254	196	1.5973	39.139	196	1.0498	18.032	196	1.538	28.345	165	0.9637	44.395	165	0.69591	39.32	165	1.605	52.063	177	1.5677	52.685	177	1.0204
Q13489	3	2	2	Baculoviral IAP repeat-containing protein 3	BIRC3	1	3	2	2	5.5	4	68.371	604	604	1.3657e-07	1.1712	21.206	12	0.88128	15.575	12	0.77056	14.85	12	0.96097	19.17	4	0.91968	24.12	4	1.0492	13.208	4	0.73204	15.072	8	1.1368	11.445	8	1.6017	13.47	8	0.80013	1.5304	4	0.89832	12.057	4	1.02
Q68DI1	5	5	5	Zinc finger protein 776	ZNF776	1	5	5	5	11	11	59.612	518	518	2.1172e-22	1.4349	20.461	4	1.1578	26.046	4	0.77979	28.215	4	1.0869	29.472	4	1.1878	30.132	4	1.049	6.8185	4	NaN	NaN	1	NaN	NaN	1	NaN	NaN	1	1.5576	73.636	6	2.0766	53.848	6	0.94765
Q14315;Q14315-2	92;92	76;76	76;76	Filamin-C	FLNC	2	92	76	76	42.9	37.4	291.02	2725	2725;2692	0	1.0183	42.557	39	0.92651	40.637	39	0.85114	26.29	39	0.9138	27.156	46	1.0066	26.956	46	1.049	22.839	46	1.1559	42.454	82	1.0208	27.431	82	0.94476	43.778	82	1.0862	29.238	96	1.0913	25.88	96	0.9711
P11413-2;P11413-3;P11413;E7EUI8;E7EM57;E9PD92	30;30;30;15;14;14	30;30;30;15;14;14	30;30;30;15;14;14	Glucose-6-phosphate 1-dehydrogenase	G6PD	6	30	30	30	53.7	53.7	63.826	561	561;545;515;339;320;256	0	0.82788	19.885	26	1.0849	14.403	26	1.3651	20.631	26	0.6707	38.473	21	0.74447	30.357	21	1.049	39.537	21	0.77748	35.502	59	1.0771	18.492	59	1.5325	34.11	59	0.7402	26.949	72	0.73255	53.76	72	0.98364
Q9Y4B6;Q9Y4B6-2;Q9Y4B6-3;H0Y4P3;D6RAK9	23;23;21;17;5	23;23;21;17;5	23;23;21;17;5	Protein VPRBP	VPRBP	5	23	23	23	18	18	169.01	1507	1507;1506;1058;1078;376	4.9086e-182	1.1602	12.899	19	0.93161	28.806	19	0.81191	29.505	19	1.1523	90.58	12	1.1913	84.037	12	1.0489	25.986	12	1.1498	23.682	28	1.0657	24.607	28	0.8989	23.753	28	1.0915	19.575	29	0.97456	19.945	29	0.93479
Q14573;Q14571;B7ZMI3;Q14571-2	9;2;2;1	9;2;2;1	7;0;0;0	Inositol 1,4,5-trisphosphate receptor type 3	ITPR3	4	9	9	7	4.3	3.7	304.1	2671	2671;2701;721;181	1.5842e-25	0.87557	2.2235	3	1.2438	18.748	3	1.5326	6.1962	3	0.85051	26.415	2	0.80184	26.003	2	1.0488	5.1119	2	NaN	NaN	1	NaN	NaN	1	NaN	NaN	1	NaN	NaN	1	NaN	NaN	1	NaN
Q08J23;Q08J23-2;Q08J23-3	47;44;32	47;44;32	47;44;32	tRNA (cytosine(34)-C(5))-methyltransferase	NSUN2	3	47	47	47	71.4	71.4	86.47	767	767;732;531	0	0.67395	15.94	71	0.94929	34.417	71	1.398	35.556	71	0.5762	21.81	43	0.61805	30.365	43	1.0488	28.487	43	0.74792	22.292	112	0.99417	19.104	112	1.4154	28.279	112	0.72547	26.746	109	0.63505	25.676	109	0.89566
P26641;B4DTG2	28;26	28;26	28;26	Elongation factor 1-gamma	EEF1G	2	28	28	28	52.4	52.4	50.118	437	437;487	0	0.79065	25.982	61	1.0045	23.164	61	1.2253	23.939	61	0.76994	16.635	58	0.84825	19.91	58	1.0483	19.974	58	1.0134	17.715	87	0.94815	32.421	87	1.0408	36.022	87	0.98557	19.445	87	0.95884	17.85	87	0.98972
P78344;D3DQV9;P78344-2;H0Y3P2;H0YCH5;H0YD77;H0YEC5;H0YCF8;H0YDC0;H0YEN8;H0YE22;H0YD99;H0YEI7;H0YE44;H0YEW3	44;43;41;40;24;16;15;9;8;8;7;7;4;2;2	44;43;41;40;24;16;15;9;8;8;7;7;4;2;2	33;32;30;29;24;16;15;9;8;8;2;7;4;2;2	Eukaryotic translation initiation factor 4 gamma 2	EIF4G2	15	44	44	33	56.1	41.1	102.36	907	907;907;869;869;444;282;244;130;116;112;234;84;84;88;20	0	0.78965	19.866	38	1.0175	23.738	38	1.2443	21.447	38	0.74371	22.943	44	0.78313	19.251	44	1.048	21.954	44	0.97592	30.492	62	0.98146	27.34	62	1.0783	24.628	62	1.0076	25.036	70	0.95536	29.153	70	0.95216
Q9UK58;C9JPL0;Q9UK58-4;Q9UK58-5;H7C4G1	15;14;7;5;4	15;14;7;5;4	15;14;7;5;4	Cyclin-L1	CCNL1	5	15	15	15	31	31	59.633	526	526;428;232;172;59	1.1988e-109	0.68184	32.583	7	1.0622	18.805	7	1.6208	13.749	7	0.60466	33.736	6	0.64503	30.437	6	1.048	11.174	6	0.8117	41.607	19	0.7269	23.22	19	1.0749	35.407	19	0.7621	18.121	15	0.88879	23.971	15	1.0348
Q9NW15;Q9NW15-2;Q9NW15-5;Q9NW15-3;C9J670;C9JPY2;C9JQC9;C9IYD3;Q9NW15-4;H7C3N6;C9JA49;C9IZD0	3;3;2;2;2;2;2;2;1;1;1;1	3;3;2;2;2;2;2;2;1;1;1;1	3;3;2;2;2;2;2;2;1;1;1;1	Anoctamin-10	ANO10	12	3	3	3	5.2	5.2	76.328	660	660;470;627;594;192;146;141;140;549;188;134;112	1.4154e-06	0.99661	17.145	3	0.70912	39.184	3	0.69003	23.995	3	0.92286	0.67512	2	0.94536	5.4028	2	1.0479	2.1567	2	NaN	NaN	1	NaN	NaN	1	NaN	NaN	1	1.1775	14.076	2	1.4183	1.2017	2	1.1179
Q8TF40;Q8TF40-3;J3KNG8;Q8TF40-2;Q9P278-2;Q9P278;D6RFH5	12;12;12;3;1;1;1	12;12;12;3;1;1;1	10;10;10;1;1;1;1	Folliculin-interacting protein 1	FNIP1	7	12	12	10	13.7	11.9	130.55	1166	1166;1138;1121;508;1137;1114;673	2.2388e-46	2.1989	13.619	3	1.4456	12.975	3	0.67535	14.088	3	1.4928	46.888	2	1.4746	93.692	2	1.0476	55.085	2	1.9248	25.843	5	1.1256	54.211	5	0.54748	33.382	5	2.396	22.296	6	2.332	17.836	6	0.9787
Q7LBC6;Q7LBC6-2;F5H275;Q7LBC6-3;H0Y9V5	19;16;6;6;2	19;16;6;6;2	18;15;5;5;2	Lysine-specific demethylase 3B	KDM3B	5	19	19	18	15.1	14.4	191.58	1761	1761;1417;793;759;274	4.2003e-66	1.363	28.295	6	0.99655	26.159	5	0.70952	27.755	5	1.0746	19.326	7	1.3323	180.3	7	1.0475	191.89	7	1.196	43.941	10	1.0315	28.673	10	0.86087	38.596	10	1.2226	48.471	13	1.1903	17.371	13	0.99793
Q9NZN4;B4DNU6	30;23	30;23	26;20	EH domain-containing protein 2	EHD2	2	30	30	26	60.2	54	61.161	543	543;407	0	0.8532	30.445	49	0.98575	24.066	49	1.0855	34.469	49	0.78665	30.811	43	0.79853	29.888	43	1.0473	14.558	43	0.9564	22.043	55	0.98543	24.841	55	1.0598	39.824	55	0.92325	37.196	70	0.98519	36.008	70	1.051
O95235;B4DL79;D6RBN1;D6R9E4;H0YAC9	27;26;3;1;1	27;26;3;1;1	27;26;3;1;1	Kinesin-like protein KIF20A	KIF20A	5	27	27	27	40.4	40.4	100.28	890	890;872;225;159;82	3.6377e-198	3.1739	70.399	9	1.3873	65.783	8	0.38916	23.488	8	1.8156	33.045	9	2.6459	33.615	9	1.047	14.53	9	2.4271	29.338	11	0.90478	68.89	11	0.3584	54.957	11	2.2952	49.202	13	2.1405	46.493	13	1.1407
P00338-3;P00338;P00338-4;P00338-2;P00338-5;F5GXY2;F5GYU2;F5GXH2;F5H6W8;F5H5J4;Q6ZMR3;F5GZQ4;F5GXU1;F5GWW2;F5GXC7;F5H8H6;P07864;F5H245;G3XAP5;F5H155;F5H5G7	25;25;18;17;17;12;11;10;5;5;3;3;2;2;2;2;1;1;1;1;1	25;25;18;17;17;12;11;10;5;5;3;3;2;2;2;2;1;1;1;1;1	23;23;17;15;15;11;10;9;5;5;2;3;2;2;2;2;0;0;0;0;0	L-lactate dehydrogenase A chain	LDHA	21	25	25	23	66.5	64.8	39.837	361	361;332;274;274;241;157;144;114;94;89;332;72;46;45;45;42;332;318;241;225;183	0	0.81951	21.853	66	1.0591	22.266	66	1.2446	17.498	66	0.75641	19.574	70	0.80644	19.145	70	1.0469	17.002	70	0.8764	47.408	130	1.0022	31.37	130	1.2289	42.006	130	0.80219	41.426	157	0.86353	26.974	157	1.0821
P30876;C9J2Y9;C9J4M6;C9JZW8;C9JMN3	50;50;48;1;1	50;50;48;1;1	50;50;48;1;1	DNA-directed RNA polymerase II subunit RPB2;DNA-directed RNA polymerase	POLR2B	5	50	50	50	47.4	47.4	133.9	1174	1174;1167;1099;76;64	0	0.63851	34.311	28	1.0118	23.938	28	1.4999	22.502	27	0.59695	35.995	28	0.6397	45.176	28	1.0469	55.585	28	0.73093	46.052	57	0.99567	21.536	57	1.5255	39.026	57	0.59822	63.013	49	0.6669	27.453	49	1.049
E7ENU4;P55265-4;P55265;P55265-5;P55265-2;H0YCK3;P55265-3	39;39;39;38;35;35;35	39;39;39;38;35;35;35	39;39;39;38;35;35;35	Double-stranded RNA-specific adenosine deaminase	ADAR	7	39	39	39	35	35	140.83	1269	1269;1269;1226;931;1200;1195;1181	0	0.37033	61.468	20	0.86503	30.031	20	2.4294	64.869	20	0.36858	21.778	15	0.38525	23.534	15	1.0467	31.898	15	0.4552	75.422	31	1.1206	42.72	31	2.7019	92.709	31	0.42822	80.799	28	0.45847	32.748	28	0.97464
J9JID1;Q96GD4;Q96GD4-4;J3QLN8;J3KTD6;Q96GD4-2;J3KT86;J3QR41;Q96GD4-3;J3KRJ2;J3KRF8	11;11;10;9;9;8;8;8;7;5;4	10;10;9;8;8;8;7;7;6;4;4	10;10;9;8;8;8;7;7;6;4;4	Aurora kinase B	AURKB	11	11	10	10	39.4	37.1	39.466	345	345;344;303;231;228;312;242;172;142;70;123	9.9438e-105	0.45174	12.028	4	0.90122	10.464	4	1.7906	12.869	4	0.30546	31.779	6	0.35642	54.712	6	1.0465	26.75	6	0.42344	54.798	9	1.1335	53.444	9	3.2521	103.67	9	0.43786	28.704	10	0.44714	24.169	9	0.96533
P48643;E7ENZ3;H0Y914;D6RIZ7	35;33;4;3	35;33;4;3	4;4;3;3	T-complex protein 1 subunit epsilon	CCT5	4	35	35	4	59.3	6.7	59.67	541	541;486;62;44	0	0.74706	23.932	46	0.98164	37.248	46	1.1879	43.261	46	0.68415	18.018	31	0.73023	20.624	31	1.0464	23.14	31	0.9698	17.71	43	1.123	19.004	43	1.2679	21.933	43	0.89998	29.972	58	0.86067	37.788	58	0.95098
Q15125;C9JJ78;C9J719	2;1;1	2;1;1	2;1;1	3-beta-hydroxysteroid-Delta(8),Delta(7)-isomerase	EBP	3	2	2	2	12.2	12.2	26.352	230	230;160;146	8.3499e-22	0.82731	8.291	2	1.1255	15.318	2	1.4298	8.6134	2	0.87439	7.9581	2	0.89774	14.229	2	1.0461	28.432	2	0.70961	7.1515	2	1.02	4.0771	2	1.5662	4.0099	2	0.58131	24.434	3	0.82947	14.656	3	1.4626
Q16881;B7Z904;Q16881-3;Q16881-4;B7Z2S5;E7ESI6;Q16881-6;E7EW10;E9PNQ6;Q16881-2;E2QRB9;Q16881-5;B2R5P6;E9PIR7;E9PMY9;F5H780;E9PKD3;E9PIZ5;E9PKI4;E9PLT3;E9PQI3;E9PRI8;E7EWK1;E9PJU2	28;28;28;28;28;27;26;26;26;26;26;26;26;25;22;22;12;6;5;5;4;2;1;1	28;28;28;28;28;27;26;26;26;26;26;26;26;25;22;22;12;6;5;5;4;2;1;1	27;27;27;27;27;26;25;25;25;25;25;25;25;24;21;21;11;5;4;4;4;2;0;1	Thioredoxin reductase 1, cytoplasmic	TXNRD1	24	28	28	27	55	52.7	70.923	649	649;647;598;551;547;581;614;612;568;543;541;499;497;482;461;459;175;139;72;70;53;44;338;96	0	0.51794	24.623	27	0.94156	21.648	27	1.7126	22.018	27	0.57713	17.037	26	0.55848	65.613	26	1.0456	71.21	26	0.68804	57.626	70	1.0896	60.892	70	1.6404	51.765	70	0.64579	42.67	72	0.66464	30.567	71	0.99418
Q5T6V5;Q5T6V7;Q5T6V6	12;4;2	12;4;2	12;4;2	UPF0553 protein C9orf64	C9orf64	3	12	12	12	32.3	32.3	39.028	341	341;200;60	9.1893e-38	0.44651	42.939	6	0.94161	18.112	6	2.2851	28.996	6	0.33686	5.2672	3	0.32749	22.323	3	1.0454	10.261	3	0.44458	41.018	12	1.066	15.503	12	2.5486	48.408	12	0.37756	29.494	8	0.38822	74.577	8	0.91505
P63167;F8VRV5;F8VXL2;F8VXI7	6;3;3;1	6;3;3;1	3;3;3;1	Dynein light chain 1, cytoplasmic	DYNLL1	4	6	6	3	59.6	33.7	10.366	89	89;67;47;42	0	0.64025	18.861	11	0.98361	21.23	11	1.5157	11.751	11	0.64164	17.39	14	0.62138	33.399	14	1.045	33.183	14	0.8359	21.982	29	1.0031	10.089	29	1.253	27.053	29	0.79	19.808	19	0.71114	12.933	19	0.98006
P06454;P06454-2;B8ZZQ6;H7C2N1;B8ZZW7;B8ZZA1	5;5;5;4;4;4	5;5;5;4;4;4	5;5;5;4;4;4	Prothymosin alpha;Thymosin alpha-1	PTMA	6	5	5	5	35.1	35.1	12.203	111	111;110;107;148;136;131	1.164e-144	2.5187	17.136	8	0.93201	19.977	8	0.49335	48.992	8	2.1503	42.083	8	2.2758	33.094	8	1.0449	23.429	8	2.9476	11.077	2	1.036	19.892	2	0.33967	10.753	2	3.3801	8.5658	5	3.2157	14.028	5	0.99588
P29401-2;P29401;B4E022;E9PFF2;F8W888;F8WAX4;Q9H0I9	39;39;37;18;7;2;1	39;39;37;18;7;2;1	39;39;37;18;7;2;1	Transketolase	TKT	7	39	39	39	64	64	68.813	631	631;623;576;334;153;81;626	0	0.89185	21.79	137	0.99939	31.77	136	1.0302	27.036	136	0.85572	19.503	138	0.91234	16.645	138	1.0448	15.487	137	0.94787	16.898	164	0.99128	17.698	164	1.1475	21.334	164	0.80488	34.095	186	0.73465	16.908	185	0.93133
P09651;P09651-2;F8W6I7;P09651-3;Q32P51;F8VZ49;F8VTQ5;H0YH80;F8W646;F8VYN5	17;17;17;17;12;12;9;8;7;7	17;17;17;17;12;12;9;8;7;7	15;15;15;15;10;11;8;7;6;7	Heterogeneous nuclear ribonucleoprotein A1;Heterogeneous nuclear ribonucleoprotein A1-like 2	HNRNPA1;HNRNPA1L2	10	17	17	15	46.5	44.6	38.746	372	372;320;307;267;320;231;145;191;156;113	5.7361e-196	1.0047	22.666	21	0.91712	28.546	21	0.85254	17.427	21	1.0087	30.963	28	0.9959	42.914	28	1.0446	23.85	28	1.1777	19.193	13	0.97027	25.236	13	0.92865	29.117	13	1.1094	40.917	26	1.0492	24.454	26	1.0151
F5H5D3;Q9BQE3;F8VVB9;F8VS66;F8VRZ4;F8VWV9;F8VX09;F8VRK0;F8W0F6;F8VXZ7	34;34;16;11;11;8;7;4;2;1	3;3;0;0;0;0;0;0;0;0	3;3;0;0;0;0;0;0;0;0	Tubulin alpha-1C chain	TUBA1C	10	34	3	3	61.3	11.6	57.73	519	519;449;247;130;112;81;75;49;231;26	0	0.95025	16.917	8	1.1139	9.9235	8	1.2688	17.414	8	0.80331	21.109	4	0.79208	13.394	4	1.0446	8.0397	4	0.99516	20.916	6	0.9542	21.174	6	1.0565	16.579	6	1.0024	38.317	14	1.035	18.718	14	1.0584
P41091;Q2VIR3;F8W810;Q2VIR3-2;H7BZU1	19;17;14;14;9	19;17;14;14;9	19;17;14;14;9	Eukaryotic translation initiation factor 2 subunit 3;Putative eukaryotic translation initiation factor 2 subunit 3-like protein	EIF2S3;EIF2S3L	5	19	19	19	47.9	47.9	51.109	472	472;472;466;466;183	1.4271e-263	0.43215	36.337	30	0.9206	22.821	30	2.2347	30.471	30	0.39835	60.408	31	0.37176	37.82	31	1.0446	59.985	31	0.49153	65.132	47	1.1122	29.868	47	2.5358	64.339	47	0.46728	42.909	39	0.49248	26.462	39	0.97048
P13639;M0R0I6	59;1	59;1	57;1	Elongation factor 2	EEF2	2	59	59	57	65.4	64.2	95.337	858	858;85	0	1.1588	31.124	140	0.90865	34.02	140	0.72711	29.527	140	1.1099	27.572	101	1.1384	29.782	101	1.0444	18.231	100	1.2676	29.134	203	0.99172	40.221	203	0.85805	40.56	203	1.1768	36.293	213	1.1874	45.946	213	1.0421
P11279;B4DWL3	8;5	8;5	8;5	Lysosome-associated membrane glycoprotein 1	LAMP1	2	8	8	8	15.1	15.1	44.882	417	417;364	9.5862e-83	1.0411	41.507	7	0.8604	43.31	6	0.865	24.409	6	1.1117	73.492	7	1.0525	79.016	7	1.0442	15.538	7	1.2026	26.91	9	0.9157	37.057	9	0.85082	35.649	9	1.1266	60.356	16	1.3831	44.312	16	1.0969
Q9NQC3;Q9NQC3-5;Q9NQC3-2;F8WAM4;Q9NQC3-4;F8W914;Q9NQC3-6;H7C106;Q9NQC3-3	6;6;6;5;5;5;4;4;4	6;6;6;5;5;5;4;4;4	6;6;6;5;5;5;4;4;4	Reticulon-4	RTN4	9	6	6	6	7.5	7.5	129.93	1192	1192;392;373;960;960;345;986;203;199	2.6541e-59	1.1968	10.846	6	1.0177	15.985	6	0.91178	22.245	6	1.0343	25.68	8	1.0607	13.338	8	1.044	19.805	8	1.0983	7.0959	7	1.0305	17.058	7	1.0065	16.953	7	1.0224	25.432	3	1.1551	2.5641	3	1.0927
Q96RS6;Q96RS6-2;Q96RS6-3	14;13;13	14;13;13	13;13;13	NudC domain-containing protein 1	NUDCD1	3	14	14	13	32.1	30.9	66.755	583	583;554;496	1.3455e-198	1.263	24.838	6	1.2439	37.862	6	0.93539	24.104	6	1.2898	26.344	6	1.3137	16.649	6	1.0435	11.139	6	1.4007	20.163	19	0.87184	30.421	19	0.67267	21.093	19	1.3721	28.858	20	1.1959	54.933	20	0.94328
Q8IXI1;Q8IXI1-2;H3BST5;I3L2C6	7;5;5;4	7;5;5;4	6;4;4;3	Mitochondrial Rho GTPase 2	RHOT2	4	7	7	6	15.9	14.1	68.117	618	618;213;208;214	2.9027e-33	0.73243	29.992	3	1.1715	29.888	3	1.6013	25.545	3	1.0093	16.188	6	1.0315	23.056	6	1.0434	20.131	6	1.0065	23.968	6	0.88441	55.896	6	1.0837	53.577	6	1.0566	31.069	8	1.0979	38.066	8	1.1204
Q5VYK3;J3KN16;R4GMY1;F6XAQ5;Q5VYK5;R4GMY3	20;19;8;2;2;2	20;19;8;2;2;2	20;19;8;2;2;2	Proteasome-associated protein ECM29 homolog	ECM29	6	20	20	20	15.1	15.1	204.29	1845	1845;2017;890;142;129;128	8.2216e-97	0.93388	24.755	10	1.2406	28.351	10	1.2228	25.624	10	0.78773	25.645	9	0.81191	16.098	9	1.0432	19.168	9	1.0671	42.085	10	0.92655	40.248	10	0.93513	66.734	10	0.90938	35.843	10	1.1748	24.709	10	1.2269
O94776;Q68DB1;E9PF88;H0YIT0	21;11;1;1	21;11;1;1	17;9;0;0	Metastasis-associated protein MTA2	MTA2;DKFZp686F2281	4	21	21	17	41	35.9	75.022	668	668;495;91;57	1.3814e-95	1.5752	42.115	19	1.048	70.848	19	0.60934	69.664	19	1.4475	21.558	11	1.5138	85.718	11	1.043	105.65	11	1.6843	43.382	8	0.99188	53.199	8	0.82701	51.202	8	1.3785	45.734	14	1.1989	23.766	14	0.84417
P62745	11	9	9	Rho-related GTP-binding protein RhoB	RHOB	1	11	9	9	46.4	33.2	22.123	196	196	1.219e-155	2.2491	8.9186	2	1.1058	15.973	2	0.62644	5.2438	2	1.8079	6.5793	3	1.9822	19.204	3	1.0428	9.5984	3	2.4692	36.414	11	1.0668	33.028	11	0.54517	48.397	11	2.7385	26.388	20	2.3973	19.806	20	0.98085
O00231-2;O00231;J3QRY4;J3QS13;J3KSW3	10;10;3;1;1	10;10;3;1;1	10;10;3;1;1	26S proteasome non-ATPase regulatory subunit 11	PSMD11	5	10	10	10	28.8	28.8	47.534	423	423;422;188;90;45	2.4963e-96	0.89768	8.8611	2	1.1789	19.291	2	1.2198	12.446	2	0.67175	10.644	3	0.8416	32.916	3	1.0426	33.205	3	0.81469	24.965	11	1.0087	15.918	11	1.2209	21.454	11	0.7755	47.009	13	0.81389	23.656	13	1.0399
G5E9Q2;O75534;O75534-3;O75534-2;E9PLT0;E9PNG3;E9PLD4;E9PKN4;E9PJK7	43;43;42;42;36;7;5;3;1	43;43;42;42;36;7;5;3;1	43;43;42;42;36;7;5;3;1	Cold shock domain-containing protein E1	CSDE1	9	43	43	43	56.9	56.9	93.741	844	844;798;813;767;668;137;95;46;36	0	2.6139	67.771	36	0.91136	66.822	34	0.31479	44.383	35	2.513	29.529	52	2.5777	27.807	52	1.0418	15.362	52	3.0984	27.299	58	1.0019	34.78	58	0.34291	33.397	58	3.2196	28.572	86	3.147	29.033	86	0.99134
P23526;P23526-2	22;17	22;17	22;17	Adenosylhomocysteinase	AHCY	2	22	22	22	47.9	47.9	47.716	432	432;404	1.1012e-303	0.77458	24.759	34	0.98441	23.019	34	1.1457	30.235	34	0.66917	36.63	23	0.70188	36.298	23	1.0415	14.44	23	0.77396	32.858	48	0.97388	36.626	48	1.347	30.847	48	0.79391	28.403	60	0.81037	28.894	60	1.0566
Q13098-7;Q13098;Q13098-5;C9JFE4;Q13098-6;J3KSA5;J3KRJ4;J3QLT0;J3KTB0;J3QS88;J3KRE8;J3QL53;J3QLE8;J3QS84;J3QQX0	17;17;17;17;11;8;6;6;5;5;4;4;4;4;2	17;17;17;17;11;8;6;6;5;5;4;4;4;4;2	17;17;17;17;11;8;6;6;5;5;4;4;4;4;2	COP9 signalosome complex subunit 1	GPS1	15	17	17	17	40.6	40.6	59.05	527	527;491;487;471;549;210;253;168;139;134;186;168;166;101;79	1.7962e-155	1.2613	19.782	6	0.86215	44.235	6	0.7553	56.095	6	1.5764	27.967	11	1.354	24.019	11	1.0414	16.193	11	1.2763	15.137	22	1.0308	33.83	22	0.81304	36.242	22	1.2389	40.742	33	1.4723	78.186	33	1.1851
P40692;H0Y818;P40692-3;P40692-2;B7Z821;E9PF25;F2Z298;E7EUC9;H0Y806;H0Y793;C9JZ54;H0Y5L7	17;16;14;10;8;3;3;2;1;1;1;1	17;16;14;10;8;3;3;2;1;1;1;1	17;16;14;10;8;3;3;2;1;1;1;1	DNA mismatch repair protein Mlh1	MLH1	12	17	17	17	27.1	27.1	84.6	756	756;679;658;515;460;48;38;105;114;95;83;58	6.006e-109	0.91604	10.897	4	1.041	10.343	4	1.0915	19.658	4	0.88945	11.201	5	0.88752	16.765	5	1.0414	21.288	5	0.93086	88.151	11	1.0153	106.81	11	1.1219	33.106	10	1.0659	30.295	8	0.85215	41.885	8	0.83108
P61978-3;Q5T6W5;P61978-2;P61978;Q5T6W2;Q5T6W1;S4R457;S4R359	22;22;21;21;18;10;4;3	22;22;21;21;18;10;4;3	22;22;21;21;18;10;4;3	Heterogeneous nuclear ribonucleoprotein K	HNRNPK	8	22	22	22	57.5	57.5	48.562	440	440;428;464;463;379;306;77;100	1.4172e-200	1.2642	18.201	20	0.79691	24.981	19	0.68695	26.41	19	1.2499	25.754	27	1.2456	32.112	28	1.0411	23.123	27	1.4864	20.876	21	0.74833	17.979	21	0.60523	18.112	21	1.4675	37.726	34	1.4471	32.963	34	1.0473
B0QYN7;P63279;H3BQQ9;H3BPC4	2;2;2;1	2;2;2;1	2;2;2;1	SUMO-conjugating enzyme UBC9	UBE2I	4	2	2	2	11.4	11.4	20.457	184	184;158;137;70	3.9085e-08	0.97293	20.54	3	0.51138	75.139	3	0.61957	57.845	3	1.0787	17.225	2	1.0374	35.504	2	1.0409	14.006	2	NaN	NaN	1	NaN	NaN	1	NaN	NaN	1	1.7499	42.982	4	1.2228	26.738	4	0.85287
P60981;P60981-2;F6RFD5	14;13;12	13;12;11	13;12;11	Destrin	DSTN	3	14	13	13	78.8	74.5	18.506	165	165;148;135	1.9689e-77	0.71073	19.651	17	0.95173	29.631	17	1.2034	35.378	17	0.69873	24.671	20	0.72099	53.516	20	1.0408	73.162	20	0.63172	15.596	10	1.0715	13.633	10	1.7265	12.749	10	0.67651	24.559	16	0.69242	25.894	16	0.97938
Q9UKF6;G5E9W3;C9JZH6	18;17;2	18;17;2	18;17;2	Cleavage and polyadenylation specificity factor subunit 3	CPSF3	3	18	18	18	33.2	33.2	77.485	684	684;647;136	4.3366e-151	1.0801	13.067	6	0.94056	17.38	6	0.97652	18.333	6	1.345	15.295	7	1.2799	17.896	7	1.0403	20.126	7	1.0722	29.858	13	0.8851	33.281	13	0.83815	39.24	13	1.0257	24.656	29	1.0862	18.644	29	0.99341
P61158;B4DXW1;F5H3P5;Q9P1U1-2;C9IZN3;Q9C0K3;H7C4J1;F8WE84;F8WEW2	23;20;18;4;2;2;2;1;1	23;20;18;4;2;2;2;1;1	19;16;14;0;0;0;0;1;1	Actin-related protein 3	ACTR3	9	23	23	19	67.7	59.1	47.371	418	418;367;356;330;222;210;208;41;34	0	1.0144	20.262	28	1.0737	24.841	28	0.91876	28.217	28	0.9177	40.776	24	0.93089	19.057	24	1.0403	28.604	24	1.1309	30.319	51	1.0221	22.235	51	1.0084	33.079	51	0.99526	19.493	58	0.99752	17.063	58	0.98089
Q96QD8;F8VUY8;Q96QD8-2	3;2;1	3;2;1	3;2;1	Sodium-coupled neutral amino acid transporter 2	SLC38A2	3	3	3	3	5.7	5.7	56.025	506	506;88;406	1.5562e-68	1.67	19.45	5	1.3074	19.879	5	0.77891	14.463	5	1.8038	13.418	5	1.6122	17.747	5	1.0401	8.3	5	1.2558	6.4176	3	1.0602	1.1322	3	0.77791	3.573	3	1.1309	28.949	2	1.1762	29.632	2	0.90853
O60701;O60701-2;O60701-3;E7EV97;E7ETF4;E7ER83;E7ER95	19;17;17;3;3;3;2	19;17;17;3;3;3;2	19;17;17;3;3;3;2	UDP-glucose 6-dehydrogenase	UGDH	7	19	19	19	45.5	45.5	55.023	494	494;427;397;181;153;130;85	5.1777e-143	0.76034	12.098	9	0.82499	24.312	9	1.13	20.022	9	0.78998	20.519	9	0.83582	31.278	9	1.04	12.519	9	0.82848	33.683	13	0.93672	15.587	13	1.2804	21.135	13	0.83268	30.695	15	0.82724	22.181	15	1.0855
Q32Q12;P22392-2;J3KPD9;P22392;O60361;F6XY72	9;9;7;6;4;3	9;9;7;6;4;3	3;3;1;3;3;2	Nucleoside diphosphate kinase;Nucleoside diphosphate kinase B	NME1-NME2;NME2	6	9	9	3	44.5	9.9	32.642	292	292;267;197;152;137;77	3.7643e-58	0.81381	42.962	3	0.79785	21.205	3	0.86384	11.049	3	0.92926	13.395	9	0.959	7.0694	9	1.0398	6.4969	9	0.9536	49.548	24	0.95009	97.279	24	1.0538	140.1	24	0.83416	52.391	21	0.92175	62.546	21	1.0745
Q13310-3;Q13310;Q13310-2;B1ANR0;H0Y5F5;H0YCC8;H0YEU6;H0YEQ8;B1ANR1;H0Y6X6;H0YER0	30;30;30;30;25;11;9;7;6;4;3	18;18;18;18;16;7;6;2;2;3;2	16;16;16;16;15;7;5;1;1;3;2	Polyadenylate-binding protein 4	PABPC4	11	30	18	16	44.1	21.8	72.39	660	660;644;631;615;550;197;249;112;129;195;68	0	1.6555	51.06	26	0.86828	56.213	24	0.47344	32.22	24	1.65	25.606	21	1.6448	32.878	21	1.0394	15.183	21	2.1469	23.687	22	0.8925	30.788	22	0.46973	19.671	22	2.366	38.655	35	2.1795	28.056	35	0.98969
Q9NQW7-3;Q9NQW7;G8JLB2;Q9NQW7-2;Q5T6H7;Q5T6H2;Q5T6H3	15;15;14;14;14;5;4	15;15;14;14;14;5;4	14;14;13;13;14;4;3	Xaa-Pro aminopeptidase 1	XPNPEP1	7	15	15	14	25.8	24.8	74.797	666	666;623;642;599;552;303;233	2.5583e-130	0.79284	5.9569	2	0.84587	52.432	2	0.94338	27.862	2	0.78542	7.5764	2	0.75461	8.7173	2	1.0394	5.8594	2	0.72788	41.964	16	0.82689	25.785	16	1.2171	34.001	16	0.72935	27.31	19	0.74904	19.579	19	1.0192
O00541;B5MCF9;O00541-2;B3KXD6;H7C267;C9JXJ1	25;25;24;18;9;7	25;25;24;18;9;7	25;25;24;18;9;7	Pescadillo homolog	PES1	6	25	25	25	41.3	41.3	68.002	588	588;571;583;449;194;171	0	0.59173	21.577	25	1.0352	22.171	25	1.7117	21.607	25	0.5699	21.411	23	0.58102	27.108	23	1.0394	26.907	23	0.71498	25.966	42	1.0668	27.422	42	1.7294	32.286	42	0.65955	31.663	38	0.67717	31.192	38	1.0621
P62701;Q8TD47;P22090;C9JEH7;A6NH36	20;11;10;10;7	20;11;10;10;7	20;11;10;10;7	40S ribosomal protein S4, X isoform;40S ribosomal protein S4, Y isoform 2;40S ribosomal protein S4, Y isoform 1	RPS4X;RPS4Y2;RPS4Y1	5	20	20	20	65.4	65.4	29.597	263	263;263;263;262;122	5.3086e-137	0.15783	65.15	32	0.96441	20.011	32	5.9456	62.595	32	0.14123	67.039	27	0.15665	52.606	26	1.0391	70.324	26	0.20664	57.788	48	1.1343	13.353	48	5.6734	56.283	48	0.16991	78.495	44	0.17254	51.78	43	0.97903
Q86XP3;Q86XP3-2;J3KTK9;J3QRI2;J3KRE3	16;15;1;1;1	16;15;1;1;1	16;15;1;1;1	ATP-dependent RNA helicase DDX42	DDX42	5	16	16	16	21.3	21.3	102.97	938	938;819;159;104;99	5.677e-140	1.3869	7.018	2	1.3617	34.086	2	0.84567	15.815	2	1.8425	86.326	5	1.7804	74.098	5	1.039	154.77	5	1.6123	23.821	7	1.1318	39.536	7	0.75907	26.718	7	1.5226	24.553	11	1.7626	41.608	11	1.0158
Q8IZD2;Q8IZD2-7;Q8IZD2-5;Q8IZD2-6;Q8IZD2-2;Q8IZD2-4;E7ETZ7;Q8IZD2-3;C9JYI9;H7C1F2;S4R363;H7C4F3;C9JNE1	29;29;29;29;27;17;12;8;6;2;2;2;1	29;29;29;29;27;17;12;8;6;2;2;2;1	27;27;27;27;25;17;10;8;6;0;2;2;1	Histone-lysine N-methyltransferase MLL5	MLL5	13	29	29	27	21.7	21.3	204.96	1858	1858;1816;1653;1621;1778;865;589;609;352;442;144;125;230	0	0.67425	48.224	26	1.2025	89.888	26	1.5	107.54	26	0.6345	49.157	29	0.66823	30.67	29	1.039	54.75	29	0.84534	19.587	4	0.94497	21.723	4	1.0969	23.293	4	0.78775	44.878	7	0.86502	49.837	7	1.0112
Q9Y450;Q9Y450-4;J3QT46;H0YDX7;B7Z524;B7Z1K2;E9PHZ9;H0YES5;E9PS53;E9PN23;Q9Y450-2;E9PLR4;E9PMN1;G5E991;E9PJ90	16;16;14;14;13;10;7;6;3;3;2;2;2;2;2	16;16;14;14;13;10;7;6;3;3;2;2;2;2;2	16;16;14;14;13;10;7;6;3;3;2;2;2;2;2	HBS1-like protein	HBS1L	15	16	16	16	32.2	32.2	75.472	684	684;642;619;554;520;408;243;170;142;141;632;215;168;147;118	2.853e-269	1.5368	15.46	7	1.1726	16.771	7	0.75989	13.291	7	1.2643	68.69	12	1.5686	42.417	12	1.0388	43.494	12	1.7075	23.635	13	1.0827	15.009	13	0.6553	23.699	13	1.5824	83.622	27	1.6154	94.809	27	1.0893
E7EVA0;P27816;P27816-6;P27816-2;B9ZVR1;P27816-5;E9PGM5;P27816-4;B5MEG9;H7C4C5;H0Y2V1;H7C456;B4DSQ1;P27816-7	31;30;29;25;14;13;11;11;8;7;6;6;5;4	31;30;29;25;14;13;11;11;8;7;6;6;5;4	26;25;24;20;10;9;6;6;5;3;1;6;1;4	Microtubule-associated protein;Microtubule-associated protein 4	MAP4	14	31	31	26	17	13.8	245.44	2297	2297;1152;1135;979;811;809;887;872;712;493;463;290;249;99	4.8232e-204	1.0839	32.726	3	0.45505	31.474	2	0.49097	15.282	2	1.3669	30.648	10	1.4959	25.344	10	1.0388	13.794	10	1.7463	21.761	22	1.1386	56.533	22	0.65958	56.976	22	1.6428	30.313	22	1.6879	35.213	22	1.055
Q14CX7;Q14CX7-2;F8VSB9;H0YHR9	15;12;2;1	15;12;2;1	15;12;2;1	N-alpha-acetyltransferase 25, NatB auxiliary subunit	NAA25	4	15	15	15	18.2	18.2	112.29	972	972;859;100;141	2.1696e-64	1.1412	22.838	5	1.0581	15.446	5	0.92312	31.563	5	0.92337	16.072	8	0.91964	15.216	8	1.0386	16.343	8	1.0052	11.766	15	0.87841	17.984	15	0.85559	17.166	15	1.1172	16.26	14	1.0985	28.033	14	1.0117
Q9Y6M5	9	9	9	Zinc transporter 1	SLC30A1	1	9	9	9	25.2	25.2	55.299	507	507	1.5376e-297	0.91196	10.482	2	1.2391	14.161	2	1.4376	36.066	2	0.90114	34.762	6	0.93102	22.156	6	1.0384	27.268	6	1.0536	16.869	13	1.0104	26.584	13	1.0854	14.7	13	1.0045	14.773	17	0.96274	22.135	17	0.96062
P60510;H3BTA2;H3BV22;I3L4X0;H3BVE3;H3BPN5	9;9;6;3;2;2	8;8;5;3;2;2	8;8;5;3;2;2	Serine/threonine-protein phosphatase 4 catalytic subunit;Serine/threonine-protein phosphatase	PPP4C	6	9	8	8	35.5	30.6	35.08	307	307;267;203;120;56;50	1.203e-178	0.82164	18.537	8	0.83945	20.671	8	1.1303	16.458	8	0.73668	16.183	7	0.92296	19.894	7	1.0384	27.966	7	0.90945	35.804	20	1.0842	27.569	20	1.2687	34.807	20	0.85574	26.221	15	0.85464	25.193	15	1.0911
Q9Y6B2;Q9Y6B2-2;H0YN68	3;3;2	3;3;2	3;3;2	EP300-interacting inhibitor of differentiation 1	EID1	3	3	3	3	20.3	20.3	20.875	187	187;164;165	3.438e-48	6.2632	5.2703	2	1.371	18.97	2	0.20658	4.4061	2	4.6465	83.72	3	4.4135	67.274	3	1.0383	6.8911	3	5.9642	21.601	5	1.0649	24.786	4	0.15737	6.6181	4	4.3684	16.984	7	4.389	17.569	7	1.0621
Q9ULV4-3;Q9ULV4-2;Q9ULV4;B4E3S0;H0YHL7;F8VVB7;F8VTT6;F8VRE9;F8VSA4;F8VUX3;F8W1H8;F8VV53	13;13;13;12;8;1;1;1;1;1;1;1	13;13;13;12;8;1;1;1;1;1;1;1	13;13;13;12;8;1;1;1;1;1;1;1	Coronin-1C	CORO1C	12	13	13	13	23.7	23.7	58.947	527	527;480;474;369;165;181;169;163;162;159;151;125	1.6499e-85	1.4127	19.526	21	0.9289	31.224	21	0.63488	31.308	21	1.2145	11.46	24	1.3269	22.741	24	1.038	20.013	24	1.6613	22.192	25	1.1183	16.393	25	0.77064	22.399	25	1.2699	18.098	18	1.242	18.614	18	0.99442
P10073	2	2	2	Zinc finger and SCAN domain-containing protein 22	ZSCAN22	1	2	2	2	5.1	5.1	54.56	491	491	4.228e-08	0.89591	21.155	3	1.1375	12.77	3	0.99193	14.68	3	0.77983	17.536	2	0.90432	27.852	2	1.0378	0.18925	2	0.63576	80.049	5	0.98301	60.605	5	1.6586	93.727	5	NaN	NaN	1	NaN	NaN	1	NaN
O15118;K7EQ23;B4DET3	6;4;4	6;4;4	6;4;4	Niemann-Pick C1 protein	NPC1	3	6	6	6	5.4	5.4	142.17	1278	1278;971;960	1.3062e-19	1.692	7.9582	2	0.97121	2.8589	2	0.60168	4.3683	2	1.4569	35.77	4	1.6064	17.661	4	1.0375	22.597	4	1.9865	14.343	6	1.0105	20.661	6	0.4683	31.109	6	1.3162	6.1744	3	1.2853	14.404	3	0.9286
P14618;P14618-3	38;34	38;34	5;5	Pyruvate kinase isozymes M1/M2	PKM2	2	38	38	5	72.3	9.4	57.936	531	531;516	0	0.60469	41.831	58	0.97432	46.267	58	1.6022	48.718	58	0.56039	31.652	63	0.62489	63.308	63	1.0374	63.212	63	0.58121	32.932	91	1.1298	36.481	91	2.1334	48.978	92	0.59864	30.87	91	0.62416	73.357	91	1.0852
Q6NXE6;Q6NXE6-2;B4E1N1;F5H4P3;F5GWV0;H0YH65;H0YGL0;F5H2K4;F5H2X2;F5H6J3;F5H052;F5H3X1;H0YGQ5;F5GZP0;F5H7V0	23;23;19;11;10;10;7;5;5;4;4;4;3;3;1	23;23;19;11;10;10;7;5;5;4;4;4;3;3;1	23;23;19;11;10;10;7;5;5;4;4;4;3;3;1	Armadillo repeat-containing protein 6	ARMC6	15	23	23	23	48.3	48.3	54.141	501	501;476;408;259;257;145;81;163;161;156;103;70;137;43;30	0	1.0226	29.398	15	0.96762	39.927	15	0.90233	44.218	15	0.87151	12.448	10	0.99027	28.028	10	1.0373	17.899	10	0.98244	32.369	35	0.97197	21.209	35	1.1064	29.17	35	0.89599	17.08	40	1.0076	20.235	40	1.0631
P42704;B8ZZ38;C9JCA9;H7C3W8;Q9NP80;J3KPL1;Q9NP80-2;Q9NP80-3	67;21;17;2;1;1;1;1	67;21;17;2;1;1;1;1	67;21;17;2;1;1;1;1	Leucine-rich PPR motif-containing protein, mitochondrial	LRPPRC	8	67	67	67	57.2	57.2	157.9	1394	1394;504;359;77;782;720;720;682	0	0.89515	37.208	52	1.2135	34.694	52	1.337	27.01	52	0.82215	15.427	49	0.85323	18.931	49	1.0368	15.121	49	1.0516	27.523	107	0.82705	46.949	107	0.85876	49.135	107	1.0083	27.291	125	0.94689	23.98	125	0.94523
Q9HCM7;J3KN27	8;8	8;8	8;8	Fibrosin-1-like protein	FBRSL1	2	8	8	8	13.8	13.8	110.91	1045	1045;972	5.7942e-79	1.2152	17.423	7	1.2303	20.079	7	1.0818	15.049	7	1.1174	18.87	10	1.0897	20.866	10	1.0362	15.732	10	1.6611	8.7285	2	0.80424	4.1315	2	0.5301	3.7342	2	1.3562	24.919	6	1.6451	20.472	6	1.0994
P08238;Q58FF7	54;24	54;24	31;11	Heat shock protein HSP 90-beta	HSP90AB1	2	54	54	31	67.1	39.8	83.263	724	724;597	0	0.77782	19.117	114	0.96992	34.118	114	1.2221	38.839	114	0.69533	18.458	121	0.71713	22.121	121	1.0362	23.671	121	0.92532	30.403	213	1.0058	29.722	214	1.1946	29.182	213	0.83423	25.422	302	0.77989	36.827	302	0.97189
P16989;P16989-2;P16989-3;Q9Y2T7;H0YG22	12;12;11;4;2	7;7;6;0;2	7;7;6;0;2	DNA-binding protein A	CSDA	5	12	7	7	40.3	29.3	40.089	372	372;303;342;364;170	3.4722e-296	2.8809	1.7556	2	1.1588	5.4662	2	0.40628	12.029	2	2.029	24.618	6	2.024	21.04	6	1.0359	5.0054	6	2.3134	27.522	4	0.90672	38.507	4	0.35079	42.852	4	2.6995	17.93	4	2.5981	16.841	4	1.055
P05387;H0YDD8;P05386-2	7;4;1	7;4;1	6;3;0	60S acidic ribosomal protein P2	RPLP2	3	7	7	6	91.3	76.5	11.665	115	115;92;89	7.7517e-124	1.8532	133.12	13	0.77293	134.38	12	0.50131	32.024	12	1.2723	35.793	15	1.4155	29.659	15	1.0359	17.266	15	1.9001	30.92	10	0.95808	25.28	10	0.63378	33.369	10	1.776	39.931	12	1.7414	20.392	12	0.97842
P62318;B4DJP7;H3BT13	4;4;1	4;4;1	4;4;1	Small nuclear ribonucleoprotein Sm D3	SNRPD3	3	4	4	4	33.3	33.3	13.916	126	126;120;62	5.6658e-56	0.89153	6.5961	3	0.85755	29.98	3	0.96813	20.902	3	1.2341	22.618	5	1.2553	17.03	5	1.0359	8.8387	5	0.86313	15.218	3	1.0469	6.3612	3	1.1732	13.89	3	0.84751	24.759	8	1.129	23.748	8	1.2375
Q8IWA0;F8WC81;F8WE20	23;1;1	23;1;1	23;1;1	WD repeat-containing protein 75	WDR75	3	23	23	23	33.3	33.3	94.498	830	830;97;89	6.3955e-174	1.3969	21.327	23	0.9525	28.404	22	0.62019	16.648	22	0.98527	20.633	7	1.0121	24.36	7	1.0358	13.529	7	1.6351	20.185	33	0.99818	24.591	33	0.64744	30.118	33	1.5198	28.731	46	1.478	30.511	46	0.98411
O95363;Q5JRF7	11;2	11;2	11;2	Phenylalanine--tRNA ligase, mitochondrial	FARS2	2	11	11	11	25.7	25.7	52.356	451	451;101	1.3813e-55	0.66884	62.054	11	1.1869	29.641	11	1.772	56.278	11	0.64561	67.049	13	0.69411	37.845	13	1.0357	60.841	13	0.75775	5.6009	2	0.87581	2.1137	2	1.2397	19.23	2	0.77196	26.258	5	0.74626	9.4721	5	1.1106
Q9UBQ5;K7ERF1;B7ZAM9;K7EMQ9;K7ES31;K7EQM4;K7EK53	7;7;6;6;6;3;1	7;7;6;6;6;3;1	7;7;6;6;6;3;1	Eukaryotic translation initiation factor 3 subunit K	EIF3K	7	7	7	7	35.8	35.8	25.059	218	218;192;211;140;137;170;131	1.829e-95	1.0206	16.777	10	1.0882	19.338	10	1.2117	27.137	10	0.81039	17.829	10	0.91162	15.632	10	1.0353	14.964	10	0.91153	13.245	21	0.99253	20.012	21	1.1417	22.556	21	0.83168	18.48	27	0.89752	22.119	27	1.0348
Q9Y6C9;E9PIE4;F5H3Y2	9;7;1	9;7;1	9;7;1	Mitochondrial carrier homolog 2	MTCH2	3	9	9	9	40.6	40.6	33.331	303	303;263;155	1.696e-172	1.0933	13.049	11	0.99171	12.071	11	0.75631	12.849	11	1.0714	18.647	17	1.0625	18.357	17	1.0352	13.615	17	1.2635	27.563	18	0.99331	29.568	18	0.84397	24.121	18	1.3108	8.8731	11	1.4075	15.62	11	1.1045
Q9HCK8;Q9HCK8-2;H0YJA4;G3V2T9;G3V303	116;110;14;3;2	116;110;14;3;2	73;67;14;3;2	Chromodomain-helicase-DNA-binding protein 8	CHD8	5	116	116	73	50.6	36.8	290.52	2581	2581;2302;226;98;151	0	0.93468	17.371	181	1.2734	14.098	181	1.3004	15.643	181	0.84638	26.357	229	0.90597	20.607	229	1.0347	21.34	229	1.0418	25.329	191	0.91971	23.618	191	0.9546	24.679	190	1.0132	53.234	168	1.0187	26.15	167	0.99105
Q01581;D6RIW1	12;1	12;1	12;1	Hydroxymethylglutaryl-CoA synthase, cytoplasmic	HMGCS1	2	12	12	12	32.5	32.5	57.293	520	520;96	6.905e-187	0.64492	28.356	3	0.86144	16.313	3	1.2998	35.656	3	0.76575	17.027	3	0.73666	14.912	3	1.0345	4.9234	3	0.52988	53.283	13	1.0045	44.637	13	1.9021	34.965	13	0.49936	71.244	20	0.71495	60.647	20	1.3873
P35613;P35613-2;P35613-4;P35613-3;I3L192;R4GMX5;R4GN83	6;6;5;5;4;3;2	6;6;5;5;4;3;2	6;6;5;5;4;3;2	Basigin	BSG	7	6	6	6	21.6	21.6	42.2	385	385;269;205;176;161;84;52	4.2699e-72	0.93305	6.6215	7	1.2088	6.2747	7	1.1488	9.5592	7	0.91793	16.769	9	1.0258	31.807	9	1.0342	23.238	9	0.9013	20.817	15	0.83671	14.518	15	0.9492	22.701	15	0.89104	12.469	17	0.9253	11.942	17	1.0193
Q15366-3;Q15366-6;B4DLC0;P57721;P57721-4;E9PFP8;P57721-5;P57721-3;P57721-2;J3QT27	19;19;14;8;8;8;8;7;7;7	19;19;14;8;8;8;8;7;7;7	0;0;0;0;0;0;0;0;0;0		PCBP2	10	19	19	0	66.6	0	38.221	362	362;361;301;371;370;361;351;346;345;322	0	0.41101	20.052	24	0.95605	12.812	24	2.2105	26.347	24	0.38174	34.792	30	0.42335	22.586	30	1.0342	37.418	30	0.49784	29.872	58	1.0473	19.721	58	2.2124	27.968	58	0.53297	26.159	42	0.54293	33.898	42	0.99051
Q96HC4;D6RB78;Q96HC4-4;E9PBF5;F5H7Y0;H0Y8Y3;D3YTJ1;Q96HC4-2;F5H0X8;Q96HC4-3;H0YBI4;Q96HC4-5;D6RGG6;D6RAA1	12;11;11;11;9;8;6;6;6;6;4;1;1;1	12;11;11;11;9;8;6;6;6;6;4;1;1;1	12;11;11;11;9;8;6;6;6;6;4;1;1;1	PDZ and LIM domain protein 5	PDLIM5	14	12	12	12	22.7	22.7	63.944	596	596;625;487;483;474;231;234;234;214;214;196;136;47;38	4.8442e-63	1.4142	20.64	8	0.80171	14.74	8	0.65426	23.868	8	1.2011	21.21	10	1.4274	26.898	10	1.0336	10.751	10	1.3334	22.167	10	0.98235	25.841	10	0.81618	20.756	10	1.4996	13.546	10	1.4849	16.302	10	0.99573
P61160-2;P61160;F5H6T1	21;21;11	21;21;11	21;21;11	Actin-related protein 2	ACTR2	3	21	21	21	54.4	54.4	45.376	399	399;394;305	0	0.92806	22.513	31	1.0655	24.235	31	1.1138	18.762	31	0.84624	14.762	29	0.91465	18.833	29	1.0335	19.08	29	0.95882	21.672	53	0.9856	23.025	53	1.0938	28.654	53	0.97175	21.188	67	0.94169	27.205	67	0.97391
Q9Y6E0;Q9Y6E0-2;B4DR80;H0Y630;B4E0Y9;Q9P289;Q8NBY1;Q9P289-3;Q9P289-2;C9J232;C9JCC0;C9J6L2;C9JDH9;Q5JV98;Q5JV99;C9JJV0	9;9;9;8;6;6;6;5;5;4;4;4;4;3;2;2	9;9;9;8;6;6;6;5;5;4;4;4;4;3;2;2	5;5;5;4;3;3;3;3;2;0;0;0;0;2;2;0	Serine/threonine-protein kinase 24;Serine/threonine-protein kinase 24 36 kDa subunit;Serine/threonine-protein kinase 24 12 kDa subunit;Serine/threonine-protein kinase MST4	STK24;MST4	16	9	9	5	18.5	9.5	49.307	443	443;431;412;369;438;416;392;354;339;177;163;161;148;209;142;79	4.6952e-40	1.3925	23.413	5	0.78745	14.133	5	0.57007	24.301	5	1.2219	17.877	3	1.213	17.209	3	1.0332	6.0688	3	1.461	32.753	8	0.95365	24.561	8	0.66975	18.754	8	1.4879	29.222	11	1.6555	21.699	11	1.0657
P12956;B1AHC9;B1AHC8;F5H1I8	37;35;34;30	37;35;34;30	37;35;34;30	X-ray repair cross-complementing protein 6	XRCC6	4	37	37	37	54	54	69.842	609	609;559;568;476	0	1.4989	24.559	58	1.0007	36.127	55	0.61806	45.438	55	1.3848	43.009	49	1.4941	29.528	48	1.033	16.809	49	1.5586	23.605	85	1.0531	24.287	85	0.73082	31.579	85	1.4311	29.445	80	1.4046	29.887	80	0.96562
Q9Y5M8;H7C4H2	6;5	6;5	6;5	Signal recognition particle receptor subunit beta	SRPRB	2	6	6	6	28.8	28.8	29.702	271	271;160	5.8087e-61	1.3754	5.7549	2	1.4193	8.3427	2	1.0671	0.1034	2	1.0804	13.304	7	1.1116	13.665	7	1.0328	12.445	7	1.6505	11.702	3	1.3303	49.031	3	0.82126	45.755	3	1.3817	18.39	6	1.3877	20.885	6	1.0061
Q15652;Q15652-3;Q15652-2;H7BXU7	25;25;17;11	25;25;17;11	25;25;17;11	Probable JmjC domain-containing histone demethylation protein 2C	JMJD1C	4	25	25	25	12.7	12.7	284.52	2540	2540;2358;1480;956	8.0976e-163	0.93757	24.523	19	1.0523	14.425	19	1.0334	17.565	19	0.91245	72.812	24	0.96158	57.707	24	1.0326	22.564	24	1.1068	23.65	16	0.94036	21.593	16	0.90153	39.599	16	0.97395	32.442	14	0.89441	29.612	14	1.033
Q6DKI1;R4GMU7;B7Z652	11;9;8	11;9;8	11;9;8	60S ribosomal protein L7-like 1	RPL7L1	3	11	11	11	39	39	28.661	246	246;196;153	7.859e-32	0.19665	35.602	22	0.92433	12.836	22	3.8459	37.209	22	0.18195	31.091	9	0.18155	43.311	9	1.0325	41.751	9	0.21628	49.641	21	1.0755	73.755	21	6.3383	82.156	21	0.19034	32.975	11	0.2683	51.024	11	1.3277
Q6UWP8;K7ESC4	25;7	25;7	15;0	Suprabasin	SBSN	2	25	25	15	62.2	45.9	60.54	590	590;149	0	0.098174	136.26	10	0.15752	202.68	6	0.78438	152.09	6	0.060939	127.8	21	0.065328	77.855	12	1.0324	137.18	12	NaN	NaN	0	NaN	NaN	0	NaN	NaN	0	NaN	NaN	0	NaN	NaN	0	NaN
Q14157-5;Q14157;Q14157-3;Q14157-1;F8W726;Q14157-4;Q5VU77;Q5VU78;Q5VU80;Q5VU81;Q5VU79;H7C2T8;H0Y5H6	9;9;9;9;8;8;6;5;5;5;4;1;1	9;9;9;9;8;8;6;5;5;5;4;1;1	9;9;9;9;8;8;6;5;5;5;4;1;1	Ubiquitin-associated protein 2-like	UBAP2L	13	9	9	9	12.6	12.6	116.64	1104	1104;1087;1068;983;1078;976;350;280;234;182;265;399;383	3.2429e-65	2.4502	24.279	8	0.90939	41.12	7	0.39506	23.705	7	1.9557	25.489	5	1.9381	19.545	5	1.0321	6.9775	5	NaN	NaN	1	NaN	NaN	1	NaN	NaN	1	3.035	38.082	3	3.1693	51.574	3	1.158
Q13740;Q13740-2;F5GXJ9;H7C543;Q13740-4;Q13740-3	7;7;7;4;2;2	7;7;7;4;2;2	7;7;7;4;2;2	CD166 antigen	ALCAM	6	7	7	7	19.6	19.6	65.102	583	583;570;532;344;305;133	4.7614e-35	2.5638	9.8636	3	2.0347	34.044	3	0.57769	41.778	3	1.6164	12.373	3	1.6834	11.425	3	1.0319	7.4415	3	2.4988	1.5184	2	1.1376	0.44394	2	0.51965	2.6329	2	1.917	34.786	4	1.6828	22.048	4	0.87706
Q9Y5A9;Q9Y5A9-2	5;5	3;3	1;1	YTH domain family protein 2	YTHDF2	2	5	3	1	8.3	2.4	62.333	579	579;529	1.0786e-30	1.2905	10.042	2	0.9064	16.392	2	0.64472	9.8783	2	1.3493	41.14	2	1.3862	31.186	2	1.0318	11.687	2	1.1808	31.063	4	0.92462	7.7548	4	0.82886	32.78	4	1.385	18.831	2	1.6327	25.865	2	1.1949
Q16531;F5GY55;B4DG00;F5H0Y5;F5H2L3;F5H581;F5H4N9;F5H775;F5GZ34;F5GZY8;F5H238;F5H6C5;F5GWI0;F8WF81;F5H7A0;F5GYG8;F5H198	62;53;27;12;12;10;10;10;10;10;9;9;9;9;7;7;6	62;53;27;12;12;10;10;10;10;10;9;9;9;9;7;7;6	62;53;27;12;12;10;10;10;10;10;9;9;9;9;7;7;6	DNA damage-binding protein 1	DDB1	17	62	62	62	56.3	56.3	126.97	1140	1140;1092;451;204;165;267;254;240;187;146;303;272;139;127;182;109;162	0	1.2835	25.532	106	1.0961	29.12	106	0.82346	24.269	105	1.1479	17.205	115	1.2086	19.736	115	1.0314	13.591	115	1.2044	26.539	163	0.94777	32.175	163	0.84958	34.035	163	1.156	20.029	166	1.0983	27.061	166	1.0026
I3L504;P63241-2;P63241;I3L397;Q6IS14;Q9GZV4;C9J4W5;C9J7B5;F8WCJ1	8;8;8;8;6;4;4;4;4	8;8;8;8;6;4;4;4;4	8;8;8;8;6;4;4;4;4	Eukaryotic translation initiation factor 5A-1;Eukaryotic translation initiation factor 5A-1-like;Eukaryotic translation initiation factor 5A-2	EIF5A;EIF5AL1;EIF5A2	9	8	8	8	57.5	57.5	20.503	186	186;184;154;147;154;153;115;109;105	1.6435e-275	1.5685	16.468	12	0.97868	9.0643	12	0.65005	20.309	12	1.5454	21.627	14	1.5621	15.052	14	1.0311	14.358	14	1.4494	14.958	21	0.99165	22.6	21	0.68413	30.941	21	1.5416	19.4	30	1.7933	19.987	30	1.0876
Q8TDN6	15	15	15	Ribosome biogenesis protein BRX1 homolog	BRIX1	1	15	15	15	46.2	46.2	41.401	353	353	5.3282e-75	0.98299	18.08	14	1.0299	14.962	14	1.0763	20.813	14	0.92709	91.999	10	0.91454	24.728	10	1.031	75.927	10	0.98925	33.252	29	0.98495	18.501	29	1.1046	41.303	29	0.86813	27.374	32	0.82971	21.913	32	0.94053
Q13835;Q13835-2	11;11	11;11	11;11	Plakophilin-1	PKP1	2	11	11	11	16.6	16.6	82.86	747	747;726	7.4702e-70	0.2928	39.356	3	0.93234	150.65	3	3.1265	119.03	3	0.26493	34.834	3	0.24133	25.977	3	1.0308	9.0592	3	0.57689	8.5599	4	1.0247	14.718	4	1.5833	29.966	4	0.53718	25.176	7	0.60074	88.728	7	1.0385
O75436;F5H4L7;O75436-2;S4R3Q6;G3V1N8;S4R2Y3	15;14;10;10;10;1	15;14;10;10;10;1	14;13;9;9;9;1	Vacuolar protein sorting-associated protein 26A	VPS26A	6	15	15	14	55.7	53.5	38.169	327	327;310;251;226;216;63	4.6638e-140	0.79819	17.302	18	1.0753	20.267	18	1.2402	25.677	18	0.53702	36.854	9	0.7316	42.521	9	1.0307	33.104	9	0.80233	20.462	17	1.0188	15.435	17	1.408	18.061	17	0.79257	18.146	38	0.77621	24.089	38	0.98044
Q9H223	17	14	13	EH domain-containing protein 4	EHD4	1	17	14	13	40.1	33.5	61.174	541	541	1.5753e-62	0.68882	22.706	8	0.90362	23.913	8	1.1521	22.116	8	0.61999	21.859	5	0.61578	42.056	5	1.0306	26.18	5	1.7421	62.514	6	1.0571	54.446	6	0.69111	53.865	6	1.0228	44.137	5	0.89726	33.37	5	0.70643
Q9P2R6;B1AKN3;H7BYW9;Q9P2R6-2;H0Y975;D6RA28;K7EIE3	44;29;21;20;6;3;1	44;29;21;20;6;3;1	43;28;21;19;6;3;1	Arginine-glutamic acid dipeptide repeats protein	RERE	7	44	44	43	34.5	34.5	172.42	1566	1566;1298;584;1012;91;178;89	0	0.9917	27.083	43	1.1475	38.176	43	1.1205	43.517	43	0.83249	84.651	48	0.93159	80.013	48	1.0305	19.346	48	1.1458	27.81	28	0.90308	28.255	28	0.83367	24.399	28	1.0701	57.658	43	1.0765	61.461	43	1.0122
P07384;E9PRM1;E9PQB3;E9PSA6;E9PJA6;E9PMC6;E9PLC9;E9PJJ3;E9PLX0;E9PL37;E9PIA9	26;7;6;6;6;6;6;6;6;4;3	26;7;6;6;6;6;6;6;6;4;3	26;7;6;6;6;6;6;6;6;4;3	Calpain-1 catalytic subunit	CAPN1	11	26	26	26	36.6	36.6	81.889	714	714;201;191;163;162;152;148;136;122;191;63	1.1091e-141	0.70436	54.137	15	1.1037	134.91	13	1.1404	131.21	13	0.55994	37.709	11	0.6548	36.226	11	1.0305	43.68	11	0.64562	21.377	20	1.0027	22.722	20	1.4854	27.532	20	0.58574	19.147	23	0.63367	40.813	23	0.97596
P36578;H3BM89;H3BTP7;H3BU31	18;12;8;7	18;12;8;7	18;12;8;7	60S ribosomal protein L4	RPL4	4	18	18	18	40.7	40.7	47.697	427	427;333;170;171	1.8366e-149	0.4137	28.58	22	0.8982	22.22	22	2.0741	25.152	22	0.41213	19.834	26	0.44956	25.897	26	1.0301	25.095	26	0.76701	21.538	11	1.0656	16.583	11	1.4854	34.643	11	0.62082	34.453	16	0.62209	32.448	16	1.0265
P46379-3;P46379;B0UX83;P46379-2;P46379-5;P46379-4;F6S6P2;F6U341;F6X9W3;F6VEM6;F6WML8;F6RG75;F6XTU0;F6U1F2;F6UR09;F6TC96;H0Y710;H0Y4L1;H0Y583;H0Y759;H0Y7K4	24;24;24;24;20;20;12;9;9;9;9;9;9;9;9;8;6;6;1;1;1	24;24;24;24;20;20;12;9;9;9;9;9;9;9;9;8;6;6;1;1;1	24;24;24;24;20;20;12;9;9;9;9;9;9;9;9;8;6;6;1;1;1	Large proline-rich protein BAG6	BAG6;BAT3	21	24	24	24	23.7	23.7	122.34	1162	1162;1132;1126;1126;1077;903;515;262;259;258;244;233;215;206;197;158;226;136;245;238;185	2.5686e-266	1.9862	55.116	13	0.97618	35.718	13	0.5861	51.987	13	1.8783	33.037	18	1.8175	32.061	18	1.0297	22.129	18	2.188	40.544	30	1.0322	41.302	30	0.47242	15.636	30	1.8059	36.954	29	1.8444	39.466	29	1.0582
Q02790;F5H1U3;H0YFG2	14;4;3	14;4;3	14;4;3	Peptidyl-prolyl cis-trans isomerase FKBP4;Peptidyl-prolyl cis-trans isomerase FKBP4, N-terminally processed	FKBP4	3	14	14	14	31.6	31.6	51.804	459	459;86;84	1.1042e-46	0.75125	24.441	2	0.76589	16.818	2	0.91357	5.0692	2	0.98069	25.437	8	1.1226	16.355	8	1.0297	23.832	8	1.2484	24.236	10	1.0997	13.383	10	0.93239	27.373	10	1.1049	50.085	12	1.0743	45.442	12	0.96243
Q96K76;E9PM46;Q96K76-2;Q96K76-3	30;30;27;2	30;30;27;2	30;30;27;2	Ubiquitin carboxyl-terminal hydrolase 47;Ubiquitin carboxyl-terminal hydrolase	USP47	4	30	30	30	25.5	25.5	157.31	1375	1375;1355;1287;157	2.2657e-174	1.6976	14.815	18	0.86869	24.006	18	0.50599	25.892	18	1.6892	27.63	22	1.6342	20.61	22	1.0296	22.646	22	1.875	23.489	33	1.0931	33.736	33	0.59217	29.42	33	1.8878	32.824	58	1.8348	36.722	58	1.0086
Q9UMX0;Q9UMX0-2;H0YDS0;H0YEZ9	11;10;4;1	11;10;4;1	5;4;1;1	Ubiquilin-1	UBQLN1	4	11	11	5	25.6	15.6	62.518	589	589;561;157;158	2.1292e-176	2.6608	19.339	7	1.0094	26.225	6	0.3847	26.396	6	2.1354	78.821	8	1.9448	83.247	8	1.0294	13.557	8	3.2067	76.141	15	1.0384	73.709	15	0.35122	24.382	15	2.934	21.145	27	2.6358	24.505	27	0.9614
Q01469;I6L8B7;REV__B4DR52;REV__U3KQK0;REV__Q5QNW6-2;REV__O60814;REV__P06899;REV__P23527;REV__P33778;REV__P57053;REV__P58876;REV__P62807;REV__Q16778;REV__Q5QNW6;REV__Q8N257;REV__Q93079;REV__Q99877;REV__Q99879;REV__Q99880	12;7;1;1;1;1;1;1;1;1;1;1;1;1;1;1;1;1;1	12;7;1;1;1;1;1;1;1;1;1;1;1;1;1;1;1;1;1	10;5;0;0;0;0;0;0;0;0;0;0;0;0;0;0;0;0;0	Fatty acid-binding protein, epidermal	FABP5	19	12	12	10	77.8	57	15.164	135	135;101;166;166;134;126;126;126;126;126;126;126;126;126;126;126;126;126;126	1.0076e-95	1.049	97.96	11	0.63467	86.518	10	0.53924	109.15	10	1.171	166.09	11	1.198	143.15	11	1.0293	107.68	11	1.0646	156.76	6	0.40577	112.28	6	0.40807	54.91	6	0.7977	113.32	7	0.95204	169.18	7	0.87876
Q08752	9	9	9	Peptidyl-prolyl cis-trans isomerase D	PPID	1	9	9	9	27	27	40.763	370	370	5.1699e-30	1.1788	15.546	7	0.95471	9.9618	7	0.99946	15.332	7	0.99052	6.4513	6	1.062	12.711	6	1.0293	8.298	6	1.0577	14.204	7	0.99162	42.263	7	0.99808	49.398	7	1.1735	15.389	6	1.056	38.948	6	0.8984
O60271;O60271-4;O60271-2;O60271-9;O60271-3;O60271-5;Q9UPT6;E9PFH7;H0YBE9;D6RHI8;Q9UPT6-2	36;36;35;28;28;28;5;5;5;4;3	36;36;35;28;28;28;5;5;5;4;3	36;36;35;28;28;28;5;5;5;4;3	C-Jun-amino-terminal kinase-interacting protein 4	SPAG9	11	36	36	36	35	35	146.2	1321	1321;1307;1311;1177;945;931;1336;1330;174;156;250	0	1.3662	19.777	8	1.2158	68.851	8	0.91658	58.736	8	1.0837	32.605	12	1.2499	44.383	12	1.0289	20.987	12	1.448	27.834	43	1.1131	44.168	43	0.81678	40.707	43	1.2334	23.69	54	1.1964	32.06	54	0.97123
Q9NSY1;H0Y9P1;Q9NSY1-2;Q9NSY1-3;K4DI97;Q5H9B9	48;35;25;24;13;2	48;35;25;24;13;2	45;35;22;21;10;2	BMP-2-inducible protein kinase	BMP2K	6	48	48	45	56.2	54.6	129.17	1161	1161;854;662;677;355;411	0	0.9953	21.78	43	1.1544	21.666	43	1.0779	14.831	43	0.94236	17.508	48	0.98797	21.489	48	1.0289	13.358	48	1.1053	26.778	58	0.89761	24.149	58	0.88415	17.142	58	1.1701	32.951	70	1.1203	38.662	70	0.9852
Q14232;B4DGX0;F5H0D0;H0YGG4	11;6;5;4	11;6;5;4	11;6;5;4	Translation initiation factor eIF-2B subunit alpha	EIF2B1	4	11	11	11	37	37	33.712	305	305;222;202;152	2.2656e-61	0.88347	6.3507	3	6.5947	112.47	3	6.8881	117.01	3	0.80211	15.81	3	0.72161	13.849	3	1.0287	16.83	3	0.86388	43.706	11	1.0789	14.635	11	1.208	49.647	11	0.7377	21.181	17	0.82602	17.658	17	1.0586
P26599-3;P26599-2;P26599;K7EKJ7;K7ES59;K7ELW5;A6NLN1;K7EK45;K7EKX4	15;15;15;8;7;7;7;4;1	15;15;15;8;7;7;7;4;1	13;13;13;7;6;6;6;4;1	Polypyrimidine tract-binding protein 1	PTBP1	9	15	15	13	44	40.8	59.632	557	557;550;531;236;253;233;197;256;56	1.6797e-161	0.42966	31.688	23	0.8941	10.933	23	2.0887	34.378	23	0.39031	27.727	23	0.40861	48.308	23	1.0286	53.504	23	0.52423	33.437	35	1.0533	28.369	35	2.0094	26.53	35	0.61834	35.036	37	0.5714	30.806	37	0.94649
P39019;M0R140;M0QYF7;M0QXK4;M0R2L9	7;2;2;2;2	7;2;2;2;2	7;2;2;2;2	40S ribosomal protein S19	RPS19	5	7	7	7	37.2	37.2	16.06	145	145;102;100;76;71	4.2127e-23	0.31716	97.42	10	1.0592	45.696	10	3.2202	79.144	10	0.23483	45.398	7	0.30151	22.873	7	1.0286	58.172	7	0.40616	89.074	5	1.4201	38.834	5	3.7615	55.097	5	0.32229	48.821	5	0.38117	144.64	5	1.48
Q12906;Q12906-7;Q12906-3;Q12906-2;Q12906-5;Q12906-6;Q12906-4;K7EKJ9;K7ER69;K7EJ09;K7EM82;K7ENK6;K7ERM6;K7EQR9;K7EKY0;K7ELV3;K7EPG3;K7EQ75	22;21;20;20;20;19;19;7;4;4;4;4;4;3;1;1;1;1	22;21;20;20;20;19;19;7;4;4;4;4;4;3;1;1;1;1	20;19;18;18;18;17;17;7;4;4;4;4;4;3;1;1;1;1	Interleukin enhancer-binding factor 3	ILF3	18	22	22	20	31.2	28.4	95.337	894	894;898;764;702;690;706;698;254;161;122;99;79;78;180;158;116;73;55	8.5361e-119	1.1988	67.061	7	1.1119	11.2	6	0.63828	29.761	6	1.2903	27.445	16	1.3535	54.307	16	1.0285	56.646	16	1.3615	47.786	15	0.96277	31.302	15	0.77826	29.418	15	1.1849	35.462	19	1.0523	23.815	19	0.93581
Q86UP2;Q86UP2-2;Q86UP2-3;G3V4Y7;B7Z6P3;H0YJZ8;G3V5G2;G3V5P0;H0YJP2;H0YJV5	79;76;75;35;17;9;7;7;6;4	79;76;75;35;17;9;7;7;6;4	79;76;75;35;17;9;7;7;6;4	Kinectin	KTN1	10	79	79	79	60.1	60.1	156.27	1357	1357;1300;1306;595;334;153;162;160;138;91	0	1.0971	25.944	87	0.91144	32.162	87	0.81685	29.886	87	0.96965	20.235	93	1.0415	24.526	93	1.0285	22.443	93	1.0702	22.769	119	1.0135	29.866	119	1.0205	31.174	119	1.0761	24.938	126	1.1324	30.094	126	1.0299
A2A2Q9;Q9Y312	8;8	8;8	8;8	Uncharacterized protein C20orf4	C20orf4	2	8	8	8	28.9	28.9	45.034	398	398;384	1.4266e-87	1.1219	5.0412	3	1.0378	24.719	3	0.94389	16.794	3	1.0918	22.078	3	0.85264	29.613	3	1.0281	17.063	3	1.0137	14.52	10	1.0479	13.03	10	1.092	23.268	10	1.0149	23.114	8	0.97207	15.653	8	1.0045
P51571;A6NLM8;H7C1C6	7;4;4	7;4;4	7;4;4	Translocon-associated protein subunit delta	SSR4	3	7	7	7	38.2	38.2	18.998	173	173;148;120	1.8658e-70	0.75917	17.671	18	1.1962	11.601	18	1.5797	16.335	18	0.7194	104.19	19	0.75734	93.436	19	1.0279	25.948	19	0.73278	36.346	23	0.88059	43.578	23	1.3137	63.809	23	0.75228	28.508	30	0.74142	54.972	30	1.0206
P50454;E9PPV6;E9PR70;E9PMI5;E9PK86;E9PNX1;E9PKH2;E9PRS3;E9PIG2;E9PJH8;E9PQ34;E9PLA6;H0YEP8	12;9;9;6;6;6;6;5;5;5;3;2;1	12;9;9;6;6;6;6;5;5;5;3;2;1	12;9;9;6;6;6;6;5;5;5;3;2;1	Serpin H1	SERPINH1	13	12	12	12	45.5	45.5	46.44	418	418;324;295;249;247;203;201;167;165;150;142;86;56	1.1523e-95	0.23258	63.888	14	0.94078	15.855	14	3.6495	45.853	14	0.2679	54.838	10	0.23924	45.97	10	1.0279	23.54	10	0.32233	53.88	23	1.0017	35.161	23	2.5722	55.43	23	0.28234	91.175	13	0.28162	63.345	12	0.82465
P46940;H0YLE8;H0YKA5	74;48;3	74;48;3	71;45;3	Ras GTPase-activating-like protein IQGAP1	IQGAP1	3	74	74	71	55	53.6	189.25	1657	1657;1085;43	0	1.5436	17.903	68	0.9839	21.018	65	0.61977	21.722	65	1.464	27.386	95	1.5014	25.205	95	1.0273	18.041	95	1.4118	31.267	106	0.95363	25.327	106	0.70166	29.227	106	1.4525	34.308	131	1.5	25.581	131	1.045
Q09161;F2Z2T1	14;1	14;1	14;1	Nuclear cap-binding protein subunit 1	NCBP1	2	14	14	14	21.4	21.4	91.838	790	790;82	3.5293e-92	1.0166	19.029	9	1.1956	23.435	9	1.0813	6.6067	9	0.99418	33.542	14	1.0101	42.989	14	1.0273	16.633	14	0.87489	36.629	8	0.90161	25.991	8	1.0786	39.127	8	0.8961	12.655	11	0.92844	21.023	11	1.112
P61764-2;P61764	17;17	17;17	17;17	Syntaxin-binding protein 1	STXBP1	2	17	17	17	38	38	68.735	603	603;594	1.613e-94	0.67228	50.242	5	0.92677	27.111	5	1.437	24.025	5	0.61358	14.185	6	0.82763	30.645	6	1.0272	30.507	6	0.55938	34.318	14	0.95943	28.876	14	1.7704	34.877	14	0.4887	30.314	15	0.52181	41.106	15	1.0184
Q8WU90;F8WB26;B4DMW2;F8WF67;H7C466	12;3;2;2;1	12;3;2;2;1	12;3;2;2;1	Zinc finger CCCH domain-containing protein 15	ZC3H15	5	12	12	12	27.9	27.9	48.602	426	426;105;162;74;71	1.4515e-63	1.9704	26.92	8	1.045	31.083	8	0.43516	34.308	8	2.0594	18.984	15	1.9841	17.857	15	1.0271	16.524	15	2.0262	53.53	4	0.60595	39.896	4	0.30659	24.247	4	2.9081	21.274	10	2.8516	30.107	10	0.99982
P52272;P52272-2;M0QZM1;M0R2T0;M0R019;M0R2I7;M0R0N3;M0QYQ7;M0R0Y6;M0QY96;M0QYL3	51;51;25;22;21;17;16;14;7;6;4	51;51;25;22;21;17;16;14;7;6;4	51;51;25;22;21;17;16;14;7;6;4	Heterogeneous nuclear ribonucleoprotein M	HNRNPM	11	51	51	51	66.4	66.4	77.515	730	730;691;383;357;353;214;276;219;99;116;99	0	0.54764	16.92	61	0.86179	18.127	61	1.5298	19.402	61	0.50457	14.611	96	0.53215	15.796	96	1.0271	16.787	96	0.57526	51.833	120	1.0655	18.22	119	1.8515	46.624	119	0.52715	37.887	91	0.59908	27.672	91	1.0552
Q9UNF1;H7BXW3;Q9UNF1-2;Q5H907;Q5H909;Q12816;B1AKE9;F5GY27;Q12816-2;G5E9N2;B1AKF1;G5E999	22;21;21;19;18;2;2;2;2;2;2;2	22;21;21;19;18;2;2;2;2;2;2;2	21;20;20;18;17;2;2;2;2;2;2;2	Melanoma-associated antigen D2	MAGED2	12	22	22	21	44.6	42.6	64.953	606	606;588;588;521;550;1431;1034;962;706;681;309;284	0	0.56339	15.503	11	1.1784	63.341	11	1.8488	62.602	11	0.52103	17.566	13	0.54031	20.847	13	1.027	16.149	13	0.46204	35.082	25	1.1108	15.749	25	2.291	36.133	25	0.49885	36.328	19	0.49034	20.858	19	0.99336
Q8N3C0;Q8N3C0-4;E5RFZ0;Q8N3C0-3;J3KNJ4	58;23;4;2;1	58;23;4;2;1	58;23;4;2;1	Activating signal cointegrator 1 complex subunit 3	ASCC3	5	58	58	58	31.2	31.2	251.46	2202	2202;731;176;111;48	1.3138e-260	1.1526	21.039	46	1.0702	31.29	46	0.89626	33.43	46	1.0626	62.371	44	1.1026	57.479	44	1.0268	27.652	44	1.032	35.454	65	0.91758	27.881	65	0.98118	37.099	64	1.1278	35.452	52	1.2378	38.705	52	1.1171
O43707;O43707-2;F5GXS2;O43707-3;H7C144;K7EJH8;K7EP19	82;62;43;43;30;14;5	82;62;43;43;30;14;5	52;42;35;35;24;8;3	Alpha-actinin-4	ACTN4	7	82	82	52	78.2	55.1	104.85	911	911;692;521;521;342;182;105	0	0.97728	22.126	284	1.141	25.857	284	1.1211	26.537	284	0.91299	52.07	267	0.95681	22.101	267	1.0268	46.853	266	1.0475	24.274	411	0.96387	18.962	411	1.0071	23.68	411	0.9812	25.836	439	0.93396	19.235	439	0.97776
P33981;P33981-2;D6RIC6;D6REX1;D6RF82;D6RFY1	21;21;4;4;4;2	21;21;4;4;4;2	21;21;4;4;4;2	Dual specificity protein kinase TTK	TTK	6	21	21	21	34.3	34.3	97.071	857	857;856;176;150;139;79	1.1788e-274	1.1312	14.809	18	1.0088	64.838	18	0.84092	64.734	18	0.93236	23.195	17	0.99877	34.443	17	1.0266	34.496	17	1.0445	24.602	16	1.1026	16.979	16	1.1278	24.6	16	1.0137	33.76	28	1.0661	34.197	28	1.0532
P12236;I7HJJ0	23;13	9;4	7;4	ADP/ATP translocase 3	SLC25A6	2	23	9	7	62.4	20.8	32.866	298	298;158	1.5297e-115	0.57299	78.789	13	1.0734	26.11	13	1.7081	77.705	13	0.60678	11.054	11	0.68074	12.014	11	1.0265	10.686	11	0.65842	62.081	28	0.98322	12.174	28	1.6278	62.474	28	0.72454	31.925	33	0.68585	28.468	33	1.0159
F8VYN9;P40616;B4DWW1;B4DZG7	2;2;2;2	2;2;2;2	2;2;2;2	ADP-ribosylation factor-like protein 1	ARL1	4	2	2	2	11.9	11.9	21.778	194	194;181;164;135	1.7915e-26	0.7408	16.942	5	1.0097	24.324	5	1.3779	20.047	5	0.64182	11.657	4	0.64671	6.1375	4	1.0265	4.1592	4	0.81364	55.712	5	0.8857	13.622	5	1.1727	58.194	5	0.6828	23.835	5	0.659	25.668	5	1.0129
Q9BPX3;H0Y9Z8;D6RA93	20;4;4	20;4;4	20;4;4	Condensin complex subunit 3	NCAPG	3	20	20	20	22.3	22.3	114.33	1015	1015;269;232	1.2073e-107	1.5202	13.163	8	0.81596	55.183	7	0.55288	58.608	7	1.5494	42.589	13	1.7138	34.964	13	1.0263	38.201	13	1.846	43.903	8	0.79535	85.078	8	0.52117	56.406	8	1.6342	59.229	19	1.6421	64.545	19	0.99148
Q9Y5B9;G3V2X0;G3V401;G3V5A4	36;1;1;1	36;1;1;1	36;1;1;1	FACT complex subunit SPT16	SUPT16H	4	36	36	36	37.4	37.4	119.91	1047	1047;83;81;66	0	1.2682	20.035	21	0.90758	32.647	21	0.71724	28.497	21	1.2671	49.822	25	1.2285	41.095	25	1.026	28.002	25	1.1261	47.24	55	0.89896	42.989	55	0.84655	27.821	55	1.0419	26.228	53	0.99215	25.483	53	0.95727
P63244;J3KPE3;H0Y8W2;D6RAC2;D6RHH4;H0YAF8;D6REE5;H0YAM7;D6R9L0;D6R9Z1;D6RFZ9;D6RFX4;E9PD14;D6RAU2;D6RBD0;D6RF23;H0Y8R5;D6RHJ5;D6R909;D6RGK8;H0Y9P0;D6RDI0	26;24;18;18;18;18;16;16;15;15;14;14;13;13;12;8;7;7;6;6;5;4	26;24;18;18;18;18;16;16;15;15;14;14;13;13;12;8;7;7;6;6;5;4	26;24;18;18;18;18;16;16;15;15;14;14;13;13;12;8;7;7;6;6;5;4	Guanine nucleotide-binding protein subunit beta-2-like 1	GNB2L1	22	26	26	26	83.3	83.3	35.076	317	317;273;274;269;233;198;321;247;300;237;198;194;153;147;160;101;138;86;116;71;83;39	0	1.4552	69.978	65	1.0042	26.43	63	0.64079	72.833	63	1.454	57.248	66	1.4884	50.516	66	1.0259	16.539	66	1.7112	63.485	103	1.0991	26.522	103	0.68554	65.733	103	1.7461	47.177	89	1.8293	51.68	89	0.95815
P33992;B1AHB1;B1AHB2;B1AHA9	15;14;5;3	15;14;5;3	15;14;5;3	DNA replication licensing factor MCM5	MCM5	4	15	15	15	26	26	82.285	734	734;691;150;231	4.7078e-76	0.82681	24.925	7	0.73975	43.006	7	0.96436	20.392	7	0.86926	13.791	10	0.84269	25.489	10	1.0259	29.499	10	0.89406	40.908	16	1.0327	20.392	16	1.1546	40.771	16	0.88791	54.998	12	0.79393	19.827	12	1.002
O75369-8;O75369;O75369-9;O75369-2;O75369-3;O75369-6;O75369-7;E7EN95;O75369-4;O75369-5;H7C5L4;Q8WXT3	133;132;132;132;129;129;118;118;104;104;6;2	119;118;118;118;115;115;115;115;92;92;4;2	114;113;113;113;110;110;111;111;88;88;4;2	Filamin-B	FLNB	12	133	119	114	62.6	57.2	281.63	2633	2633;2602;2591;2578;2561;2537;2422;2409;2150;2146;135;72	0	1.0875	23.647	101	1.0458	28.119	100	0.91883	30.853	100	1.0191	38.145	115	1.0349	33.633	115	1.0256	17.09	115	1.1281	37.463	197	0.93977	41.986	197	0.87931	42.33	197	1.068	31.468	199	1.0205	27.588	199	0.97386
Q07812-2;Q07812;Q07812-8;Q07812-5;Q07812-7;Q07812-4	4;4;4;4;3;1	4;4;4;4;3;1	4;4;4;4;3;1	Apoptosis regulator BAX	BAX	6	4	4	4	21.1	21.1	24.22	218	218;192;179;164;173;143	1.2511e-59	0.81485	20.09	10	0.88055	14.408	10	1.0859	18.87	10	0.73122	22.678	11	0.70984	8.8649	11	1.0254	14.772	11	0.98708	24.746	14	0.98798	26.277	14	1.0787	42.638	14	0.84647	20.319	6	1.0275	14.446	6	1.0588
Q16204	11	11	11	Coiled-coil domain-containing protein 6	CCDC6	1	11	11	11	25.9	25.9	53.29	474	474	1.6958e-43	2.4042	11.989	2	0.92066	36.735	2	0.43428	2.2069	2	1.3996	56.736	13	1.5804	38.903	13	1.0253	33.494	13	NaN	NaN	1	NaN	NaN	1	NaN	NaN	1	NaN	NaN	1	NaN	NaN	1	NaN
Q9Y678;H0Y8X7;H0Y8G2;F6X838;D6RG17	37;8;2;1;1	37;8;2;1;1	34;8;2;0;1	Coatomer subunit gamma-1	COPG1	5	37	37	34	56.3	52.1	97.717	874	874;188;76;246;49	0	1.0435	31.8	20	1.0282	16.112	20	0.98989	28.709	20	0.94095	27.48	24	0.87683	21.566	24	1.0252	20.611	24	0.88123	18.084	58	0.90691	33.65	58	1.0715	32.05	58	0.87563	21.608	71	0.88202	56.011	71	1.0236
A8MUS3;K7ERT8;K7EJV9;H7BY10;P62750;K7EMA7	6;6;6;6;6;4	6;6;6;6;6;4	6;6;6;6;6;4	60S ribosomal protein L23a	RPL23A	6	6	6	6	22.2	22.2	21.916	194	194;175;170;158;156;70	1.7666e-43	1.9594	9.5508	7	0.87543	17.441	6	0.4305	15.301	6	1.456	46.955	12	1.6252	49.32	12	1.0248	12.514	12	2.0826	18.448	4	0.88407	13.776	4	0.4961	9.9803	4	2.1706	11.299	4	1.926	21.348	4	0.99136
Q9NZD2;F5H0U5;F5GZ49	3;3;2	3;3;2	3;3;2	Glycolipid transfer protein	GLTP	3	3	3	3	12.9	12.9	23.85	209	209;190;67	8.5812e-18	0.91844	32.932	3	1.1282	18.02	3	1.0927	25.52	3	1.1862	8.4222	2	1.1194	22.423	2	1.0245	3.2278	2	0.92037	21.021	6	0.92518	16.047	6	1.0306	30.598	6	1.1058	25.638	8	1.31	24.353	8	1.1689
K7EM18;P41567;O60739	3;3;1	3;3;1	3;3;1	Eukaryotic translation initiation factor 1	EIF1	3	3	3	3	27.3	27.3	13.607	121	121;113;113	1.3997e-71	1.8188	8.1363	3	1.1055	4.907	3	0.50405	9.1691	3	1.6797	15.655	5	1.7144	22.089	5	1.0242	6.0726	5	NaN	NaN	1	NaN	NaN	1	NaN	NaN	1	1.8669	10.275	4	2.1075	6.3353	4	1.0517
O43865;O43865-2	11;9	11;9	6;4	Putative adenosylhomocysteinase 2	AHCYL1	2	11	11	6	22.8	14.9	58.951	530	530;483	4.704e-55	0.95668	12.086	4	0.9916	12.346	4	0.92721	6.7784	4	0.81799	22.683	3	0.8235	3.5735	3	1.0241	14.356	3	1.1217	27.993	19	1.0596	20.494	19	0.96476	40.351	19	0.98781	37.299	23	0.99178	37.174	23	0.92258
P52209;B4DQJ8;F5H7U0;K7EPF6;K7EM49;K7EMN2;K7ELN9	27;27;24;13;13;11;9	27;27;24;13;13;11;9	27;27;24;13;13;11;9	6-phosphogluconate dehydrogenase, decarboxylating	PGD	7	27	27	27	70.6	70.6	53.139	483	483;470;461;256;205;160;224	0	0.54072	20.682	36	1.14	16.278	37	1.9811	19.484	36	0.5	29.538	34	0.52778	18.621	34	1.0241	30.964	34	0.58847	24.437	86	0.96691	18.176	86	1.8173	26.296	86	0.58869	28.849	73	0.58452	18.89	73	1.011
Q08379;Q08379-2;B7ZC06;H0Y7B8;A8MZ06	10;7;3;1;1	10;7;3;1;1	9;6;3;1;1	Golgin subfamily A member 2	GOLGA2	5	10	10	9	13.9	12.9	113.08	1002	1002;620;473;237;227	6.0044e-27	1.4259	22.811	3	1.6173	70.006	3	1.1105	45.728	3	1.3551	41.855	4	1.3948	43.483	4	1.0239	5.3171	4	1.3383	71.984	4	0.66087	95.102	4	0.48155	38.312	4	1.8608	118.73	10	1.7899	103.05	10	1.1006
Q9ULF5;E7EV45;E7ENT5;B4DGU0	17;6;6;4	17;6;6;4	17;6;6;4	Zinc transporter ZIP10	SLC39A10	4	17	17	17	21.5	21.5	94.131	831	831;130;126;381	0	1.1802	13.748	20	1.1029	12.674	20	0.98377	11.918	20	1.0331	24.79	30	1.1384	29.215	30	1.0239	13.449	30	1.424	26.609	29	0.88692	20.909	29	0.62942	31.063	29	1.3865	24.707	26	1.294	27.541	26	0.95104
Q08209-2;Q08209;Q08209-3;A1A441;Q08209-4;E7ETC2;E9PK68;E9PPC8	18;17;17;12;12;11;6;6	18;17;17;12;12;11;6;6	10;9;10;4;9;3;3;3	Serine/threonine-protein phosphatase 2B catalytic subunit alpha isoform;Serine/threonine-protein phosphatase	PPP3CA	8	18	18	10	38	18.6	57.658	511	511;521;469;454;289;423;147;132	1.2314e-87	0.79337	17.723	6	1.1204	4.9906	6	1.2031	14.953	6	0.87888	16.22	10	0.86166	38.703	10	1.0239	39.826	10	0.84161	17.235	15	1.0067	19.772	15	1.2466	15.086	15	0.79675	49.735	23	0.76147	55.113	23	1.0906
Q10567;Q10567-2;Q10567-3;Q10567-4;C9J1E7	24;24;24;23;16	8;8;8;7;2	8;8;8;7;2	AP-1 complex subunit beta-1	AP1B1	5	24	8	8	28.5	10.3	104.64	949	949;942;939;919;578	4.2453e-180	1.4067	16.501	3	1.2791	21.944	3	0.95823	13.312	3	1.4118	35.538	2	1.4385	38.697	2	1.0236	4.6634	2	1.1169	101.16	8	1.0351	80.607	8	1.148	44.614	8	1.3564	72.631	9	1.0951	51.42	9	0.87729
E9PN11;P08134;Q5JR08;E9PQH6;Q5JR05;Q5JR07;U3KQV3;U3KQA9;Q5JR06;E9PLA2	11;11;11;9;7;7;5;5;4;3	3;3;3;2;0;0;0;0;0;0	3;3;3;2;0;0;0;0;0;0	Rho-related GTP-binding protein RhoC	RHOC	10	11	3	3	51.1	14.8	25.485	229	229;193;189;169;199;127;272;249;92;66	4.7261e-219	1.0345	19.733	5	1.035	16.484	5	0.91195	19.792	5	0.96206	23.01	4	1.0517	11.283	4	1.0236	19.992	4	1.0446	10.785	4	0.82103	23.966	4	0.74127	31.72	4	1.0522	53.397	7	0.93632	54.703	7	0.97371
Q6UXN9;C9JBU3	12;1	12;1	12;1	WD repeat-containing protein 82	WDR82	2	12	12	12	41.5	41.5	35.079	313	313;74	8.9669e-82	0.014449	244.66	10	0.99892	10.155	10	73.775	256.89	10	0.014722	249.42	6	0.0053541	182.14	5	1.0233	101.86	4	0.2601	228.92	25	1.1401	59.143	25	3.6905	240.64	25	0.30738	240.79	14	0.32717	260.99	13	0.96633
P26640;B4DZ61;A2ABF4;H0Y426	43;11;5;3	43;11;5;3	43;11;5;3	Valine--tRNA ligase	VARS	4	43	43	43	40.2	40.2	140.47	1264	1264;297;174;288	0	1.158	23.124	35	1.1453	23.524	35	0.97382	23.037	35	1.1273	22.507	32	1.1192	27.899	32	1.0229	27.497	32	1.1962	23.411	67	0.93992	35.184	66	0.82335	41.515	66	1.0922	26.679	83	1.2146	25.613	83	1.1017
Q9Y5Q9;Q9Y5Q9-2;H7C0C0;H7C143;H7BZV8;H0YFI7;F8WC64	31;17;5;3;3;3;3	31;17;5;3;3;3;3	31;17;5;3;3;3;3	General transcription factor 3C polypeptide 3	GTF3C3	7	31	31	31	47.2	47.2	101.27	886	886;413;148;161;109;44;38	0	0.27566	23.406	18	1.0105	21.966	18	3.5672	33.629	18	0.25803	33.619	17	0.29274	29.436	17	1.0228	45.207	17	0.29635	51.101	57	1.0134	42.387	57	3.1187	38.161	57	0.31626	40.228	29	0.28322	56.983	28	0.94011
P62191;B4DR63;G3V4X1	24;21;2	24;21;2	24;21;2	26S protease regulatory subunit 4	PSMC1	3	24	24	24	63.4	63.4	49.184	440	440;367;84	3.1253e-298	1.0932	24.159	27	0.99879	27.531	27	0.93368	23.458	27	0.99543	44.789	29	0.96677	23.779	29	1.0227	48.373	29	0.94989	32.593	30	1.0228	31.283	30	1.1983	34.821	30	1.0106	26.647	29	0.99249	68.53	29	0.9736
Q9UBD5-2;Q9UBD5;Q9UBD5-3;B4DZ51	6;6;4;2	6;6;4;2	6;6;4;2	Origin recognition complex subunit 3	ORC3	4	6	6	6	10	10	82.324	712	712;711;568;444	1.0598e-20	0.97789	13.535	5	0.97438	22.964	5	0.85082	14.731	5	0.86728	17.458	3	0.90102	38.377	3	1.0227	11.275	3	1.2013	17.439	5	1.0168	22.435	5	1.0628	53.958	5	1.1283	10.093	4	1.2404	124.98	4	0.86587
Q86U86;Q86U86-8;Q86U86-2;Q86U86-9;Q86U86-3;Q86U86-7;Q86U86-4;Q86U86-5;E7EVG2;H0Y5B5;Q86U86-6;C9JPI5;C9JQF1;C9J053;C9JCJ2	11;11;11;11;11;11;11;11;10;10;7;3;2;1;1	11;11;11;11;11;11;11;11;10;10;7;3;2;1;1	11;11;11;11;11;11;11;11;10;10;7;3;2;1;1	Protein polybromo-1	PBRM1	15	11	11	11	7	7	192.95	1689	1689;1652;1634;1609;1602;1597;1582;1582;1461;1085;856;230;152;118;87	5.5858e-32	1.1535	0.31732	2	1.2332	44.818	2	1.1384	30.577	2	1.0315	9.8635	2	1.0453	18.142	2	1.0221	5.9395	2	1.4399	59.971	9	1.1841	39.626	9	0.87209	31.612	9	1.3437	28.058	6	1.218	23.755	6	0.80435
Q9Y2L1;Q9Y2L1-2;G3V1J5;F2Z2C0	29;27;25;19	29;27;25;19	29;27;25;19	Exosome complex exonuclease RRP44	DIS3	4	29	29	29	35.4	35.4	109	958	958;928;796;559	1.2829e-225	0.68389	32.497	22	0.97687	36.505	22	1.3411	22.871	22	0.74522	15.193	17	0.70697	21.509	17	1.0221	18.511	17	0.80234	24.564	50	0.97542	18.391	50	1.2851	23.457	50	0.83819	23.254	41	0.72912	28.56	41	0.89531
Q9BQ70;H3BQ53;H3BSS3;H3BTU3;H3BSP8;Q9H384;H3BMJ8;H3BS87	7;5;3;3;3;2;2;2	7;5;3;3;3;2;2;2	7;5;3;3;3;2;2;2	Transcription factor 25	TCF25	8	7	7	7	11.4	11.4	76.666	676	676;570;286;265;234;473;210;146	2.6996e-39	1.1891	21.543	5	0.99486	19.126	5	0.80977	12.081	5	1.2265	10.523	4	1.2654	4.7232	4	1.0218	13.741	4	1.2344	14.121	4	1.0105	12.098	4	0.87593	9.6396	4	1.2905	10.842	5	1.2118	8.3168	5	1.1191
P07195;A8MW50;C9J7H8;F5H793	21;13;10;7	19;11;9;7	19;11;9;7	L-lactate dehydrogenase B chain;L-lactate dehydrogenase	LDHB	4	21	19	19	60.2	58.4	36.638	334	334;232;137;102	0	0.79877	13.1	74	1.1445	18.21	74	1.3611	21.382	74	0.76743	21.163	105	0.79396	37.31	104	1.0218	38.879	104	0.89254	19.582	148	0.94179	17.595	148	1.1657	23.814	148	0.80862	31.69	191	0.79846	31.39	191	1.0303
O95817;C9JFK9	6;3	6;3	6;3	BAG family molecular chaperone regulator 3	BAG3	2	6	6	6	12.7	12.7	61.594	575	575;325	2.6174e-21	0.62046	5.3538	3	1.0503	17.394	3	1.5959	11.428	3	0.56496	37.801	3	0.55601	22.329	3	1.0217	20.505	3	0.43878	20.595	3	1.0094	49.017	3	1.6269	68.341	3	0.79568	36.353	4	0.57675	15.945	4	0.59882
Q15024	9	9	9	Exosome complex component RRP42	EXOSC7	1	9	9	9	34.4	34.4	31.821	291	291	5.8315e-70	1.3502	8.6921	3	1.2072	12.642	3	0.83084	13.667	3	1.3138	23.165	5	1.2944	14.914	5	1.0213	8.7093	5	1.3118	19.006	11	0.9195	32.824	11	0.74721	31.914	11	1.1725	32.121	17	1.0629	31.888	17	0.94468
Q9NVM9;B4DNK1;H0YH12;H0YI01;F5H457;F5H5W1;H0YIA9;F8VRX9	19;16;9;7;5;3;3;2	19;16;9;7;5;3;3;2	19;16;9;7;5;3;3;2	Protein asunder homolog	Asun;ASUN	8	19	19	19	27.9	27.9	80.224	706	706;605;353;223;225;163;153;124	8.4683e-100	1.6779	62.27	4	0.96441	59.564	4	0.65113	22.07	4	1.6485	38.428	5	1.7202	26.222	5	1.0212	26.965	5	1.4198	38.761	11	0.88045	30.444	11	0.77012	34.581	11	1.2691	27.966	18	1.2249	35.562	17	1.0519
P00441;H7BYH4	8;7	8;7	8;7	Superoxide dismutase [Cu-Zn]	SOD1	2	8	8	8	70.8	70.8	15.936	154	154;135	1.6549e-184	0.87475	24.402	20	0.95754	71.543	20	1.1115	71.125	20	0.83874	25.716	11	0.78594	24.834	11	1.0211	22.42	11	0.67387	16.683	9	0.86709	7.0457	9	1.2784	20.642	9	0.80517	32.209	10	0.78958	14.359	10	0.98228
O75330-3;O75330;O75330-2;O75330-4;E3W978	7;7;7;7;7	7;7;7;7;7	7;7;7;7;7	Hyaluronan mediated motility receptor	HMMR	5	7	7	7	10.5	10.5	84.228	725	725;724;709;638;610	1.555e-14	3.2412	5.953	2	2.2351	144.51	2	0.63014	142.67	2	1.5642	61.239	2	1.5933	41.493	2	1.021	33.736	2	1.8421	13.19	2	0.79122	119.8	2	0.43399	104.45	2	2.0969	16.501	3	2.1061	7.8116	3	1.0224
Q9UGP8;A6PVC9	10;1	10;1	10;1	Translocation protein SEC63 homolog	SEC63	2	10	10	10	15.9	15.9	87.996	760	760;161	1.2965e-49	1.3995	20.875	8	1.4227	57.447	8	0.96556	49.136	8	1.0608	19.676	8	1.1861	17.847	8	1.021	16.549	8	1.3565	18.834	9	0.83708	23.173	9	0.78297	26.054	9	1.2626	44.055	14	1.5101	38.843	14	1.153
Q14677-3;Q14677;Q14677-2	9;9;8	9;9;8	9;9;8	Clathrin interactor 1	CLINT1	3	9	9	9	16.5	16.5	70.294	643	643;625;625	4.2365e-54	1.7788	20.61	3	1.5322	22.385	3	1.0225	40.151	3	1.8867	14.98	3	1.8855	34.217	3	1.0207	19.798	3	3.392	43.07	11	1.2763	27.289	11	0.34312	37.654	11	3.055	39.75	13	3.2307	43.374	13	1.1735
Q99873-4;H7C2I1;Q99873;Q99873-2;Q99873-3;E9PKG1;E9PIX6;E9PQ98;H0YDE4;E9PNR9;Q9NR22;Q9NR22-2;E9PI83;E9PMW9;E9PMZ2	22;20;20;20;20;20;13;12;10;10;3;3;3;3;1	22;20;20;20;20;20;13;12;10;10;3;3;3;3;1	22;20;20;20;20;20;13;12;10;10;3;3;3;3;1	Protein arginine N-methyltransferase 1	PRMT1	15	22	22	22	63.5	63.5	40.548	353	353;371;361;347;343;325;209;205;238;160;394;385;113;110;63	0	1.3535	21.476	21	1.0508	20.459	21	0.73987	17.518	21	1.2542	48.089	26	1.2673	49.79	26	1.0204	22.055	26	1.5069	40.121	53	0.98772	15.888	53	0.71031	42.856	53	1.4271	34.615	73	1.3914	23.428	73	0.99242
Q8N3U4-2;Q8N3U4;F8WAK8;B1AMT4;B1AMT3;B1AMT2;B1AMT1;Q9UJ98;H7BYK9;Q9UJ98-2;H7C595	14;14;14;7;2;2;2;1;1;1;1	14;14;14;7;2;2;2;1;1;1;1	10;10;10;4;2;2;2;1;1;1;0	Cohesin subunit SA-2	STAG2	11	14	14	10	12.3	9.3	145.75	1268	1268;1231;1162;548;208;169;154;1225;1167;888;190	2.6138e-50	1.4764	34.63	4	1.1557	29.696	4	0.93238	19.586	4	1.2978	13.675	6	1.2621	34.922	6	1.0204	43.291	6	1.5344	13.158	7	0.98654	41.932	7	0.66841	27.924	7	1.1557	20.756	6	1.2435	47.736	6	1.0311
Q969Z0;Q969Z0-2;C9IZN7;C9J7P5;C9J347;C9J5A2;H7C4R5;C9J618	10;9;5;4;3;3;2;2	10;9;5;4;3;3;2;2	10;9;5;4;3;3;2;2	Protein TBRG4	TBRG4	8	10	10	10	16.6	16.6	70.737	631	631;521;283;248;128;118;274;103	3.477e-38	0.67921	23.597	3	1.2327	1.8994	3	1.9785	9.8384	3	0.47854	20.529	3	0.50377	21.754	3	1.0204	14.935	3	0.49835	41.295	16	0.97967	16.222	16	1.8986	30.499	16	0.57875	23.386	15	0.60146	12.253	15	1.1811
Q99614;H0YB37	6;3	6;3	6;3	Tetratricopeptide repeat protein 1	TTC1	2	6	6	6	20.5	20.5	33.526	292	292;163	1.6694e-23	1.8387	43.845	7	0.9436	60.544	7	0.44575	27.112	7	2.1045	25.455	8	2.5997	28.885	8	1.0203	18.994	8	NaN	NaN	0	NaN	NaN	0	NaN	NaN	0	2.0547	18.503	4	2.0447	15.314	4	1.0141
Q9BSJ8-2;Q9BSJ8;F8VZB1	28;28;3	28;28;3	28;28;3	Extended synaptotagmin-1	ESYT1	3	28	28	28	31.8	31.8	124	1114	1114;1104;88	1.5578e-156	1.2348	41.396	17	0.94547	31.893	17	0.73688	23.016	17	0.95698	51.89	14	0.98389	57.7	14	1.0203	13.412	14	1.2902	49.431	30	0.88155	41.766	30	0.76373	32.947	30	1.1441	31.163	35	1.1445	32.658	35	0.97997
P31939;P31939-2;F5GWY2;H7C1S2;H7C084;C9JLK0;F8WEF0;H7BZU3	25;23;19;8;6;6;6;4	25;23;19;8;6;6;6;4	25;23;19;8;6;6;6;4	Bifunctional purine biosynthesis protein PURH;Phosphoribosylaminoimidazolecarboxamide formyltransferase;IMP cyclohydrolase	ATIC	8	25	25	25	52.4	52.4	64.615	592	592;591;533;231;200;170;84;107	3.4792e-274	0.856	32.792	20	0.83247	28.219	20	1.0117	26.112	20	0.89233	20.181	25	0.86353	27.968	25	1.0202	22.796	25	0.93132	29.31	32	1.0767	23.136	31	1.2367	22.767	31	0.91204	15.82	31	0.83007	17.438	31	0.97292
Q96G74;G5E9D7;Q96G74-3;Q96G74-2;H7BZQ3;Q96G74-4	32;32;30;27;23;21	32;32;30;27;23;21	32;32;30;27;23;21	OTU domain-containing protein 5	OTUD5	6	32	32	32	58.1	58.1	60.625	571	571;566;561;542;444;349	0	2.1711	28.846	59	0.83635	31.581	59	0.37625	22.315	59	1.908	31.304	70	1.9932	32.122	71	1.0201	16.593	71	2.5423	21.305	85	0.9703	18.695	85	0.42401	25.278	85	2.1877	33.387	110	2.1006	24.747	110	1.0014
P49773;D6RD60;D6RE99;D6REP8;D6RC06	8;5;5;5;3	8;5;5;5;3	8;5;5;5;3	Histidine triad nucleotide-binding protein 1	HINT1	5	8	8	8	82.5	82.5	13.802	126	126;103;78;78;65	7.6318e-99	1.1557	13.863	9	1.1083	28.088	9	0.9594	37.896	9	0.87776	12.436	8	0.94643	18.149	8	1.0201	8.7033	8	0.88939	16.203	18	0.92965	7.7155	18	1.1119	16.862	18	1.1226	7.9124	9	0.99047	10.337	9	1.0109
O43175;Q5SZU1	19;15	19;15	19;15	D-3-phosphoglycerate dehydrogenase	PHGDH	2	19	19	19	46.3	46.3	56.65	533	533;499	1.6519e-170	0.49697	48.763	21	0.9817	36.23	21	2.0074	39.476	21	0.49001	17.345	19	0.46733	20.745	19	1.0201	17.167	19	0.51221	35.153	27	1.0335	17.995	27	1.9965	36.829	27	0.48063	19.758	21	0.55059	10.533	21	1.0984
P58876;B4DR52;U3KQK0;Q5QNW6-2;O60814;P57053;P62807;Q5QNW6;Q93079;Q99877;Q99879;Q99880	11;10;10;10;10;10;10;10;10;10;10;9	11;10;10;10;10;10;10;10;10;10;10;9	3;2;2;2;2;2;2;2;2;2;2;2	Histone H2B type 1-D;Histone H2B;Histone H2B type 1-K;Histone H2B type F-S;Histone H2B type 1-C/E/F/G/I;Histone H2B type 2-F;Histone H2B type 1-H;Histone H2B type 1-N;Histone H2B type 1-M;Histone H2B type 1-L	HIST1H2BD;HIST2H2BF;HIST1H2BK;H2BFS;HIST1H2BC;HIST1H2BH;HIST1H2BN;HIST1H2BM;HIST1H2BL	12	11	11	3	68.3	17.5	13.936	126	126;166;166;134;126;126;126;126;126;126;126;126	1.2007e-92	1.8588	44.977	45	0.85043	49.089	43	0.44958	39.248	43	1.7538	43.223	54	1.8355	43.071	54	1.0198	14.203	54	1.4387	26.54	41	1.1097	22.832	41	0.73739	29.447	41	1.7587	27.536	45	1.8992	27.546	45	1.0485
Q14152;F5H335	106;103	106;103	106;103	Eukaryotic translation initiation factor 3 subunit A	EIF3A	2	106	106	106	62.4	62.4	166.57	1382	1382;1348	0	1.8344	22.426	113	0.98031	45.986	112	0.50772	40.385	112	1.7735	29.462	137	1.7582	30.189	137	1.0197	15.257	137	1.7473	30.181	154	0.89144	23.513	153	0.56537	31.154	153	1.5564	32.189	195	1.4615	29.557	195	0.97515
Q9Y605	2	2	2	MORF4 family-associated protein 1	MRFAP1	1	2	2	2	26.8	26.8	14.649	127	127	3.2008e-38	2.4393	27.828	2	0.72419	51.843	2	0.27071	29.984	2	1.698	36.353	3	2.0042	41.779	3	1.0196	8.8624	3	NaN	NaN	0	NaN	NaN	0	NaN	NaN	0	NaN	NaN	1	NaN	NaN	1	NaN
B3KSH1;O00303;B4DEW9;H0YDT6;E9PQV8	12;12;9;3;2	12;12;9;3;2	12;12;9;3;2	Eukaryotic translation initiation factor 3 subunit F	EIF3F	5	12	12	12	34.7	34.7	39.146	372	372;357;208;100;124	8.4216e-100	0.72176	37.491	6	0.73834	29.712	6	1.1027	15.51	6	0.73189	28.492	9	0.81569	19.229	9	1.0196	39.042	9	0.72003	24.255	26	1.1357	16.985	26	1.5576	29.624	26	0.88833	21.718	15	0.79015	36.555	15	0.9665
P60174;P60174-1;P60174-4;U3KPZ0;U3KQF3;U3KPS5	19;19;13;10;9;4	19;19;13;10;9;4	19;19;13;10;9;4	Triosephosphate isomerase	TPI1	6	19	19	19	77.6	77.6	30.791	286	286;249;167;113;98;39	7.0913e-188	1.1373	68.924	22	0.90503	51.411	22	0.78746	62.443	22	1.1601	18.158	16	1.2719	16.803	16	1.0195	17.016	16	1.1486	40.235	19	0.91051	56.589	18	0.80071	46.922	19	1.2174	34.706	32	1.3303	26.376	31	1.0931
Q12792;Q12792-3;Q12792-4;F8VS81;F8VRG3	18;17;15;9;1	18;17;15;9;1	12;11;11;4;1	Twinfilin-1	TWF1	5	18	18	12	49.7	32.3	40.282	350	350;357;252;291;59	3.3961e-230	1.1601	21.563	7	1.2057	29.395	7	1.1127	19.943	7	1.113	16.878	3	1.1965	24.637	3	1.0192	10.3	3	0.98433	24.972	37	0.97347	25.655	37	1.0424	23.695	37	0.95204	19.579	19	1.0248	13.577	19	1.0028
O60671;O60671-2;D6R9A1	5;5;2	5;5;2	3;3;0	Cell cycle checkpoint protein RAD1	RAD1	3	5	5	3	26.6	14.9	31.827	282	282;246;84	1.389e-140	1.2857	5.2571	2	1.1928	3.7149	2	0.88176	6.8026	2	0.84478	57.775	2	0.80079	58.178	2	1.0191	4.9676	2	1.4004	12.449	10	1.0817	22.076	10	0.75147	20.268	10	1.1881	16.627	6	1.1712	20.515	6	1.0289
Q8WYQ9-2;Q8WYQ9;H3BS18	19;19;17	19;19;17	19;19;17	Zinc finger CCHC domain-containing protein 14	ZCCHC14	3	19	19	19	30.5	30.5	101.58	962	962;949;846	1.9399e-167	0.74806	19.966	13	1.1718	21.499	13	1.5964	18.522	13	0.62207	17.157	17	0.6421	14.424	17	1.019	20.794	17	0.62444	29.514	9	1.1308	41.745	9	1.8108	35.126	9	0.84192	40.768	10	0.73435	19.828	10	0.85931
Q96A33;Q96A33-2;J3QR89	18;14;2	18;14;2	18;14;2	Coiled-coil domain-containing protein 47	CCDC47	3	18	18	18	42.2	42.2	55.873	483	483;480;54	1.2706e-170	1.2308	22.655	7	1.1688	27.707	7	0.91433	14.511	7	0.97255	56.881	12	1.0659	37.735	12	1.0188	32.332	12	1.2672	26.117	24	0.90808	26.884	24	0.78289	27.255	24	1.304	62.635	31	1.175	51.432	31	0.99304
O75674;I3L4I4;J3KQU4;Q8N749;I3L1G1;B7Z9E2;I3NI44;I3L4G0;B4DUW5;I3L367;I3L3T4;I3L4N3;I3L1Q1;I3L3M3;I3L0N2	8;8;8;8;7;6;6;6;5;5;5;3;3;2;2	8;8;8;8;7;6;6;6;5;5;5;3;3;2;2	8;8;8;8;7;6;6;6;5;5;5;3;3;2;2	TOM1-like protein 1	TOM1L1	15	8	8	8	20.2	20.2	52.988	476	476;469;465;346;252;399;326;199;364;229;225;122;107;92;63	1.9805e-73	1.9252	11.946	5	1.4883	26.887	5	0.69663	20.581	5	1.7877	58.366	8	1.7424	47.024	8	1.0187	13.133	8	2.0087	16.37	11	1.0727	83.758	11	0.61926	74.872	11	1.9498	24.997	8	1.9521	36.53	8	0.86473
Q6P1Q9;Q96IZ6;H7C4Z8;Q96IZ6-2;H7C552;F8WAS9	7;4;4;1;1;1	7;4;4;1;1;1	2;1;0;0;0;1	Methyltransferase-like protein 2B;Methyltransferase-like protein 2A	METTL2B;METTL2A	6	7	7	2	17.2	6.6	43.426	378	378;378;235;242;150;76	3.8273e-15	1.6433	28.965	2	1.1244	46.959	2	0.71258	9.3584	2	1.5402	48.492	2	1.6323	38.984	2	1.0184	6.0252	2	1.3819	27.98	4	0.91535	12.533	4	0.66673	41.493	4	1.2551	53.546	6	1.3061	22.193	6	0.97664
P00491;G3V5M2;G3V2H3;G3V393	16;10;5;3	16;10;5;3	16;10;5;3	Purine nucleoside phosphorylase	PNP	4	16	16	16	73	73	32.118	289	289;221;93;61	5.1636e-146	0.23394	33.326	13	0.91734	29.206	13	3.6518	34.693	13	0.24153	75.63	9	0.3565	90.689	9	1.0183	102.93	9	0.35777	74.465	42	1.0229	29.888	42	3.2163	67.985	42	0.27365	63.287	28	0.25001	72.871	28	0.97724
Q13895;F8WBL2;H7BY94	13;4;4	13;4;4	13;4;4	Bystin	BYSL	3	13	13	13	35.5	35.5	49.601	437	437;194;183	5.0295e-107	0.63118	25.05	14	1.0316	22.722	14	1.5027	32.332	14	0.54158	30.467	13	0.55197	33.359	13	1.0182	19.006	13	0.62403	28.525	26	1.0994	11.799	26	1.4749	32.119	26	0.70177	11.829	18	0.73098	19.469	18	0.95214
P62244;I3L3P7;I3L246;I3L303;H3BT37;H3BV27;H3BVC7	8;7;6;3;3;3;1	8;7;6;3;3;3;1	3;2;1;1;1;1;1	40S ribosomal protein S15a	RPS15A	7	8	8	3	55.4	30.8	14.839	130	130;100;111;52;50;49;58	6.1432e-34	0.25822	53.599	12	1.0417	31.207	12	3.8196	66.442	12	0.21935	54.931	6	0.23171	27.813	6	1.0182	71.452	6	0.31907	17.477	12	1.1046	12.624	12	3.3915	16.145	12	0.33692	30.481	14	0.32565	27.579	14	0.89871
Q9UNS2;Q9UNS2-2;H7C3P9;C9JLV5;J3QKR0;J3KTQ1;K7ES36;K7ELN6;J3QS85;J3QL22	20;18;12;8;4;3;2;1;1;1	20;18;12;8;4;3;2;1;1;1	20;18;12;8;4;3;2;1;1;1	COP9 signalosome complex subunit 3	COPS3	10	20	20	20	53.7	53.7	47.873	423	423;403;345;319;116;107;122;51;31;20	0	1.5689	28.622	20	1.2228	37.339	20	0.71752	25.351	20	1.4182	28.645	39	1.4515	21.213	39	1.0181	21.527	39	1.5436	17.186	33	1.0629	16.315	33	0.71362	29.248	33	1.4586	30.737	38	1.7554	21.726	38	1.231
Q9UIG0;Q9UIG0-2	57;57	57;57	57;57	Tyrosine-protein kinase BAZ1B	BAZ1B	2	57	57	57	42	42	170.9	1483	1483;1479	0	1.7501	25.804	24	0.926	27.33	23	0.45859	33.733	23	1.6898	44.809	49	1.8427	45.767	49	1.0179	14.398	49	1.5959	44.788	41	0.93765	49.358	41	0.61365	36.604	41	1.4807	24.097	73	1.4856	44.633	73	1.0112
P53611;Q5T4U8;D3DQ78	4;3;1	4;3;1	4;3;1	Geranylgeranyl transferase type-2 subunit beta	RABGGTB	3	4	4	4	12.7	12.7	36.924	331	331;152;157	8.1878e-41	1.0761	18.265	5	1.2489	17.162	5	1.0103	16.166	5	1.0331	2.3694	3	0.96719	12.317	3	1.0179	15.514	3	1.1255	23.908	6	1.043	6.0497	6	0.94054	19.132	6	1.1393	15.473	2	0.99383	3.0827	2	0.94534
P27797;K7EJB9;K7EL50	5;3;1	5;3;1	5;3;1	Calreticulin	CALR	3	5	5	5	13.2	13.2	48.141	417	417;247;163	1.0149e-31	0.56492	30.623	3	0.88973	37.478	3	1.2757	11.976	3	0.37607	39.899	3	0.38843	36.033	3	1.0178	13.949	3	0.68389	7.8244	4	0.86402	14.511	4	1.3147	39.371	4	0.58743	42.197	3	0.51095	61.102	3	0.80133
P55957-2;P55957	2;2	2;2	2;2	BH3-interacting domain death agonist;BH3-interacting domain death agonist p15;BH3-interacting domain death agonist p13;BH3-interacting domain death agonist p11	BID	2	2	2	2	11.2	11.2	26.836	241	241;195	3.0476e-08	1.706	3.3535	3	0.80265	20.475	3	0.48155	10.328	3	1.8691	17.988	3	1.6983	30.824	3	1.0177	7.8578	3	NaN	NaN	1	NaN	NaN	1	NaN	NaN	1	NaN	NaN	1	NaN	NaN	1	NaN
Q6PL18;Q6PL18-2;Q9ULI0;Q9ULI0-2	13;3;1;1	13;3;1;1	13;3;1;1	ATPase family AAA domain-containing protein 2	ATAD2	4	13	13	13	13.8	13.8	158.55	1390	1390;412;1458;1453	1.6849e-44	1.9022	29.623	6	1.2173	33.416	6	0.6776	32.981	6	1.5253	43.582	3	1.5686	56.608	3	1.0177	8.0637	3	1.7184	19.348	6	1.0278	30.318	6	0.65987	32.779	6	1.5093	18.294	9	1.6352	33.127	9	0.99796
P27348;E9PG15	18;11	14;9	13;8	14-3-3 protein theta	YWHAQ	2	18	14	13	68.6	58	27.764	245	245;149	0	1.1492	21.664	35	1.0937	36.322	35	0.98467	32.184	35	1.0543	26.443	33	1.0903	26.218	33	1.0177	11.358	33	1.0448	18.361	39	0.96219	13.744	39	0.98245	14.683	39	1.0241	31.255	53	1.0147	14.754	53	1.0132
P62888;E5RI99;E5RJH3	9;8;2	9;8;2	9;8;2	60S ribosomal protein L30	RPL30	3	9	9	9	68.7	68.7	12.784	115	115;114;56	3.5289e-239	1.1407	19.752	14	1.1049	22.038	14	0.88541	22.122	14	1.0496	20.68	14	1.1185	25.079	14	1.0176	14.283	14	1.1068	14.325	23	1.12	34.538	23	1.0276	33.805	23	0.99144	38.912	23	0.97196	62.725	23	0.9734
Q15276;Q15276-2;F5H355;K7ENJ9;I3L456;I3L2B8	13;13;12;2;1;1	13;13;12;2;1;1	13;13;12;2;1;1	Rab GTPase-binding effector protein 1	RABEP1	6	13	13	13	18.6	18.6	99.289	862	862;829;819;153;193;109	1.1058e-53	2.7469	33.244	2	2.0192	50.458	2	0.52974	3.3938	2	0.9865	41.348	3	1.0841	31.119	3	1.0176	12.589	3	1.8377	1.6421	2	1.0996	24.027	2	0.67809	2.4777	2	1.6143	72.823	5	2.3033	26.53	5	1.152
Q96EU6;Q96EU6-2;U3KPZ9	4;4;1	4;4;1	4;4;1	Ribosomal RNA processing protein 36 homolog	RRP36	3	4	4	4	12.4	12.4	29.823	259	259;253;29	3.3569e-11	0.89819	72.792	2	0.9064	5.6263	2	1.0084	79.438	2	0.77254	17.011	3	0.85451	6.2423	3	1.0176	11.593	3	NaN	NaN	1	NaN	NaN	1	NaN	NaN	1	NaN	NaN	1	NaN	NaN	1	NaN
P04843;B7Z4L4;F8WF32	36;28;5	36;28;5	36;28;5	Dolichyl-diphosphooligosaccharide--protein glycosyltransferase subunit 1	RPN1	3	36	36	36	62.3	62.3	68.569	607	607;435;121	0	0.97814	25.216	46	1.158	19.775	45	1.0932	25.975	45	0.84085	16.476	47	0.88392	19.336	47	1.0174	15.238	47	0.87822	23.072	50	0.87971	19.603	50	1.0518	29.573	50	0.98682	46.308	47	0.96168	57.553	47	1.0338
P26368;P26368-2;K7ENG2;K7ELP8	11;11;8;1	11;11;8;1	11;11;8;1	Splicing factor U2AF 65 kDa subunit	U2AF2	4	11	11	11	36.6	36.6	53.5	475	475;471;307;86	1.681e-125	2.8002	7.236	5	0.87012	24.483	4	0.31809	15.517	4	2.298	50.825	8	2.7667	60.389	8	1.017	17.828	8	3.6765	42.093	13	0.96084	43.523	12	0.2859	43.291	12	2.6829	45.375	24	3.1604	53.609	24	1.0255
Q9H3S7;B4DST5;C9JD91;R4GMM7	19;16;3;1	19;16;3;1	19;16;3;1	Tyrosine-protein phosphatase non-receptor type 23	PTPN23	4	19	19	19	14	14	178.97	1636	1636;1510;170;64	1.4757e-64	1.0908	19.089	8	0.88419	33.385	8	0.76759	20.186	8	1.1144	96.3	6	1.0786	88.038	6	1.017	12.291	6	1.0567	12.567	10	1.0682	11.073	10	1.0476	30.732	10	1.1743	18.699	12	0.97939	22.457	12	0.82196
Q5T5H1;C9JUF4;A6NMQ3;O43768-4;O43768-3;O43768-7;O43768-9;O43768;O43768-2;O43768-5;O43768-6;H3BMD8;P56211;O43768-8;P56211-2;H3BTD3;H3BQ52	3;3;3;3;3;3;3;3;3;3;3;1;1;1;1;1;1	3;3;3;3;3;3;3;3;3;3;3;1;1;1;1;1;1	3;3;3;3;3;3;3;3;3;3;3;1;1;1;1;1;1	Alpha-endosulfine	ENSA	17	3	3	3	21.9	21.9	20.994	187	187;144;140;140;137;133;133;121;117;117;113;131;112;105;96;72;71	5.105e-12	3.2245	31.911	3	1.3177	13.915	3	0.31311	35.13	3	3.2604	18.281	3	3.4919	16.457	3	1.0168	4.4562	3	NaN	NaN	0	NaN	NaN	0	NaN	NaN	0	NaN	NaN	1	NaN	NaN	1	NaN
Q9H3N1	3	3	3	Thioredoxin-related transmembrane protein 1	TMX1	1	3	3	3	11.4	11.4	31.791	280	280	1.2184e-11	1.0831	8.0551	2	1.0664	1.5692	2	0.96137	9.7128	2	1.0172	18.477	2	0.97675	1.7607	2	1.0167	1.3825	2	1.2471	2.5157	3	1.0161	8.998	3	0.77297	13.842	3	1.055	16.708	5	1.2789	18.306	5	1.0381
P62820;E7END7;B7Z8M7;P62820-2;P62820-3;E7ETK2;P59190;P59190-2	15;13;13;11;9;8;1;1	15;13;13;11;9;8;1;1	8;8;7;7;5;4;0;0	Ras-related protein Rab-1A	RAB1A	8	15	15	8	77.6	39	22.677	205	205;173;173;141;129;129;212;208	0	0.97729	8.5333	10	1.1252	13.678	10	1.0589	12.404	10	0.94476	22.006	15	0.95608	19.574	15	1.0167	18.565	15	1.0624	19.893	29	0.95711	20.112	29	0.95351	20.787	29	0.95248	72.012	33	0.83911	68.888	33	0.91647
P06493;P06493-2;E5RIU6	19;16;12	19;16;12	17;15;10	Cyclin-dependent kinase 1	CDK1	3	19	19	17	64.3	57.9	34.095	297	297;240;189	1.2738e-204	0.65	22.189	24	1.0585	14.846	24	1.4962	21.025	24	0.58227	22.403	18	0.6491	23.108	18	1.0167	12.735	18	0.78833	58.401	40	1.0243	43.893	40	1.3948	37.143	40	0.70506	49.323	45	0.7328	36.828	45	1.0116
P31689;P31689-2;B7Z5C0	19;16;11	19;16;11	19;16;11	DnaJ homolog subfamily A member 1	DNAJA1	3	19	19	19	62.7	62.7	44.868	397	397;331;240	0	1.3558	16.373	38	0.95777	21.753	38	0.71019	19.948	38	1.2142	19.384	36	1.2907	13.749	36	1.0166	10.874	36	1.7894	15.143	28	0.93037	46.152	28	0.53653	50.954	28	1.6075	32.125	45	1.5736	26.185	45	1.0066
P04844;P04844-2;Q5JYR7;Q5JYR4;F2Z3K5;H0Y5M1;Q5JYR3	12;12;6;5;3;2;1	12;12;6;5;3;2;1	12;12;6;5;3;2;1	Dolichyl-diphosphooligosaccharide--protein glycosyltransferase subunit 2	RPN2	7	12	12	12	31.4	31.4	69.283	631	631;615;345;167;162;147;138	8.557e-267	1.0294	34.825	12	1.0772	49.327	12	1.1783	40.538	12	0.8885	18.12	4	1.0402	12.205	4	1.0166	20.77	4	0.93273	15.446	13	0.84551	17.286	13	1.0113	16.478	13	0.97629	17.486	14	1.1373	23.109	14	1.0245
Q13126-2;Q13126-3;Q13126;Q13126-4;B4DUC8;Q13126-5;Q13126-6;J3QSB7;Q13126-7;F2Z2F3;F8WES2	8;8;8;8;7;6;6;6;6;4;3	8;8;8;8;7;6;6;6;6;4;3	8;8;8;8;7;6;6;6;6;4;3	S-methyl-5-thioadenosine phosphorylase	MTAP	11	8	8	8	28.3	28.3	38.356	346	346;334;283;280;300;305;293;242;239;143;50	4.8561e-57	0.50058	26.891	10	1.04	32.203	10	1.8999	37.79	10	0.48907	15.675	7	0.51552	15.969	7	1.0165	11.157	7	0.3643	130.61	12	1.0338	18.52	12	3.2344	120.36	12	0.41726	30.657	5	0.37141	16.42	5	1.0265
Q15645;H0YAL2;Q15645-2	23;9;7	23;9;7	23;9;7	Pachytene checkpoint protein 2 homolog	TRIP13	3	23	23	23	52.5	52.5	48.55	432	432;249;196	1.2783e-257	0.55137	15.3	16	1.0562	42.445	16	1.6496	43.84	16	0.54134	25.766	21	0.60674	38.746	21	1.0164	42.198	21	0.61235	35.839	45	0.94175	20.257	45	1.6496	30.191	45	0.61524	25.9	49	0.61137	29.545	49	1.0166
Q13045;Q13045-2;Q13045-3;J3KS54;J3QQQ2;J3QLR6;K7EQZ7;K7EP27;J3QQU5;K7EP37;J3KS39;J3KT47	27;26;25;13;5;4;3;2;2;2;2;1	27;26;25;13;5;4;3;2;2;2;2;1	27;26;25;13;5;4;3;2;2;2;2;1	Protein flightless-1 homolog	FLII	12	27	27	27	25.1	25.1	144.75	1269	1269;1214;1258;700;279;185;207;133;117;99;51;29	5.3014e-139	0.69442	26.94	5	0.83247	19.612	5	1.1747	12.852	5	0.6343	10.623	2	0.66017	1.8171	2	1.0161	1.5773	2	0.62629	25.009	44	1.1597	16.77	44	1.8551	30.221	44	0.62556	32.587	30	0.67182	33.286	30	0.98078
Q9Y2J4-2;Q9Y2J4-4;Q9Y2J4;Q9Y2J4-3;D6RCL7;D6RF61;D6RJA4;D6RBK2;D6RIC7;D6RFG0	25;24;24;24;7;5;3;3;3;2	25;24;24;24;7;5;3;3;3;2	25;24;24;24;7;5;3;3;3;2	Angiomotin-like protein 2	AMOTL2	10	25	25	25	40	40	85.834	780	780;837;779;777;198;151;144;127;123;33	4.0013e-133	0.40632	26.29	20	1.099	15.773	20	2.345	40.365	20	0.38799	16.781	15	0.38387	37.206	15	1.0157	38.827	15	0.52652	32.017	23	1.1664	25.655	23	2.2206	35.191	23	0.57914	32.658	12	0.5552	26.143	12	0.88086
O95999	2	2	2	B-cell lymphoma/leukemia 10	BCL10	1	2	2	2	10.3	10.3	26.251	233	233	2.7874e-14	1.123	1.7786	2	1.09	16.619	2	0.86664	14.926	2	1.0647	34.344	2	0.82232	2.7814	2	1.0155	12.724	2	NaN	NaN	0	NaN	NaN	0	NaN	NaN	0	NaN	NaN	0	NaN	NaN	0	NaN
Q01082;Q01082-2;Q01082-3;F8W6C1	114;107;107;30	114;107;107;30	103;96;96;21	Spectrin beta chain, brain 1	SPTBN1	4	114	114	103	54.6	51	274.61	2364	2364;2168;2155;690	0	1.1313	30.603	83	1.0557	53.091	82	0.92872	46.245	82	1.0453	42.737	90	1.12	39.045	90	1.0154	26.254	90	1.054	42.58	146	0.96148	30.453	146	0.92603	35.535	146	0.97984	40.679	163	1.0225	26.241	164	1.0764
O00458;O00458-2;C9JA65;H0YEE3;C9JNM6;E9PMY4;C9JLG5	12;11;5;5;4;4;1	12;11;5;5;4;4;1	12;11;5;5;4;4;1	Interferon-related developmental regulator 1	IFRD1	7	12	12	12	29.9	29.9	50.268	451	451;401;148;98;127;103;62	5.9082e-181	0.64691	31.37	9	1.0969	23.187	9	2.0129	43.355	9	0.58518	35.952	10	0.62328	31.432	10	1.0151	25.558	10	0.69187	17.614	21	1.1574	11.911	21	1.6941	20.565	21	0.73125	25.38	20	0.80299	28.463	19	1.0098
F8VXC8;Q8TAQ2;Q8TAQ2-3;Q8TAQ2-2	26;26;26;26	14;14;14;14	14;14;14;14	SWI/SNF complex subunit SMARCC2	SMARCC2	4	26	14	14	22.3	15.4	136.18	1245	1245;1214;1152;1130	8.8793e-113	1.8966	7.565	3	1.063	41.035	2	0.49626	37.079	2	2.175	19.497	5	2.341	32.457	5	1.015	17.997	5	2.8318	42.6	7	0.96852	50.857	6	0.34595	21.668	6	2.3189	41.114	11	2.1971	39.728	11	0.93353
P62333;H0YJC0;H0YJS8;H0YJT1;H0YJE9;H0YJX2;H0YJY8;H0YJD2	16;9;6;3;3;1;1;1	16;9;6;3;3;1;1;1	16;9;6;3;3;1;1;1	26S protease regulatory subunit 10B	PSMC6	8	16	16	16	45	45	44.172	389	389;262;194;97;70;67;36;33	2.5595e-82	1.5346	111.61	13	0.97642	100.95	13	0.61524	25.7	13	1.4389	58.574	13	1.5812	60.536	13	1.0149	15.756	13	1.8836	27.324	17	1.0468	31.731	17	0.57276	23.715	17	2.1542	25.534	13	2.1994	23.34	13	1.0225
J3KNZ9;Q9HAH7-1;Q9HAH7;F2Z2T6;H3BRE6	17;11;11;10;4	17;11;11;10;4	17;11;11;10;4	Probable fibrosin-1	FBRS	5	17	17	17	28	28	103.77	980	980;487;460;399;210	0	0.80836	19.812	18	1.1946	15.352	18	1.3899	18.009	18	0.6725	23.458	16	0.67636	29.662	16	1.0149	22.961	16	0.9501	18.951	20	0.96133	22.182	20	1.0572	21.731	20	0.80945	51.932	17	0.82925	31.729	17	1.0115
O43390;O43390-2;O43390-3;S4R3J4;B4DT28;E7ETM7	17;16;15;13;12;10	10;9;10;7;8;5	10;9;10;7;8;5	Heterogeneous nuclear ribonucleoprotein R	HNRNPR;HNRPR	6	17	10	10	28.4	19.1	70.942	633	633;636;595;535;494;473	3.7319e-69	0.88299	26.237	5	0.93494	16.803	5	0.96082	41.695	5	0.85731	8.2381	6	0.8691	8.6524	6	1.0145	7.7015	6	0.74274	43.61	6	1.0455	16.945	6	1.4029	36.774	6	0.74004	13.612	7	0.84722	6.9446	7	1.0259
Q9Y2L9-2;Q9Y2L9;Q9Y2L9-3;Q96II8-2;Q96II8;B4E0T7;C9J5B8;C9JWE0;Q5VUJ6;Q5VUJ6-2;Q96II8-3;E9PD99;F5H3V2;H7C0J8;H7C1G3;H7C0F9	30;28;27;2;2;2;2;2;1;1;1;1;1;1;1;1	30;28;27;2;2;2;2;2;1;1;1;1;1;1;1;1	30;28;27;2;2;2;2;2;1;1;1;1;1;1;1;1	Leucine-rich repeat and calponin homology domain-containing protein 1	LRCH1	16	30	30	30	50.7	50.7	77.224	696	696;728;763;803;777;725;98;72;765;748;712;623;372;227;214;181	0	0.66531	40.631	46	1.243	26.978	46	1.7759	42.375	46	0.64478	19.481	51	0.64082	19.606	51	1.0141	24.37	51	0.77817	18.075	47	0.8775	13.083	47	1.2103	22.262	47	0.8378	30.222	50	0.7859	47.469	50	0.95941
P25685;B4DX52;M0R080;M0QXK0;M0QYT3;M0QZD0;M0R1D6;M0R128	24;18;12;8;8;6;4;2	24;18;12;8;8;6;4;2	23;17;11;7;7;5;3;2	DnaJ homolog subfamily B member 1	DNAJB1	8	24	24	23	56.2	56.2	38.044	340	340;240;183;162;116;107;91;80	6.2472e-167	0.41868	26.117	21	0.92293	23.094	21	1.9132	25.765	21	0.38508	30.868	21	0.39251	22.929	21	1.0141	25.34	21	0.50233	23.78	29	1.0478	20.191	29	2.2986	36.6	29	0.39996	39.016	24	0.46283	20.676	24	1.1187
P54136;P54136-2;F5H3T8;E5RJM9;E5RH09;E5RI24	48;44;33;6;5;1	48;44;33;6;5;1	48;44;33;6;5;1	Arginine--tRNA ligase, cytoplasmic	RARS	6	48	48	48	69.5	69.5	75.378	660	660;588;454;129;113;58	0	0.91731	26.719	58	1.1574	33.191	58	1.1642	27.065	58	0.89747	26.728	61	0.92132	26.437	61	1.014	16.133	61	1.1164	28.59	102	0.94479	18.781	102	0.91286	22.755	102	0.96068	24.912	106	0.86811	27.561	106	0.92915
O43776;B4DN60;B4DG16;K7EIU7;K7EQ35;K7EJ19;K7EPK2;K7EMQ6;REV__H7BZ55;REV__H7C110	26;14;11;11;9;9;7;6;1;1	26;14;11;11;9;9;7;6;1;1	26;14;11;11;9;9;7;6;1;1	Asparagine--tRNA ligase, cytoplasmic	NARS	10	26	26	26	37.2	37.2	62.942	548	548;299;174;162;167;136;163;128;2252;250	4.9681e-300	0.93907	42.135	30	1.1387	29.431	29	1.063	43.618	29	0.82688	25.703	24	0.83974	28.259	24	1.0138	26.401	24	0.89948	81.098	49	0.98633	25.077	49	1.1478	75.698	49	0.91041	48.468	53	0.807	26.131	52	0.90357
Q9NVU7;E7EW05;Q9NVU7-2;D6RC74;F8W8T7	6;6;5;1;1	6;6;5;1;1	6;6;5;1;1	Protein SDA1 homolog	SDAD1	5	6	6	6	9.2	9.2	79.87	687	687;650;590;88;72	9.6698e-20	1.5717	12.893	2	0.95251	10.933	2	0.61069	30.569	2	1.8504	28.538	4	1.9521	11.321	4	1.0137	20.658	4	NaN	NaN	0	NaN	NaN	0	NaN	NaN	0	0.87407	49.257	3	0.93722	34.264	3	0.9527
P49643;U3KQB9;P49643-2	27;18;7	27;18;7	27;18;7	DNA primase large subunit	PRIM2	3	27	27	27	56.2	56.2	58.805	509	509;346;158	9.2061e-200	0.25475	50.039	39	0.9362	34.756	39	3.5975	60.526	39	0.22579	46.85	24	0.24673	47.436	22	1.0136	44.986	22	0.36745	53.651	58	1.0921	35.296	58	3.0335	56.148	58	0.28835	39.063	42	0.2424	44.025	40	0.85437
P49770;G3V5E5;H0YJJ8;H0YK01	6;2;1;1	6;2;1;1	6;2;1;1	Translation initiation factor eIF-2B subunit beta	EIF2B2	4	6	6	6	23.4	23.4	38.989	351	351;206;200;71	7.1437e-97	1.1045	1.2592	2	0.89969	31.935	2	0.80471	35.474	2	1.1197	15.19	6	1.1794	11.09	6	1.0133	25.335	6	1.1936	17.645	14	1.005	24.113	14	0.82888	25.551	14	1.1743	21.05	16	1.0535	31.96	16	0.98145
P48506;D6R959;H0Y9I7;D6REX4;D6RGF8	18;6;4;4;1	18;6;4;4;1	18;6;4;4;1	Glutamate--cysteine ligase catalytic subunit	GCLC	5	18	18	18	42.4	42.4	72.765	637	637;154;173;122;54	4.8978e-263	1.0008	7.4633	8	1.1569	14.975	8	1.0956	21.936	8	0.93153	10.285	14	1.0262	24.242	14	1.0133	21.197	14	0.98247	19.524	29	0.96081	20.101	29	1.1045	25.009	29	0.93738	18.818	29	1.0233	19.315	29	1.1139
P35606;B4DZI8;D6R997;D6RBT6;H0Y938;H0YAC7;D6RBG7;D6RCL6;D6RBZ7	34;32;6;4;3;3;3;3;3	34;32;6;4;3;3;3;3;3	34;32;6;4;3;3;3;3;3	Coatomer subunit beta	COPB2	9	34	34	34	40.5	40.5	102.49	906	906;877;153;111;177;118;89;86;77	8.5694e-299	0.92475	24.626	11	0.90383	14.399	11	1.2295	30.765	11	0.86893	17.213	19	0.79305	36.613	19	1.0131	41.158	19	0.82763	63.341	37	0.9483	62.885	37	1.2016	50.623	37	0.84168	22.599	50	0.83496	22.282	50	0.96713
Q9UGI8;Q9UGI8-2;H7BYK1;B7Z6L5;F8W7T0;F8WDI4	13;13;4;3;3;1	13;13;4;3;3;1	13;13;4;3;3;1	Testin	TES	6	13	13	13	35.9	35.9	47.996	421	421;412;192;179;79;44	4.8288e-82	1.8221	29.491	5	1.1738	24.089	4	0.7082	18.146	4	1.4326	14.793	5	1.4639	18.398	5	1.013	21.693	5	NaN	NaN	1	NaN	NaN	1	NaN	NaN	1	1.9309	31.51	2	1.6887	57.838	2	0.86876
Q92598;Q92598-2;Q92598-3;B4DYH1;R4GN69;Q5TBM3	37;37;35;34;6;4	35;35;33;32;6;4	10;10;8;7;6;0	Heat shock protein 105 kDa	HSPH1	6	37	35	10	54.9	17.2	96.864	858	858;814;817;860;115;115	0	0.43754	32.519	46	0.85583	27.352	46	1.9222	35.61	46	0.40571	42.019	43	0.41955	32.224	42	1.0122	33.231	42	0.49786	35.643	78	0.96026	21.039	78	2.0803	35.941	78	0.47904	30.577	58	0.41748	44.463	58	0.95313
B7Z7Q0;P48739-2;P48739;B3KYB7;B3KYB6	11;11;11;6;6	11;11;11;6;6	10;10;10;5;5	Phosphatidylinositol transfer protein beta isoform	PITPNB	5	11	11	10	50.9	47.6	31.7	273	273;272;271;168;120	1.085e-67	1.5502	18.6	9	1.1421	28.746	9	0.71161	15.389	9	1.3028	24.828	7	1.2158	23.34	7	1.0118	19.384	7	1.447	43.878	16	1.0891	78.298	16	0.79457	60.888	16	1.3478	64.283	18	1.2896	62.046	18	1.0117
Q13867;K7ES02;K7ENH5;J3KS79	16;11;4;4	16;11;4;4	4;2;4;4	Bleomycin hydrolase	BLMH	4	16	16	4	32.7	7.9	52.562	455	455;318;93;71	2.0798e-107	0.27015	114.47	22	0.36106	85.618	21	1.3662	72.475	21	0.36031	121.54	7	0.38171	76.247	5	1.0118	64.761	5	0.67826	34.38	16	0.69475	24.334	16	1.1036	48.464	16	0.66067	36.235	15	0.56995	23.138	15	0.89
P62316;P62316-2;K7ERG4;K7EJB5	5;4;3;1	5;4;3;1	5;4;3;1	Small nuclear ribonucleoprotein Sm D2	SNRPD2	4	5	5	5	45.8	45.8	13.527	118	118;108;78;54	1.0893e-33	1.8331	23.698	2	0.89291	48.591	2	0.45616	20.079	2	1.2957	13.543	5	1.3057	25.998	5	1.0117	18.848	5	1.5518	22.272	3	1.0163	33.894	3	0.689	28.804	3	1.4214	58.41	9	1.6263	38.929	9	1.1488
Q7Z6B7;Q7Z6B7-2;G5EA48	12;11;11	12;11;11	11;10;10	SLIT-ROBO Rho GTPase-activating protein 1	SRGAP1	3	12	12	11	15.6	14.4	124.26	1085	1085;1062;1022	5.2931e-65	1.0816	4.4587	4	1.05	26.029	4	0.84143	18.59	4	1.2474	26.808	3	0.92689	16.913	3	1.0117	11.212	3	1.2958	22.78	10	1.0588	24.021	10	0.92701	19.753	10	1.2535	47.926	10	1.2727	34.68	10	1.0757
P33176;O60282;E9PET8;Q12840;J3KNA1;O60282-2;C9JWB9	55;15;14;12;12;10;1	55;15;14;12;12;10;1	55;15;14;12;12;10;1	Kinesin-1 heavy chain	KIF5B	7	55	55	55	56.9	56.9	109.68	963	963;957;862;1032;943;725;76	0	1.6898	36.961	34	1.0511	89.839	34	0.59335	80.95	34	1.5383	40.62	50	1.495	43.334	50	1.0114	27.522	50	1.5493	33.846	57	0.95417	41.66	57	0.64336	38.816	57	1.4964	32.233	79	1.3753	29.065	79	0.95006
P49005;F8W8R3;C9JLE1;C9J8Z7;C9IZD2;C9JHC7;H7C1B3	14;13;9;8;8;6;2	14;13;9;8;8;6;2	14;13;9;8;8;6;2	DNA polymerase delta subunit 2	POLD2	7	14	14	14	43.5	43.5	51.289	469	469;455;220;155;148;257;83	1.4287e-128	0.53695	20.946	7	1.1079	13.471	7	2.0018	8.7191	7	0.55924	36.246	3	0.88205	32.071	3	1.0114	35.819	3	0.56148	58.536	18	1.1031	23.464	18	2.2422	67.387	18	0.61799	32.078	9	0.55403	37.54	9	1.104
O43813;E9PHS0;F8WDS9	10;8;4	10;8;4	10;8;4	LanC-like protein 1	LANCL1	3	10	10	10	28.3	28.3	45.283	399	399;196;82	2.2834e-45	0.86132	20.142	5	1.0718	42.732	5	1.0439	16.062	5	0.95728	45.137	6	0.97354	50.152	6	1.0112	17.466	6	0.85163	13.108	5	0.92136	18.181	5	1.0107	19.867	5	0.93445	48.358	13	0.99179	25.982	13	1.0763
P09429;Q5T7C6;Q5T7C4;B2RPK0;Q5T7C0	13;13;13;9;7	13;13;13;9;7	9;9;9;5;3	High mobility group protein B1;Putative high mobility group protein B1-like 1	HMGB1;HMGB1P1	5	13	13	9	41.9	27	24.893	215	215;162;158;211;97	1.7878e-232	2.3662	25.24	50	0.9872	35.788	50	0.36648	29.667	50	2.0379	32.763	48	2.0924	31.618	48	1.0109	15.235	48	2.3714	15.324	16	1.0551	35.612	16	0.48885	37.475	16	2.6476	25.989	24	2.2075	27.672	24	0.98579
P67775;P67775-2;E5RHC1;H0YC23;E7ESG8;E5RHP4;E5RFI3;H0YBN9	16;11;7;7;5;4;4;3	16;11;7;7;5;4;4;3	1;1;1;0;1;1;1;0	Serine/threonine-protein phosphatase 2A catalytic subunit alpha isoform	PPP2CA	8	16	16	1	61.8	2.3	35.594	309	309;255;184;124;145;126;125;52	0	1.1284	31.363	24	1.0281	33.383	24	0.94096	18.946	24	1.0254	17.068	18	1.0874	17.166	18	1.0107	12.308	18	1.1799	19.7	42	1.0094	15.455	42	0.95182	20.519	42	1.0606	29.26	57	1.0826	30.424	57	1.0235
P10809;E7ESH4;E7EXB4;B7Z712;C9JL25;C9JCQ4;C9JL19;C9J0S9	26;11;9;6;4;3;3;1	26;11;9;6;4;3;3;1	26;11;9;6;4;3;3;1	60 kDa heat shock protein, mitochondrial	HSPD1	8	26	26	26	57.2	57.2	61.054	573	573;234;221;158;175;94;83;58	0	0.73415	33.344	17	0.92198	25.91	17	1.2144	44.721	17	0.6315	28.041	12	0.68232	19.542	12	1.0107	17.626	12	1.0735	23.573	36	0.96683	19.72	36	0.9389	30.215	36	1.1065	32.291	46	1.0733	29.27	46	0.93355
Q8TEW0;Q8TEW0-2;Q8TEW0-11;Q8TEW0-4;Q8TEW0-6;Q8TEW0-7;Q8TEW0-8;Q5VWU8;Q8TEW0-10;Q8TEW0-9;Q5VWV2;Q8TEW0-3;Q8TEW0-5;F5GZI3;B1AP52	12;12;12;12;12;12;12;12;12;12;11;11;11;10;4	12;12;12;12;12;12;12;12;12;12;11;11;11;10;4	12;12;12;12;12;12;12;12;12;12;11;11;11;10;4	Partitioning defective 3 homolog	PARD3	15	12	12	12	13.9	13.9	151.42	1356	1356;1353;1340;1319;1310;1273;1031;1001;1000;988;1296;1266;1244;747;179	8.3667e-48	0.67877	13.614	4	1.0762	32.521	4	1.8437	24.782	4	0.52453	67.487	3	0.51681	16.927	3	1.0107	86.653	3	0.60933	42.64	7	0.90308	24.908	7	1.159	41.698	7	0.48789	54.276	9	0.52598	30.293	9	0.88997
P17844;J3KTA4;B4DLW8;J3QRQ7;J3KRX8;J3QR02;J3KRZ1;J3QSF1;J3QKN9;J3QRN5;J3QR62;J3QLG9;J3QS79	44;42;41;16;13;12;11;11;4;2;1;1;1	44;42;41;16;13;12;11;11;4;2;1;1;1	35;33;32;15;13;12;4;6;4;2;1;1;1	Probable ATP-dependent RNA helicase DDX5	DDX5	13	44	44	35	60.9	48.9	69.147	614	614;614;535;212;120;99;166;153;44;65;52;46;38	2.5085e-289	0.22294	66.49	71	0.94585	19.087	71	3.7761	63.647	71	0.20508	76.435	52	0.20035	41.129	52	1.0107	59.582	52	0.26903	63.722	93	1.1236	18.472	93	4.6183	59.997	93	0.25112	46.195	71	0.24182	48.493	68	1.0281
Q9BXJ9;Q9BXJ9-4;Q6N069;Q6N069-2;Q6N069-3;Q6N069-4;Q6N069-5	35;24;7;6;6;6;6	35;24;7;6;6;6;6	35;24;7;6;6;6;6	N-alpha-acetyltransferase 15, NatA auxiliary subunit	NAA15	7	35	35	35	36.5	36.5	101.27	866	866;526;864;530;516;429;311	2.0472e-155	1.174	19.32	25	1.2139	33.899	25	0.95886	36.265	25	1.0854	49.893	25	1.1519	51.1	25	1.0103	27.317	25	1.2619	30.03	40	0.9192	29.538	40	0.84541	29.438	40	1.135	31.838	54	1.0566	25.253	54	0.96079
Q9H8H2;F8WAJ0;Q9H8H2-2;Q9H8H2-4;Q9H8H2-3;B4E3G7	10;10;6;6;1;1	10;10;6;6;1;1	10;10;6;6;1;1	Probable ATP-dependent RNA helicase DDX31	DDX31	6	10	10	10	13.9	13.9	94.086	851	851;722;778;585;319;160	1.4198e-59	0.66887	20.223	8	1.0991	14.239	8	1.7255	9.6048	8	0.40554	40.239	3	0.48511	26.553	3	1.0103	9.1869	3	0.95407	39.695	7	0.97644	24.607	7	1.2984	20.888	7	0.69747	72.583	7	0.61925	73.823	7	1.022
P55060;P55060-3;P55060-4;B4DUC5;P55060-2	37;37;35;26;11	37;37;35;26;11	37;37;35;26;11	Exportin-2	CSE1L	5	37	37	37	39.9	39.9	110.42	971	971;945;915;754;195	0	1.2414	28.246	41	1.0581	44.421	41	0.82197	32.619	41	1.1943	45.186	73	1.2238	41.576	73	1.0101	26.55	73	1.2148	30.55	76	0.84537	32.553	76	0.73485	31.114	76	1.2345	50.707	83	1.1806	56.535	83	0.99835
P12814-3;P12814;P12814-4;P12814-2;H9KV75;H7C5W8;G3V2N5;G3V2W4;H0YJW3;H0YJ11;G3V2X9;G3V5M4;G3V2E8;G3V380;B7Z4P8;Q92953;Q14721	68;68;66;66;61;19;19;18;17;13;9;8;4;3;2;1;1	39;39;37;37;35;13;9;9;11;9;4;2;1;1;1;1;1	35;35;33;33;31;11;8;7;10;8;3;1;0;1;0;0;0	Alpha-actinin-1	ACTN1	17	68	39	35	77.8	50.5	105.57	914	914;892;930;887;822;297;261;238;251;207;144;126;85;72;388;911;858	0	1.0866	16.392	86	1.0465	16.689	86	0.8983	15.293	86	1.0019	42.396	93	1.0523	31.176	93	1.0101	22.18	93	1.1126	25.376	160	0.97129	16.286	159	0.92667	30.176	159	1.0748	25.085	195	1.0788	20.202	195	0.99889
P51991-2;P51991	13;12	11;10	11;10	Heterogeneous nuclear ribonucleoprotein A3	HNRNPA3	2	13	11	11	36.5	34.6	37.029	356	356;378	2.8878e-65	1.2093	28.931	6	0.84234	37.996	6	0.6189	19.954	6	1.2327	56.973	10	1.2962	52.138	10	1.01	23.066	10	1.1923	14.826	5	0.81579	6.5286	5	0.67396	7.0913	5	1.6633	32.85	9	1.3321	47.724	9	0.92479
P36551;D6RER6;H0YA22	4;1;1	4;1;1	4;1;1	Coproporphyrinogen-III oxidase, mitochondrial	CPOX	3	4	4	4	9.3	9.3	50.151	454	454;175;70	5.1017e-14	1.7682	6.1709	2	3.4668	161.94	2	1.6722	163.45	2	1.6773	2.069	2	1.7706	19.568	2	1.0099	12.579	2	NaN	NaN	0	NaN	NaN	0	NaN	NaN	0	2.5207	0.15773	2	2.2571	16.688	2	0.91401
P57678;I3L2C7;I3L399;I3L4A4;I3L4M4;E7EN12;I3L1J7	8;8;3;2;1;1;1	8;8;3;2;1;1;1	8;8;3;2;1;1;1	Gem-associated protein 4	GEMIN4	7	8	8	8	9.8	9.8	120.04	1058	1058;1047;296;271;189;184;70	1.3984e-49	1.0858	16.782	6	1.303	36.24	6	1.314	21.25	6	1.1371	39.285	5	0.98378	21.822	5	1.0097	26.974	5	0.81896	20.237	13	0.81602	35.106	13	0.97038	36.22	13	0.95156	41.457	9	0.74654	33.104	9	0.82529
Q5JTH9;Q5JTH9-3;Q5JTH9-2;F5H456	16;15;15;8	16;15;15;8	16;15;15;8	RRP12-like protein	RRP12	4	16	16	16	15	15	143.7	1297	1297;1236;1197;1015	3.6887e-56	0.99865	18.224	3	1.0424	24.995	3	0.97046	20.84	3	0.84323	18.173	4	0.78419	24.477	4	1.0095	16.719	4	1.1769	25.753	10	0.9432	60.528	10	0.70612	75.615	10	1.3934	15.379	16	1.2262	29.263	16	0.94677
P09211;A8MX94	13;10	13;10	13;10	Glutathione S-transferase P	GSTP1	2	13	13	13	71	71	23.356	210	210;174	4.2373e-283	0.72047	33.699	11	1.0155	18.303	10	1.209	8.7943	10	0.60637	69.965	8	0.71082	37.419	8	1.0094	86.281	8	0.63945	15.807	21	0.97819	21.294	21	1.7155	26.571	21	0.64624	39.178	24	0.74507	81.024	24	1.0614
H0YL70;H0YKN8;H0YKT5;Q04726;Q04726-4;Q04726-5;Q6PI57;F8W8S3;Q04726-3;F8W964;Q04726-2;H0YNT2;F5H7D6;H0YNI7;H0YLI3;H0YLW9;H0YKH0	14;14;14;14;14;14;14;14;14;14;14;14;14;11;6;4;4	14;14;14;14;14;14;14;14;14;14;14;14;14;11;6;4;4	8;8;8;8;8;8;8;8;8;8;8;8;8;5;6;4;4	Transducin-like enhancer protein 3	TLE3	17	14	14	8	22.8	16.6	84.477	782	782;778;774;772;772;769;767;764;764;762;760;716;699;353;611;448;445	1.3647e-74	2.0641	32.654	8	0.99833	65.293	8	0.49093	52.249	8	2.1097	29.86	7	2.389	28.464	7	1.0091	17.769	7	1.513	11.741	5	0.87567	9.2715	5	0.6951	16.98	5	1.4957	24.649	8	1.5165	18.722	8	1.0783
Q9Y618;Q9Y618-4;C9J0Q5;Q9Y618-5;C9J239;C9JE98;Q9Y618-3;C9JFD3;C9J7T7;C9JQE8;Q9Y618-2;C9J330;H0YGK8;H7C1Y3;H7C1J7;C9JNV9;H7C0P3;H7C184	23;23;23;23;23;23;21;21;21;14;6;3;1;1;1;1;1;1	23;23;23;23;23;23;21;21;21;14;6;3;1;1;1;1;1;1	22;22;22;22;22;22;20;20;20;13;6;3;1;1;1;0;1;1	Nuclear receptor corepressor 2	NCOR2	18	23	23	22	11.5	11.2	274.8	2525	2525;2508;2504;2462;2459;2458;2517;2514;2075;1451;769;493;275;245;225;162;156;134	6.2987e-99	0.96419	21.098	14	0.99938	25.085	14	1.0341	30.87	14	1.0245	50.662	16	0.94076	39.101	16	1.009	49.643	16	0.84084	49.324	11	0.9745	27.114	11	1.077	40.452	11	0.95536	47.08	18	0.92506	32.594	18	1.0459
Q9H0L4	8	8	3	Cleavage stimulation factor subunit 2 tau variant	CSTF2T	1	8	8	3	17	7.3	64.436	616	616	1.9081e-49	1.8794	15.468	5	1.0581	23.805	5	0.52934	33.823	5	2.0469	21.763	7	1.9783	45.87	7	1.0089	30.575	7	2.6684	18.41	4	1.1182	14.291	4	0.45904	9.6801	4	1.9425	30.127	4	1.8983	30.302	4	1.0541
Q9UKV8;Q9UKV8-2;E5RJY2	21;20;1	21;20;1	14;13;1	Protein argonaute-2	EIF2C2	3	21	21	14	28.4	18.4	97.207	859	859;825;36	1.7122e-123	1.1977	8.9797	3	1.1311	23.615	3	0.90458	21.827	3	1.2017	11.113	5	1.192	10.461	5	1.0085	9.8284	5	1.1834	23.657	23	0.94247	35.313	23	0.79744	44.177	23	1.2336	48.963	23	1.2325	30.152	23	0.99124
O75152;E9PQ61;E9PBY7	8;6;5	8;6;5	8;6;5	Zinc finger CCCH domain-containing protein 11A	ZC3H11A	3	8	8	8	10.6	10.6	89.13	810	810;652;515	9.1453e-30	0.82524	12.242	4	0.89683	12.785	4	1.0587	4.5595	4	0.63519	29.876	3	0.66441	15.583	3	1.0085	16.296	3	0.61614	23.141	10	1.0898	17.976	10	1.7605	29.156	10	0.64764	14.243	4	0.62038	12.064	4	1.0748
A8MXP9;P43243;D6REM6;D6R991;H0Y8T4;B3KM87;D6RIA2;D6R8Z5;D6RE02;D6RBI2;D6REK4;D6RCM3;D6RBK5;D6RBS2;D6RAY2;D6RAM9;D6R9F3;D6RB45	50;50;47;36;20;18;6;5;4;4;4;4;3;3;3;3;3;3	50;50;47;36;20;18;6;5;4;4;4;4;3;3;3;3;3;3	32;32;32;32;11;0;2;5;0;0;4;4;0;3;0;0;3;3	Matrin-3	MATR3	18	50	50	32	56.4	32.5	99.966	895	895;847;794;433;334;509;172;107;125;109;100;99;121;87;86;81;78;47	0	0.31427	27.589	90	0.93134	14.774	90	2.8408	30.355	90	0.31477	30.601	83	0.31355	34.712	81	1.0085	40.319	81	0.30957	52.175	176	1.0666	20.162	176	3.5902	55.949	176	0.29283	38.649	118	0.29666	60.313	117	1.0225
P61289-2;P61289;K7ESG5;B3KQ25;K7ENH2;K7EKR3;K7EPX6;K7EMD0;B7Z8D3	10;10;8;8;6;4;4;4;2	10;10;8;8;6;4;4;4;2	10;10;8;8;6;4;4;4;2	Proteasome activator complex subunit 3	PSME3	9	10	10	10	39	39	30.886	267	267;254;198;193;179;119;111;96;130	6.1331e-98	1.7605	48.193	7	0.99619	43.988	7	0.50488	19.193	7	1.6905	19.249	11	1.9408	27.642	11	1.0081	14.535	11	2.0693	16.037	12	0.94839	20.825	12	0.46818	21.96	12	1.9132	45.276	22	2.0178	45.549	22	1.0326
O14646-2;O14646;H0Y8V4	93;92;5	92;91;5	83;82;5	Chromodomain-helicase-DNA-binding protein 1	CHD1	3	93	92	83	52.3	47.3	196.59	1709	1709;1710;113	0	0.92004	33.67	132	1.2082	27.52	131	1.2479	23.451	131	0.82	41.297	143	0.85931	40.826	143	1.008	42.357	143	1.1435	31.861	160	0.86845	33.981	160	0.78315	29.872	160	1.0873	28.095	181	0.96625	32.899	181	0.89088
P99999;C9JFR7;CON__P62894	8;8;3	8;8;3	8;8;3	Cytochrome c	CYCS	3	8	8	8	61.9	61.9	11.749	105	105;101;105	2.0602e-24	0.34355	44.488	12	1.056	19.126	12	2.9222	45.875	12	0.24882	48.025	10	0.27346	47.138	10	1.0079	15.741	10	0.34757	40.525	11	0.95627	21.041	11	2.8383	25.356	11	0.35749	23.519	9	0.3247	26.014	9	0.81323
Q9Y3T9	12	12	12	Nucleolar complex protein 2 homolog	NOC2L	1	12	12	12	15.9	15.9	84.918	749	749	4.2887e-46	0.97137	15.916	7	1.0879	87.835	7	0.99296	93.859	7	0.87076	41.281	7	0.87166	63.678	7	1.0078	27.21	7	1.0103	21.209	12	0.97827	22.139	12	1.0778	18.896	12	0.87444	40.616	19	0.86612	41.55	18	0.93026
Q7Z3T8;Q7Z3T8-3;H0Y8R0;H0YAA4;D6RC80	54;32;1;1;1	54;32;1;1;1	54;32;1;1;1	Zinc finger FYVE domain-containing protein 16	ZFYVE16	5	54	54	54	47.6	47.6	168.9	1539	1539;809;51;37;34	0	4.2613	24.641	32	1.1614	56.827	30	0.25768	56.734	30	3.1333	43.345	53	3.2926	49.423	53	1.0075	27.839	53	3.677	40.635	54	0.94596	51.315	52	0.25366	44.132	52	3.6763	50.274	79	4.4383	53.384	79	1.1813
P31947;P31947-2	9;9	5;5	5;5	14-3-3 protein sigma	SFN	2	9	5	5	30.2	17.3	27.774	248	248;216	1.461e-42	0.9852	39.678	5	0.93842	45.44	4	0.86448	67.686	4	1.0331	91.007	3	1.1309	99.138	3	1.0075	9.9174	3	1.2023	19.012	7	1.0182	16.419	7	0.88257	36.464	7	1.2181	25.747	5	1.1167	8.0672	5	0.96411
Q9Y295;F8WEE0;H0YI06	17;2;1	17;2;1	17;2;1	Developmentally-regulated GTP-binding protein 1	DRG1	3	17	17	17	50.7	50.7	40.542	367	367;63;56	4.8089e-289	1.0279	12.476	14	1.1779	15.735	14	1.145	17.421	14	0.99644	22.601	14	1.0445	18.474	14	1.0073	19.228	14	0.97275	19.737	21	1.0384	20.265	21	1.1116	18.3	21	1.0756	26.155	26	1.0887	27.343	26	1.0131
Q9Y6W3;H7C1B7	14;3	14;3	14;3	Calpain-7	CAPN7	2	14	14	14	22.1	22.1	92.651	813	813;248	6.1055e-58	0.84409	19.244	4	1.0392	68.729	4	1.3041	69.751	4	0.91354	47.148	3	1.0279	22.896	3	1.0073	30.718	3	0.90149	23.194	16	1.0569	39.954	16	1.1483	48.348	16	0.87954	31.05	13	0.91397	26.721	13	0.86359
Q99700;Q99700-4;Q99700-2;H0YH87;F8VQP2;F8WB06;Q24JQ7;F8VRK6;F8VVY6;F8W0B5	36;36;36;36;35;35;33;11;10;8	36;36;36;36;35;35;33;11;10;8	32;32;32;32;31;31;29;11;10;7	Ataxin-2	ATXN2	10	36	36	32	31.6	28.9	140.28	1313	1313;1243;995;916;1073;1050;1006;235;184;285	0	0.96913	40.912	44	1.1234	33.438	44	1.1111	24.113	44	0.88418	18.478	51	0.89539	23.015	51	1.0071	22.923	51	1.0442	37.697	38	0.89656	43.072	38	1.0011	25.003	38	1.0748	21.22	38	1.0257	44.822	38	1.008
Q8WXI9	4	4	4	Transcriptional repressor p66-beta	GATAD2B	1	4	4	4	8.1	8.1	65.26	593	593	3.7302e-12	0.99438	30.364	4	1.0513	21.708	4	1.0694	9.5175	4	0.82986	5.9493	2	0.82041	6.4758	2	1.0071	9.7313	2	1.0574	49.15	3	1.1692	49.41	3	1.3163	3.2317	3	NaN	NaN	1	NaN	NaN	1	NaN
P62879;C9JXA5;C9JIS1;C9JZN1;E7EP32;Q9HAV0;B3KPU1;H7C5J5;C9JD14	9;8;8;8;7;6;3;3;2	3;3;3;3;1;2;1;1;1	3;3;3;3;1;2;1;1;1	Guanine nucleotide-binding protein G(I)/G(S)/G(T) subunit beta-2;Guanine nucleotide-binding protein subunit beta-4	GNB2;GNB4	9	9	3	3	30	13.5	37.331	340	340;251;232;152;296;340;240;165;79	2.0237e-64	1.1086	17.675	7	1.0236	15.856	7	1.0423	22.407	7	0.88313	19.965	6	0.85118	12.012	6	1.0068	8.8505	6	1.057	29.619	11	1.0786	39.039	11	1.2142	51.7	11	1.0892	17.99	7	1.1492	25.313	7	0.98796
Q5T9B7;P00568;H0Y4J6;H0YID2	8;8;5;1	8;8;5;1	8;8;5;1	Adenylate kinase isoenzyme 1	AK1	4	8	8	8	49.5	49.5	23.411	210	210;194;135;51	3.5652e-24	0.57328	25.5	6	1.1687	24.722	6	2.077	21.862	6	0.503	9.2083	2	0.52705	29.378	2	1.0066	33.421	2	NaN	NaN	1	NaN	NaN	1	NaN	NaN	1	0.46988	18.993	2	0.51689	43.732	2	0.95853
O60502;E9PGF9;O60502-2;O60502-3;H7C3X0;B4DYV7	29;28;26;16;8;1	29;28;26;16;8;1	29;28;26;16;8;1	Bifunctional protein NCOAT;Protein O-GlcNAcase;Histone acetyltransferase	MGEA5	6	29	29	29	42.7	42.7	102.91	916	916;863;849;677;256;151	4.9209e-248	1.0316	23.648	24	0.99144	28.494	24	0.98679	24.897	24	0.93615	15.989	10	1.1027	18.234	10	1.006	25.762	10	0.98249	21.435	36	0.99574	28.306	36	1.0414	26.62	36	0.96856	15.271	49	0.93887	16.824	49	0.9687
P18621-3;P18621;J3KRX5;J3QQT2;J3QLC8;P18621-2;J3QS96;J3KRB3;J3KSJ0	10;10;10;10;8;8;8;7;2	10;10;10;10;8;8;8;7;2	10;10;10;10;8;8;8;7;2	60S ribosomal protein L17	RPL17	9	10	10	10	44.7	44.7	26.372	228	228;184;174;171;174;146;138;106;56	8.5366e-42	0.40664	68.722	31	1.0375	43.57	31	2.6834	34.202	31	0.32137	19.235	17	0.36763	21.201	17	1.006	23.292	17	0.39411	48.412	24	1.1031	13.341	24	2.8585	47.61	24	0.35165	26.241	17	0.3435	20.571	17	0.87273
Q9ULR0-1;Q9ULR0-2;Q9ULR0;A8MVI5;D6RC18	4;4;4;1;1	4;4;4;1;1	4;4;4;1;1	Pre-mRNA-splicing factor ISY1 homolog	ISY1	5	4	4	4	15.7	15.7	37.566	331	331;307;285;252;124	5.6373e-14	1.4524	25.514	2	0.82637	34.234	2	0.56212	3.332	2	1.457	15.354	3	1.316	5.9938	3	1.0059	16.988	3	NaN	NaN	1	NaN	NaN	1	NaN	NaN	1	NaN	NaN	1	NaN	NaN	1	NaN
P49792;H0YBN8	44;1	44;1	27;0	E3 SUMO-protein ligase RanBP2;Putative peptidyl-prolyl cis-trans isomerase	RANBP2	2	44	44	27	16	10.8	358.2	3224	3224;98	1.7113e-211	1.4347	24.844	10	1.1786	21.138	10	0.85832	20.838	10	1.2248	30.175	17	1.1754	25.57	17	1.0058	21.912	17	1.2348	32.447	35	0.9026	61.777	35	0.83784	57.211	35	1.1698	37.172	42	1.1722	43.333	42	1.0158
Q15043;Q15043-3;Q15043-2;E5RIP4;E5RFT1;E5RJG5;E5RJ40;E5RGA7;E5RFZ8	5;5;5;3;2;2;2;2;2	5;5;5;3;2;2;2;2;2	5;5;5;3;2;2;2;2;2	Zinc transporter ZIP14	SLC39A14	9	5	5	5	15.2	15.2	54.212	492	492;492;481;155;202;127;122;90;89	8.9146e-98	1.5253	12.487	8	1.2715	38.561	8	0.7457	35.868	8	1.5956	23.805	8	1.7553	27.66	8	1.0053	21.402	8	1.7868	56.925	5	1.1068	15.249	5	0.55118	46.457	5	1.6171	85.455	6	1.7993	78.986	6	0.87073
Q13155;F8W950;A8MU58;F8WCL2	12;8;7;2	12;8;7;2	12;8;7;2	Aminoacyl tRNA synthase complex-interacting multifunctional protein 2	AIMP2	4	12	12	12	52.5	52.5	35.348	320	320;251;242;48	1.8512e-222	0.66125	7.2667	4	1.0836	14.934	4	1.5435	8.189	4	0.66409	3.3225	2	0.62339	10.445	2	1.0052	30.41	2	0.73383	20.642	9	0.93849	13.03	9	1.1389	23.338	9	0.80597	82.471	13	0.81978	32.158	13	1.0265
P27708;F8VPD4;H7C2E4;H7BZB3;H7C3Z5	63;63;8;8;5	63;63;8;8;5	63;63;8;8;5	CAD protein;Glutamine-dependent carbamoyl-phosphate synthase;Aspartate carbamoyltransferase;Dihydroorotase	CAD	5	63	63	63	35.8	35.8	242.98	2225	2225;2162;293;280;269	0	1.2439	16.203	36	1.0456	32.164	34	0.80407	22.56	33	1.0545	31.342	37	1.093	82.393	37	1.0051	81.254	37	1.1294	27.026	102	0.87706	30.699	102	0.83821	36.523	102	1.1825	42.087	106	1.183	52.837	106	1.0125
Q9NYJ8;B4DIR9;Q9NYJ8-2;U3KQR0;U3KQ62	11;9;5;1;1	11;9;5;1;1	11;9;5;1;1	TGF-beta-activated kinase 1 and MAP3K7-binding protein 2	TAB2	5	11	11	11	24.4	24.4	76.493	693	693;661;536;131;33	1.2839e-108	0.50827	98.485	6	1.0145	74.764	6	1.5691	59.609	6	0.52232	31.139	9	0.55334	57.076	8	1.0051	34.297	8	0.58524	45.342	8	0.87659	30.376	8	1.3363	41.043	8	0.41776	92.286	3	0.59754	97.707	3	1.1432
H9KV28;O60610;E9PEZ3;E7ET75;O60610-3;E9PHQ0;B9ZVX0;O60610-2;E7ERW8;E7EMV0;B4E2I7;E5RJ79	25;25;25;24;24;24;24;24;24;16;2;1	25;25;25;24;24;24;24;24;24;16;2;1	25;25;25;24;24;24;24;24;24;16;2;1	Protein diaphanous homolog 1	DIAPH1	12	25	25	25	21.2	21.2	141.57	1273	1273;1272;1269;1264;1263;1260;1248;1248;1215;863;201;112	7.8557e-164	1.4367	15.223	12	1.3033	36.43	12	0.73844	26.368	12	1.2779	39.761	11	1.302	39.991	11	1.0049	27.762	11	1.6224	26.415	25	1.0338	24.486	25	0.67619	31.771	25	1.5164	22.98	32	1.6327	19.467	32	1.0855
P62937;C9J5S7;F8WE65;Q567Q0;F5H284;Q9Y536;E5RIZ5	12;8;8;7;2;2;2	12;8;8;7;2;2;2	11;8;8;6;1;1;2	Peptidyl-prolyl cis-trans isomerase A;Peptidyl-prolyl cis-trans isomerase	PPIA	7	12	12	11	70.3	66.1	18.012	165	165;121;120;105;164;164;58	2.4275e-225	0.89517	30.895	28	1.0097	24.478	28	1.0896	21.045	28	0.9067	39.067	24	0.89179	25.787	24	1.0049	31.971	24	0.79943	34.562	24	1.0723	15.319	24	1.2911	29.707	24	0.94227	21.252	18	0.87795	18.25	18	0.96027
J3KR44;Q96FW1;F5GYJ8;F5H6Q1;F5GYN4;F5H3F0;Q96FW1-2	11;11;10;10;9;6;4	11;11;10;10;9;6;4	11;11;10;10;9;6;4	Ubiquitin thioesterase OTUB1	OTUB1	7	11	11	11	45.8	45.8	35.214	308	308;271;286;280;241;170;315	2.3087e-267	1.1807	18.281	13	1.1101	13.691	13	0.94595	31.495	13	1.0803	8.1563	8	1.2615	12.467	8	1.0048	7.7218	8	1.1219	19.975	30	0.94502	16.794	30	0.89767	13.918	30	1.0362	30.975	33	1.0591	22.074	33	1.003
H0YEX2	13	3	3		TAF2	1	13	3	3	40.5	8.8	42.145	375	375	0	0.54481	2.9305	2	1.2833	5.4269	2	1.8296	10.772	2	0.4973	14.649	2	0.6446	6.3938	2	1.0045	33.794	2	NaN	NaN	0	NaN	NaN	0	NaN	NaN	0	NaN	NaN	1	NaN	NaN	1	NaN
P09382;F8WEI7	5;1	5;1	5;1	Galectin-1	LGALS1	2	5	5	5	54.1	54.1	14.716	135	135;38	1.3546e-47	1.0707	21.632	4	1.0468	47.678	4	1.0428	45.33	4	1.018	55.325	4	1.0653	20.649	4	1.0043	63.837	4	0.95025	25.822	7	0.96571	41.477	7	0.96325	57.513	7	1.0809	16.906	8	1.0682	28.211	8	0.98252
P47712;E7EU42	18;17	18;17	18;17	Cytosolic phospholipase A2;Phospholipase A2;Lysophospholipase	PLA2G4A	2	18	18	18	29.8	29.8	85.238	749	749;689	3.404e-115	0.66119	43.042	8	1.3335	13.524	8	1.8609	33.891	8	0.63497	22.673	5	0.62515	44.705	5	1.0043	42.381	5	0.57707	30.667	17	0.88634	30.411	17	1.5864	38.007	17	0.60687	51.896	28	0.54798	32.289	28	1.0187
P40227;B4DPJ8	23;22	23;22	2;2	T-complex protein 1 subunit zeta	CCT6A	2	23	23	2	52.4	8.7	58.024	531	531;500	0	0.90671	28.148	35	0.97305	28.23	35	1.0299	32.508	35	0.82063	37.956	35	0.78705	41.421	34	1.0042	25.921	34	0.89036	81.086	40	1.174	31.03	40	1.4912	85.224	40	0.86367	27.056	40	0.83282	20.317	40	0.94542
Q99755-3;Q99755-2	33;27	33;27	1;1			2	33	33	1	59.7	5.8	61.186	549	549;500	0	2.7097	53.735	45	1.067	68.632	45	0.36262	39.61	45	2.5711	57.777	86	2.6779	60.198	86	1.0039	15.863	86	2.4606	24.441	57	1.0171	49.732	56	0.43562	45.018	56	2.5879	44.749	65	2.4146	41.971	65	0.94535
P49427;U3KPV8;U3KQB6;U3KQ77;U3KQP9;U3KQ74;U3KQQ6	9;4;3;3;3;1;1	9;4;3;3;3;1;1	8;4;2;2;3;1;1	Ubiquitin-conjugating enzyme E2 R1	CDC34	7	9	9	8	33.5	30.1	26.736	236	236;136;137;119;104;102;71	4.6759e-34	1.6778	22.434	6	0.97385	27.83	6	0.51939	15.542	6	1.8126	18.762	5	1.7135	16.722	5	1.0038	22.068	5	2.0105	18.104	9	0.90236	15.312	9	0.48635	30.424	9	1.626	53.507	11	2.0073	51.491	11	1.1002
Q9P0U3;Q9P0U3-2;F8VRZ8;Q6N001;F8W0I8	22;22;9;3;3	22;22;9;3;3	22;22;9;3;3	Sentrin-specific protease 1	SENP1	5	22	22	22	40.8	40.8	73.48	644	644;643;142;162;130	7.1077e-297	0.6342	28.008	20	1.1739	44.517	20	1.7353	42.687	20	0.59859	20.35	19	0.59783	31.055	19	1.0037	31.514	19	0.70529	43.091	29	0.98295	22.606	29	1.5185	44.175	29	0.60611	42.567	21	0.64507	31.777	21	1.034
P20020;P20020-4;P20020-3;P20020-6;P20020-2;P20020-5;E7ERY9;F8W1V5	8;8;8;8;8;8;6;1	8;8;8;8;8;8;6;1	3;3;3;3;3;3;2;1	Plasma membrane calcium-transporting ATPase 1	ATP2B1	8	8	8	3	9.4	4.5	138.75	1258	1258;1249;1220;1184;1176;1171;963;101	3.1396e-38	2.9914	10.496	2	1.5568	13.491	2	0.49051	3.1828	2	1.1981	46.145	2	1.1859	81.351	2	1.0035	40.815	2	3.2002	10.112	3	1.4999	58.38	3	0.41524	41.341	3	3.6123	55.999	3	3.7235	52.164	3	0.98052
P33316;H0YNW5;P33316-2;H0YKC5;H0YKI0;H0YNJ9;H0YMM5;H0YMP1	8;8;8;6;4;4;4;2	8;8;8;6;4;4;4;2	8;8;8;6;4;4;4;2	Deoxyuridine 5-triphosphate nucleotidohydrolase, mitochondrial	DUT	8	8	8	8	35.3	35.3	26.563	252	252;167;164;221;226;143;133;107	8.9163e-55	1.9322	27.126	8	0.78122	22.607	8	0.31661	30.152	8	1.9976	23.775	9	1.9776	26.019	9	1.0032	14.804	9	1.5982	71.035	6	1.0004	110.45	6	0.57658	51.501	6	2.1136	30.798	4	2.2939	34.805	4	0.96605
Q8TCG1;Q8TCG1-2;F8WAX6;F8WF26	14;12;2;1	14;12;2;1	14;12;2;1	Protein CIP2A	KIAA1524	4	14	14	14	15.9	15.9	102.18	905	905;746;121;48	1.0859e-56	1.7494	5.4185	2	1.9691	115.34	2	1.119	123.27	2	1.5195	19.207	9	1.6449	17.254	9	1.0031	25.995	9	1.6349	40.172	11	0.8644	44.962	11	0.5248	24.599	11	1.8069	39.872	7	1.5687	38.524	7	0.99727
Q16763;K7EM75	8;2	8;2	1;0	Ubiquitin-conjugating enzyme E2 S	UBE2S	2	8	8	1	50	12.6	23.845	222	222;79	9.058e-161	3.1436	24.455	14	1.0999	20.614	14	0.37442	22.966	14	3.3611	28.66	11	3.1586	27.629	11	1.003	8.9146	11	2.7174	46.918	13	1.1103	56.093	13	0.40795	34.876	13	2.4989	67.257	14	2.6817	63.17	14	1.1121
P41743;Q05513;Q05513-3;Q05513-2;E9PBE1	9;1;1;1;1	9;1;1;1;1	9;1;1;1;1	Protein kinase C iota type	PRKCI	5	9	9	9	21.5	21.5	68.262	596	596;592;488;409;347	3.7517e-211	1.4162	4.4745	4	1.1951	24.031	4	0.80398	22.919	4	1.3231	14.833	6	1.3066	26.753	6	1.0028	15.986	6	1.1909	18.18	16	0.8494	29.473	16	0.81392	20.775	16	1.2576	15.791	15	1.0699	24.943	15	0.83978
P24539;Q5QNZ2	16;12	16;12	16;12	ATP synthase subunit b, mitochondrial	ATP5F1	2	16	16	16	69.1	69.1	28.908	256	256;195	0	0.55431	26.431	8	1.2479	13.646	8	2.326	18.035	8	0.58538	27.681	9	0.49367	21.857	9	1.0027	18.358	9	0.74998	35.07	30	1.0073	35.166	30	1.3978	52.805	30	0.73261	25.036	20	0.63541	21.674	20	0.92837
O75676;O75676-2;E9PJN1;G3XAA9;E9PKU3	11;11;11;9;1	11;11;11;9;1	10;10;10;9;1	Ribosomal protein S6 kinase alpha-4;Ribosomal protein S6 kinase	RPS6KA4	5	11	11	10	17.2	16.2	85.605	772	772;766;765;524;48	2.6971e-28	0.76648	28.146	6	0.81079	26.285	6	0.94202	22.408	6	1.0584	54.322	8	0.91374	52.77	8	1.0026	26.229	8	0.97886	22.171	3	0.79748	11.644	3	0.85659	19.848	3	0.79887	23.731	6	1.1015	35.07	6	1.1164
Q15061;C9IZK7;C9JEE7;H7C2H8	23;7;5;2	23;7;5;2	23;7;5;2	WD repeat-containing protein 43	WDR43	4	23	23	23	42.8	42.8	74.89	677	677;187;147;193	2.1353e-168	1.377	10.082	3	1.0956	7.1159	3	0.70769	11.359	3	1.1346	29.872	9	1.2131	27.599	9	1.0025	36.981	9	1.3936	24.737	33	0.98368	54.962	33	0.78963	66.79	33	1.2051	27.612	32	1.141	22.366	32	0.92052
Q96KP4;Q96KP4-2;J3QKT2;J3KSV5;J3QL02;J3QRD0;J3QKQ0;J3QLU1;J3QR27;J3QQN6;J3QRH4;J3QRA8;J3KSS4;J3QRP4;J3KRD5	20;16;7;6;5;5;5;5;5;5;3;3;3;2;2	20;16;7;6;5;5;5;5;5;5;3;3;3;2;2	20;16;7;6;5;5;5;5;5;5;3;3;3;2;2	Cytosolic non-specific dipeptidase	CNDP2	15	20	20	20	48.6	48.6	52.878	475	475;391;249;149;138;134;128;123;122;89;204;138;55;89;88	1.4569e-95	0.48288	15.719	9	1.0088	16.147	9	2.2332	25.276	9	0.36905	86.966	6	0.40857	29.343	6	1.0024	77.131	6	0.47857	32.255	22	1.1519	17.506	22	2.7636	39.428	22	0.4056	47.072	22	0.40887	69.088	21	0.89535
P05455;E7ERC4;E9PGX9;E9PFL9	18;9;6;5	18;9;6;5	18;9;6;5	Lupus La protein	SSB	4	18	18	18	46.6	46.6	46.836	408	408;184;120;134	1.0273e-74	1.9115	29.999	13	0.83338	47.467	12	0.40725	32.842	12	2.024	25.267	9	2.242	27.305	9	1.0023	9.6336	9	2.8516	16.038	11	0.88767	43.964	11	0.37675	47.401	11	2.2967	37.788	15	2.0824	44.524	15	0.97017
O95613;O95613-2	18;18	18;18	18;18	Pericentrin	PCNT	2	18	18	18	5.9	5.9	378.03	3336	3336;3139	7.1117e-36	1.2393	46.143	2	0.69129	25.83	2	0.57515	13.465	2	1.4929	42.787	7	1.6666	38.14	7	1.002	29.109	7	NaN	NaN	0	NaN	NaN	0	NaN	NaN	0	2.7286	75.737	3	2.7695	73.95	3	0.98226
P63151;P63151-2;E5RFR9;Q66LE6;Q00005-7;Q00005-5;Q00005-4;Q00005-3;Q00005-2;Q00005;Q00005-6;E5RIY1;Q9Y2T4;Q9Y2T4-2;Q9Y2T4-4;Q9Y2T4-3;F5GXJ6;E5RJV2;E5RHQ2	16;15;7;5;4;4;4;4;4;4;4;4;3;3;3;3;1;1;1	16;15;7;5;4;4;4;4;4;4;4;4;3;3;3;3;1;1;1	16;15;7;5;4;4;4;4;4;4;4;4;3;3;3;3;1;1;1	Serine/threonine-protein phosphatase 2A 55 kDa regulatory subunit B alpha isoform	PPP2R2A	19	16	16	16	43.4	43.4	51.691	447	447;457;197;453;549;509;501;449;446;443;432;132;447;447;440;430;135;51;33	3.1302e-210	0.2518	37.702	12	1.0036	14.283	12	4.1942	36.681	12	0.29879	29.913	3	0.34521	26.325	3	1.0018	46.363	3	0.2558	69.104	17	1.2454	13.867	17	4.2486	75.683	17	0.38057	38.636	8	0.26377	38	8	0.73665
Q96ST3;H3BP90;H3BNZ3;H3BNA0;H3BQ88;H3BQ76;H3BT34;H3BMA2	26;5;3;1;1;1;1;1	26;5;3;1;1;1;1;1	25;4;2;0;0;0;0;0	Paired amphipathic helix protein Sin3a	SIN3A	8	26	26	25	22.9	21.6	145.17	1273	1273;176;142;130;123;107;98;18	4.0437e-187	1.1188	19.95	15	1.2397	27.402	15	1.1023	14.39	15	0.93587	25.026	15	0.96558	20.352	15	1.0014	31.39	15	1.1442	44.94	19	0.95665	51.762	19	0.89674	48.346	19	0.96338	80.269	15	1.121	77.336	15	0.93468
P16615;P16615-3;P16615-2;P16615-5;P16615-4;H7C5W9;O14983;O14983-2;Q93084-7;Q93084-2;Q93084-4;B3KY17;J3QSY6;H3BVB2	22;22;22;22;19;17;5;5;4;4;4;4;2;1	22;22;22;22;19;17;5;5;4;4;4;4;2;1	18;18;18;18;15;13;2;2;0;0;0;2;2;0	Sarcoplasmic/endoplasmic reticulum calcium ATPase 2	ATP2A2	14	22	22	18	26.2	21.7	114.76	1042	1042;999;997;997;1015;933;1001;994;1033;999;998;869;50;114	3.2444e-125	1.2052	31.073	11	0.99988	21.814	11	0.89982	22.072	11	1.1507	44.632	22	1.1137	37.731	22	1.0012	32.918	22	1.0579	25.341	9	0.87965	18.815	9	0.87307	33.341	9	0.96393	29.817	10	1.076	33.139	10	1.1166
E7EU23;P50395;P50395-2;Q5SX87;Q5SX91;Q5SX86;Q5SX90	32;32;28;16;10;10;8	32;32;28;16;10;10;8	23;23;21;11;4;7;5	Rab GDP dissociation inhibitor beta	GDI2	7	32	32	23	78.6	57.2	51.18	449	449;445;400;263;203;155;148	0	0.95128	29.389	43	0.95336	54.153	43	0.9192	45.245	43	0.90713	22.499	26	0.88292	29.031	26	1.0011	30.216	26	1.0649	30.219	51	1.0392	17.379	51	1.0502	31.837	51	0.97153	30.725	67	0.90667	38.018	67	0.95933
P78316;P78316-2;E9PFK5	16;13;13	16;13;13	16;13;13	Nucleolar protein 14	NOP14	3	16	16	16	21.9	21.9	97.667	857	857;806;788	4.4292e-100	1.1172	14.121	8	1.1858	52.694	8	0.98107	59.909	8	1.0358	24.198	8	1.021	32.482	8	1.0009	9.8378	8	1.3024	18.685	14	1.0968	41.592	14	0.86276	45.812	14	1.1839	23.593	18	1.0939	19.778	18	0.95745
Q6P1X5;H0YC37;E5RI28;H0YB55	47;9;3;2	47;9;3;2	37;9;3;2	Transcription initiation factor TFIID subunit 2	TAF2	4	47	47	37	45	35.1	136.97	1199	1199;285;60;67	0	0.65566	30.182	81	1.2837	29.623	81	1.9181	26.916	81	0.62488	23.489	68	0.62174	27.587	68	1.0004	29.319	68	0.6848	39.969	81	0.87018	33.905	81	1.3272	29.438	81	0.69781	23.79	58	0.74534	24.274	58	1.0031
P62195;P62195-2;J3QQM1;J3QSA9;J3KRP2;J3QLH6;J3QSE0;J3QRW1;J3QRR3;J3KTQ9	32;31;20;19;18;16;12;11;5;1	32;31;20;19;18;16;12;11;5;1	31;30;19;18;17;15;12;10;4;1	26S protease regulatory subunit 8	PSMC5	10	32	32	31	76.4	73.4	45.626	406	406;398;263;257;241;215;169;143;127;52	0	2.762	28.039	49	1.0342	46.815	49	0.37105	44.217	49	2.6429	43.491	61	2.684	44.145	61	1.0003	19.249	61	3.2953	44.707	71	1.0353	55.954	71	0.33001	67.358	71	3.119	41.685	108	3.1248	40.221	108	0.99507
Q9Y314;M0R3B2;M0R1K2;M0QX85;M0R1T7	15;11;6;3;2	15;11;6;3;2	15;11;6;3;2	Nitric oxide synthase-interacting protein	NOSIP	5	15	15	15	65.4	65.4	33.172	301	301;242;176;96;63	0	0.47694	29.921	32	0.90245	14.026	32	1.8968	32.672	32	0.43064	36.804	20	0.44132	32.199	20	1	34.768	20	0.52635	51.535	33	1.0018	51.663	33	1.8201	63.16	33	0.49201	25.831	26	0.44701	27.505	26	0.90817
O94906;O94906-2	38;37	38;37	38;37	Pre-mRNA-processing factor 6	PRPF6	2	38	38	38	42.7	42.7	106.92	941	941;901	0	0.71866	31.43	24	0.92603	30.198	24	1.365	29.113	24	0.71611	23.188	29	0.80065	25.932	28	0.99992	23.82	28	0.76485	30.641	50	1.0831	27.246	50	1.5636	46.385	50	0.71945	27.81	41	0.83221	26.922	41	1.0308
Q00325;Q00325-2;F8VVM2;F8VWQ0;F8VWR4;F8VZL5;F8VYH5;F8VY00	10;10;10;6;6;6;2;2	10;10;10;6;6;6;2;2	10;10;10;6;6;6;2;2	Phosphate carrier protein, mitochondrial	SLC25A3	8	10	10	10	25.4	25.4	40.094	362	362;361;324;156;154;153;122;104	9.7126e-45	0.82738	38.061	13	1.0226	15.823	13	1.0747	39.743	13	0.94488	43.529	12	0.92452	27.007	12	0.99986	28.636	12	0.82066	48.849	14	1.0067	16.007	14	1.2394	61.689	14	1.0659	51.123	16	1.2024	27.548	16	1.1547
P05186;P05186-3;P05186-2;B1ANL0;REV__Q86WI3;REV__Q86WI3-4;REV__Q86WI3-6;REV__Q86WI3-5;REV__Q86WI3-2;REV__Q86WI3-3	14;12;10;2;1;1;1;1;1;1	14;12;10;2;1;1;1;1;1;1	14;12;10;2;1;1;1;1;1;1	Alkaline phosphatase, tissue-nonspecific isozyme	ALPL	10	14	14	14	30.3	30.3	57.304	524	524;469;447;170;1866;1837;1551;1356;1329;720	5.6459e-49	0.35425	102.64	7	1.3944	10.481	7	3.978	104.87	7	0.10438	30.879	6	0.11086	72.685	5	0.99971	57.376	5	0.12813	82.599	15	0.96737	24.21	15	8.5033	88.314	15	0.15779	100.02	8	0.24145	103.15	6	1.106
Q9UNF0;Q9UNF0-2;B0QYG8;B0QYG7;Q9BY11;F6U236;H0Y923	10;10;2;2;1;1;1	10;10;2;2;1;1;1	10;10;2;2;1;1;1	Protein kinase C and casein kinase substrate in neurons protein 2	PACSIN2	7	10	10	10	26.5	26.5	55.738	486	486;445;155;152;444;402;59	4.7172e-63	1.7567	22.105	4	0.93698	15.176	4	0.44447	20.83	4	1.8314	23.687	8	2.0134	12.796	8	0.99956	18.302	8	1.8739	26.604	6	0.88999	29.986	6	0.45649	16.916	6	2.3917	35.373	9	2.1857	29.099	9	0.95025
P61009	5	5	5	Signal peptidase complex subunit 3	SPCS3	1	5	5	5	23.9	23.9	20.313	180	180	2.7181e-22	0.64886	9.4844	6	1.1239	9.8609	5	1.7218	9.3647	5	0.71856	48.315	10	0.61683	40.932	10	0.99954	16.528	10	0.71311	7.5361	12	0.89945	15.329	12	1.3368	20.665	12	0.73133	26.531	11	0.77025	26.693	11	1.0361
B7Z4C8;P62899-2;P62899;P62899-3;B7Z4E3;C9JU56;H7C2W9;B8ZZK4	6;6;6;6;6;6;5;4	6;6;6;6;6;6;5;4	6;6;6;6;6;6;5;4	60S ribosomal protein L31	RPL31	8	6	6	6	39.2	39.2	15.118	130	130;128;125;121;120;115;108;79	2.7574e-21	0.13497	15.054	4	0.95919	5.7258	4	7.2429	9.628	4	0.21085	81.018	6	0.11224	61.981	4	0.9993	133.06	4	0.39346	79.351	10	1.187	10.662	10	3.0077	81.443	10	1.1015	170.88	4	0.15332	122.38	4	0.12228
Q96SB4-3;H3BLV9;Q96SB4;B4DS61;Q5R363;D6RBF8;E7ETV6;Q9UPE1;Q9UPE1-4;A8MPY5;Q9UPE1-3;A8MPP7;Q9UPE1-2;D6RBM8;H7C2I2	16;16;16;15;13;3;2;2;2;2;2;2;2;2;1	16;16;16;15;13;3;2;2;2;2;2;2;2;2;1	12;12;12;11;11;2;0;0;0;0;0;0;0;1;0	SRSF protein kinase 1	SRPK1	15	16	16	12	20.8	16.3	92.41	826	826;671;655;639;547;146;634;567;566;534;533;492;491;155;129	1.1278e-96	1.5731	25.616	7	1.0196	25.88	7	0.57794	16.026	7	1.3107	28.914	11	1.2547	33.78	11	0.9992	20.191	11	1.9117	37.316	29	0.88648	38.502	29	0.55567	26.403	29	1.5278	21.579	37	1.4762	27.204	37	0.95613
P08195-2;F5H0E2;F5H867;F5GZR9	27;9;7;2	27;9;7;2	2;2;2;1			4	27	27	2	52.6	3.8	57.944	529	529;145;135;47	0	1.8213	22.788	47	1.1487	44.413	47	0.63614	34.933	47	1.664	17.33	38	1.7228	17.636	38	0.99895	12.989	38	1.7701	30.161	53	1.0931	37.987	53	0.6343	46.564	53	1.7777	18.804	81	1.785	16.755	81	1.0002
P36952;P36952-2;C9JLM5	12;5;4	12;5;4	12;5;4	Serpin B5	SERPINB5	3	12	12	12	41.9	41.9	42.1	375	375;231;129	6.2855e-97	0.69498	12.032	3	0.62055	9.5846	3	0.94917	16.64	3	0.84119	20.613	6	0.81126	37.216	6	0.9989	26.079	6	0.91803	36.925	10	1.1835	25.607	10	1.1727	60.563	10	0.91978	18.064	11	1.0449	22.724	11	1.1138
Q9NTJ3;E9PD53;Q9NTJ3-2;C9JR83;C9J9E4;C9J578;C9JVD8;C9JJ64;C9IYK2;C9JWF0	47;47;42;17;9;8;8;4;4;4	47;47;42;17;9;8;8;4;4;4	47;47;42;17;9;8;8;4;4;4	Structural maintenance of chromosomes protein 4;Structural maintenance of chromosomes protein	SMC4	10	47	47	47	37.7	37.7	147.18	1288	1288;1263;1230;423;157;139;119;180;173;170	0	0.846	42.27	26	1.0416	69.303	26	1.1699	57.363	26	0.81726	31.319	38	0.86491	47.343	38	0.99882	57.083	38	0.86898	25.08	55	0.95303	23.895	55	1.0834	27.66	55	0.90714	32.534	60	0.93756	28.561	60	1.0146
P46783;S4R435;F6U211;Q9NQ39	16;14;14;7	14;12;12;5	14;12;12;5	40S ribosomal protein S10	RPS10	4	16	14	14	62.4	58.2	18.898	165	165;286;172;176	1.1329e-227	2.058	34.701	78	0.93519	35.666	78	0.43845	47.178	78	1.8299	33.57	75	1.9975	38.691	75	0.99866	14.021	75	2.1255	82.924	51	1.1066	42.73	51	0.57134	72.255	51	2.3713	59.066	58	2.3277	57.868	58	1.061
P17480;E9PKP7;P17480-2;E9PLT2;E9PMM2	13;13;13;5;2	13;13;13;5;2	13;13;13;5;2	Nucleolar transcription factor 1	UBTF	5	13	13	13	22.6	22.6	89.405	764	764;745;727;194;149	2.6473e-57	1.6651	30.484	9	0.85461	50.542	8	0.43924	50.942	8	1.8064	49.603	14	1.7187	36.365	14	0.99863	43.331	14	1.654	167.48	5	0.90253	55.279	5	0.50688	181.66	5	1.9911	83.63	6	1.7858	28.087	6	0.8939
Q15181;Q5SQT6	7;4	7;4	7;4	Inorganic pyrophosphatase	PPA1	2	7	7	7	33.2	33.2	32.66	289	289;178	1.1386e-63	1.2005	13.575	4	0.73604	32.102	4	0.6279	16.146	4	1.0653	11.225	3	1.1742	7.2464	3	0.99862	28.978	3	1.4289	27.667	9	0.97904	28.122	9	0.66283	18.147	9	1.6418	14.536	9	1.5475	15.572	9	1.0053
Q9UBK8;Q9UBK8-2;H0Y8S9;H0Y9D5;D6RAZ2;H0Y963;D6RGC7;D6RF21;H0Y9Q0;Q9UBK8-3;D6RAY3;D6RIS8	12;12;7;4;3;2;2;2;1;1;1;1	12;12;7;4;3;2;2;2;1;1;1;1	12;12;7;4;3;2;2;2;1;1;1;1	Methionine synthase reductase	MTRR	12	12	12	12	24.7	24.7	80.409	725	725;698;372;160;156;115;112;92;81;58;46;41	2.9969e-291	1.0829	16.63	11	1.0173	13.698	11	0.90981	19.779	11	0.98714	25.211	13	0.94605	24.599	13	0.99812	11.515	13	0.98561	103.37	21	0.87962	100.72	21	0.94026	20.707	21	0.92281	26.592	15	0.97994	20.82	15	1.0069
Q9H9B4;D6RFI0;S4R2X2;D6RDG7;D6RAE9	13;7;6;5;3	13;7;6;5;3	12;7;6;5;3	Sideroflexin-1	SFXN1	5	13	13	12	53.1	47.2	35.619	322	322;194;177;144;56	1.0566e-100	0.60725	114.24	10	1.22	10.695	10	1.7504	115.11	10	0.58107	38.358	11	0.52957	18.312	11	0.99804	35.88	11	0.73613	26.043	22	0.90585	10.468	22	1.3475	24.984	22	0.60327	36.79	16	0.63856	26.215	16	1.0896
P40925-3;P40925;P40925-2;B9A041;B8ZZ51;C9JF79;C9JRL4;C9JLV6	16;16;13;13;10;8;6;3	16;16;13;13;10;8;6;3	16;16;13;13;10;8;6;3	Malate dehydrogenase, cytoplasmic;Malate dehydrogenase	MDH1	8	16	16	16	43.2	43.2	38.627	352	352;334;245;210;169;222;120;114	2.027e-167	0.74674	44.55	10	1.176	26.245	10	1.4565	32.895	10	0.63046	42.168	9	0.64688	16.455	9	0.99803	29.582	9	0.81203	20.504	27	0.96114	29.373	27	1.2687	28.566	27	0.69173	9.9488	18	0.75273	29.245	18	1.0254
K7EIG1;O75153;I3L2B0;I3L0P4;I3L318;Q9Y5I4;Q9Y5I4-2	26;25;14;3;3;1;1	26;25;14;3;3;1;1	26;25;14;3;3;1;1	Protein KIAA0664	KIAA0664	7	26	26	26	24.6	24.6	139.62	1242	1242;1309;769;180;165;1007;884	1.5013e-116	1.5048	26.616	5	1.2633	6.8351	5	0.79338	21.396	5	1.372	26.454	11	1.3768	33.078	11	0.99767	31.304	11	1.5372	62.502	35	0.98927	67.604	35	0.71941	40.004	35	1.3876	46.196	31	1.2901	43.761	31	0.95055
B5MDF5;P62826;J3KQE5;F5H018;B4DV51;H0YFC6	10;10;9;9;5;4	10;10;9;9;5;4	10;10;9;9;5;4	GTP-binding nuclear protein Ran	RAN	6	10	10	10	36.9	36.9	26.224	233	233;216;234;199;128;103	8.7121e-52	1.1269	17.074	10	0.86929	18.747	10	0.77531	20.464	10	1.0608	24.649	9	1.1583	7.3057	9	0.99763	21.42	9	1.0333	18.766	18	1.0921	13.113	18	1.0909	13.063	18	1.0047	14.21	21	1.0613	30.386	21	1.0384
Q96KP1;G8JLK9;Q2MDF5	13;5;1	13;5;1	13;5;1	Exocyst complex component 2	EXOC2	3	13	13	13	18.7	18.7	104.07	924	924;519;140	5.6629e-62	1.4487	12.525	8	1.0101	25.155	8	0.76774	35.722	8	1.2303	16.845	5	1.2244	17.414	5	0.99749	6.5732	5	1.3253	20.877	12	1.0332	16.352	12	0.74487	23.699	12	1.197	16.625	12	1.1453	23.044	12	0.9487
P68366;A8MUB1;C9JJQ8;C9JQ00;C9JEV8;C9JDS9;C9JDL2;A6NHL2;A6NHL2-2;Q9H853;C9K0S6	31;31;11;11;11;8;7;5;5;3;3	6;6;5;5;5;0;3;0;0;0;0	6;6;5;5;5;0;3;0;0;0;0	Tubulin alpha-4A chain	TUBA4A	11	31	6	6	65.6	13.6	49.924	448	448;433;198;180;153;156;120;446;406;241;47	0	0.79302	24.14	14	0.72164	13.142	14	0.81756	22.57	14	0.6982	16.153	9	0.76295	24.083	9	0.99733	25.356	9	0.88512	38.77	14	0.91341	16.928	14	1.0119	35.909	14	0.92063	24.101	21	0.99827	40.075	21	1.0343
Q7L2H7;J3KNJ2;E9PN86;E7ESM3;E9PRI2	17;11;6;3;1	17;11;6;3;1	6;5;5;3;1	Eukaryotic translation initiation factor 3 subunit M	EIF3M	5	17	17	6	50.3	18.7	42.502	374	374;191;102;123;59	0	1.3268	30.298	12	1.1006	35.132	12	0.84433	35.302	12	1.1086	28.467	16	1.2341	26.586	16	0.99705	12.591	16	1.3388	22.053	37	0.97539	17.173	37	0.77129	21.01	37	1.2464	27.469	53	1.2431	25.123	53	0.97578
Q96CT7;M0R2F5	6;3	6;3	6;3	Coiled-coil domain-containing protein 124	CCDC124	2	6	6	6	36.3	36.3	25.835	223	223;137	1.2706e-33	2.8641	25.574	3	1.2267	33.649	3	0.30305	14.536	3	2.7979	22.655	4	2.5822	18.226	4	0.99696	13.244	4	NaN	NaN	0	NaN	NaN	0	NaN	NaN	0	2.8916	17.754	3	2.7002	49.225	3	0.84917
Q7L576;Q7L576-2;Q7L576-3;E7EW33;H7C229;H0YL50;H0YL39;H0YLJ5	21;15;11;7;7;3;3;3	21;15;11;7;7;3;3;3	11;9;8;0;0;1;1;1	Cytoplasmic FMR1-interacting protein 1	CYFIP1	8	21	21	11	19.6	11.2	145.18	1253	1253;822;447;1057;952;176;161;151	3.9339e-80	1.5346	19.511	12	1.0639	61.059	12	0.65907	42.721	12	1.4093	8.0447	6	1.5074	14.91	6	0.99686	13.507	6	1.2185	23.45	9	0.91149	29.401	9	0.82566	22.396	9	1.2291	59.804	16	1.3812	57.228	16	1.0683
P38646;D6RJI2;D6RA73;H0Y8S0;H0Y8K0;H0YBG6	23;6;4;3;2;1	22;6;4;3;2;1	22;6;4;3;2;1	Stress-70 protein, mitochondrial	HSPA9	6	23	22	22	39.6	38.6	73.68	679	679;95;62;102;100;163	8.825e-160	0.45223	23.079	11	1.0323	9.408	11	2.1074	28.312	11	0.38713	22.815	10	0.38321	22.499	10	0.99659	16.972	10	0.47468	62.744	27	1.1057	18.968	27	2.5567	50.761	27	0.53376	44.862	21	0.38246	59.656	20	0.79118
Q9GZS1-2;Q9GZS1;E7EX70	15;12;8	15;12;8	15;12;8	DNA-directed RNA polymerase I subunit RPA49	POLR1E	3	15	15	15	37.2	37.2	47.26	419	419;481;349	1.3362e-117	0.99564	55.574	3	1.0738	48.043	3	1.224	25.367	3	1.093	27.366	7	1.0779	38.587	7	0.99657	22.637	7	1.2225	68.399	8	0.97162	34.839	8	0.88644	44.73	8	1.0829	41.282	8	1.0394	27.348	8	0.96312
O00264;B7Z1L3	5;3	4;3	4;3	Membrane-associated progesterone receptor component 1	PGRMC1	2	5	4	4	21.5	16.9	21.671	195	195;143	3.418e-26	1.1161	7.8582	9	1.1751	12.159	9	0.94788	14.279	9	0.96297	17.149	9	0.96371	20.097	9	0.99651	13.72	9	1.0439	15.294	8	1.0185	22.207	8	1.0785	27.46	8	1.0168	12.671	5	1.2062	12.082	5	1.0886
Q92616	72	72	72	Translational activator GCN1	GCN1L1	1	72	72	72	33.9	33.9	292.75	2671	2671	0	1.1879	28.596	37	1.0011	35.157	37	0.78952	26.812	37	1.1526	24.866	52	1.1579	25.984	52	0.9965	18.763	52	1.1101	25.023	61	0.85912	36.991	61	0.81078	33.895	61	1.2121	26.372	56	1.2189	30.289	56	1.0419
O75533;B4DGZ4;O75533-2;H7C341;F8WC19	45;7;7;6;2	45;7;7;6;2	45;7;7;6;2	Splicing factor 3B subunit 1	SF3B1	5	45	45	45	45.5	45.5	145.83	1304	1304;154;144;241;37	0	0.88634	18.734	40	1.152	19.055	40	1.2338	25.114	40	0.79143	16.177	45	0.77541	27.394	45	0.99623	32.016	45	0.79898	43.783	70	1.0465	24.906	70	1.4015	45.969	70	0.76389	29.411	55	0.68736	34.312	55	0.89191
P26038	37	26	23	Moesin	MSN	1	37	26	23	57.7	39.2	67.819	577	577	0	1.0235	27.434	39	0.9267	27.151	39	0.86911	40.962	39	1.0423	25.49	49	0.98735	19.101	49	0.99621	17.138	49	1.182	27.573	46	1.0245	18.156	46	0.92017	21.404	46	1.2206	32.188	60	1.22	35.977	60	0.97663
Q567U6;F8W9X7	6;6	6;6	6;6	Coiled-coil domain-containing protein 93	CCDC93	2	6	6	6	12.5	12.5	73.197	631	631;630	5.3254e-24	0.69185	15.951	2	1.1603	10.842	2	1.818	3.0903	2	0.47717	2.7391	2	0.44638	3.158	2	0.99613	14.054	2	0.31282	34.147	3	0.9418	7.7206	3	2.9573	20.578	3	NaN	NaN	1	NaN	NaN	1	NaN
Q14566	29	29	29	DNA replication licensing factor MCM6	MCM6	1	29	29	29	42	42	92.888	821	821	2.2246e-283	1.2124	68.459	22	0.96275	19.906	21	0.70882	67.363	21	1.3494	59.486	25	1.2414	28.476	25	0.99592	61.545	25	1.3963	17.724	44	0.9829	17.345	44	0.76434	23.825	44	1.2926	28.93	48	1.1957	25.459	48	0.93347
P13797;B4DGB4;F8W8D8;B7Z6M1;U3KQI3;B4DI60;P13796;H7C4N2;Q5TBN3;U3KQL8;F2Z2Z9	31;29;28;28;11;10;7;7;4;4;1	31;29;28;28;11;10;7;7;4;4;1	28;26;25;25;11;10;6;5;4;2;1	Plastin-3	PLS3	11	31	31	28	59.7	54.1	70.81	630	630;617;594;585;164;224;627;190;246;86;42	0	1.5798	15.57	36	1.112	31.83	36	0.65387	30.857	36	1.3822	26.84	46	1.4962	26.774	46	0.99585	16.775	46	1.421	66.761	76	0.95755	67.57	76	0.71403	22.406	76	1.3387	33.425	85	1.2868	29.027	85	1.0312
P35579;P35579-2;Q5BKV1;B1AH99;A7E2Y1;P11055;Q9UKX3;P12883;REV__Q9UKV3;REV__Q9UKV3-5;REV__E7EQT4;REV__S4R3H4	141;91;14;9;1;1;1;1;1;1;1;1	141;91;14;9;1;1;1;1;1;1;1;1	115;70;12;7;0;0;0;0;1;1;1;1	Myosin-9	MYH9	12	141	141	115	67.5	55.7	226.53	1960	1960;1382;218;103;1941;1940;1938;1935;1341;1328;1301;1283	0	1.5064	35.931	265	1.0348	41.773	263	0.65095	36.962	263	1.3787	35.358	312	1.3944	35.757	312	0.99563	21.918	312	1.4678	26.355	303	0.98589	30.428	303	0.72199	31.51	303	1.4006	32.476	412	1.3855	26.148	413	1.0075
Q9UL63;C9J7E8;Q9UL63-2;F8WEY7;C9JXB0	18;14;12;4;2	18;14;12;4;2	18;14;12;4;2	Muskelin	MKLN1	5	18	18	18	36.1	36.1	84.767	735	735;643;528;170;126	2.8476e-140	1.4157	42.366	9	0.90198	40.486	8	0.70078	24.161	8	1.3208	22.954	4	1.2188	29.666	4	0.99557	6.4079	4	1.5936	24.325	10	1.039	22.619	10	0.53697	29.52	10	1.6739	26.241	17	1.5562	32.93	17	0.93744
O14579;M0QXB4;O14579-2;O14579-3;M0R061	15;14;12;12;6	15;14;12;12;6	15;14;12;12;6	Coatomer subunit epsilon	COPE	5	15	15	15	65.6	65.6	34.482	308	308;331;257;256;146	2.1745e-246	1.1471	29.376	10	0.95724	11.027	10	0.74355	25.446	10	1.0164	21.057	5	1.0299	23.25	5	0.99553	14.163	5	1.0074	16.364	28	1.0833	12.557	28	1.2583	27.615	28	0.99148	24.031	43	0.99766	21.561	43	0.99419
Q7KZ85;Q7KZ85-3;Q7KZ85-2	35;11;8	35;11;8	35;11;8	Transcription elongation factor SPT6	SUPT6H	3	35	35	35	27.3	27.3	199.07	1726	1726;726;545	4.7048e-204	3.125	41.938	6	1.0795	52.801	6	0.33402	32.601	6	1.5814	94.357	3	1.3538	70.609	3	0.99478	25.231	3	3.2499	35.124	13	0.8965	31.303	12	0.29947	29.668	12	2.9658	30.154	38	2.8491	27.976	38	0.91359
Q9UH65;E7EMB1;E9PJM7;E9PJK8	15;14;3;2	15;14;3;2	15;14;3;2	Switch-associated protein 70	SWAP70	4	15	15	15	28.7	28.7	68.997	585	585;527;227;149	2.1473e-100	1.2999	45.654	6	1.2933	36.048	6	0.68429	36.347	6	1.0707	17.809	6	1.0609	33.109	6	0.99431	19.844	6	1.1591	18.377	12	1.0692	17.385	12	1.0029	23.438	12	1.2131	16.133	26	1.0408	28.194	26	0.89231
O76021;J3QSV6;I3L3U9;I3L3C4;I3L234;B4DJ58;I3L1A3;I3L1Y4;I3L4T8;I3L2F2;J3KPU7	11;11;7;7;4;3;1;1;1;1;1	11;11;7;7;4;3;1;1;1;1;1	11;11;7;7;4;3;1;1;1;1;1	Ribosomal L1 domain-containing protein 1	RSL1D1	11	11	11	11	28.4	28.4	54.972	490	490;430;296;158;98;270;93;47;46;43;39	5.0359e-43	1.562	7.3964	2	1.2897	27.858	2	0.75096	23.687	2	0.90137	31.253	3	0.95328	23.513	3	0.9941	15.056	3	1.3446	7.9397	2	1.4615	6.7737	2	1.138	15.616	2	1.0298	58.266	9	0.85681	42.862	9	0.84905
Q9BYX2;Q9BYX2-2;Q9BYX2-3;Q9BYX2-4;Q9BYX2-5;Q9BYX2-6	19;19;18;16;6;6	19;19;18;16;6;6	19;19;18;16;6;6	TBC1 domain family member 2A	TBC1D2	6	19	19	19	26.1	26.1	105.41	928	928;917;860;710;502;468	4.9795e-190	1.0393	18.552	4	1.0443	52.923	4	1.0717	34.107	4	0.61654	20.148	4	0.68298	15.798	4	0.99406	15.546	4	0.77098	24.283	23	0.99834	19.891	23	1.3451	17.773	23	0.77466	24.712	17	0.71048	31.113	18	0.95498
Q70CQ2;Q70CQ2-2;Q70CQ2-3;H7C183;H7C150;H7BZ73	77;72;71;16;6;2	77;72;71;16;6;2	77;72;71;16;6;2	Ubiquitin carboxyl-terminal hydrolase 34	USP34	6	77	77	77	25.3	25.3	404.23	3546	3546;3395;3312;1223;424;45	0	0.96721	24.793	65	1.1643	30.527	65	1.1704	24.083	65	0.84551	33.607	74	0.88525	35.41	74	0.99378	18.932	74	1.029	34.888	97	0.7808	36.433	96	0.82188	52.321	96	1.1331	25.415	67	1.114	35.403	67	0.95092
Q9Y2Z4;H0YHS6	12;8	12;8	12;8	Tyrosine--tRNA ligase, mitochondrial	YARS2	2	12	12	12	37.5	37.5	53.198	477	477;291	4.4079e-104	0.71928	14.346	5	1.0529	26.605	5	1.4903	30.118	5	0.73724	30.964	4	0.71998	38.247	4	0.9936	19.009	4	0.9388	49.142	13	0.88714	23.995	13	1.0247	34.565	13	0.77641	21.358	14	0.78842	27.081	14	0.99526
P0C0S8;Q6FI13;Q93077;Q16777;Q9BTM1;Q96KK5;Q99878;Q9BTM1-2;H0YFX9;REV__Q8NB25;REV__Q8NB25-3;REV__Q8NB25-2;REV__Q8NB25-4;REV__H7BY63;REV__E7EQ67;REV__H0Y672;Q71UI9-5	7;7;7;7;7;7;7;5;5;1;1;1;1;1;1;1;1	7;7;7;7;7;7;7;5;5;1;1;1;1;1;1;1;1	0;0;0;0;0;0;0;0;0;0;0;0;0;0;0;0;0	Histone H2A type 1;Histone H2A type 2-A;Histone H2A type 1-C;Histone H2A type 2-C;Histone H2A.J;Histone H2A type 1-H;Histone H2A type 1-J;Histone H2A	HIST1H2AG;HIST2H2AA3;HIST1H2AC;HIST2H2AC;H2AFJ;HIST1H2AH;HIST1H2AJ	17	7	7	0	38.5	0	14.091	130	130;130;130;129;129;128;128;151;92;1140;1116;1056;971;936;529;141;66	3.1508e-179	3.212	23.789	32	0.9938	25.16	32	0.31976	13.223	32	3.0265	18.959	39	2.9006	18.597	39	0.99347	10.426	39	3.6076	36.363	27	1.1012	17.21	27	0.31634	45.37	27	3.4653	40.815	42	3.714	40.354	42	1.1179
O95394-4;O95394-3;O95394;J3KN95;D6RF77;D6RCQ8;H0Y987;D6RIS6;D6RC77;H0Y8I3;D6RCD1	18;18;18;13;7;7;5;5;5;5;4	18;18;18;13;7;7;5;5;5;5;4	18;18;18;13;7;7;5;5;5;5;4	Phosphoacetylglucosamine mutase	PGM3	11	18	18	18	36	36	62.941	570	570;566;542;461;157;147;197;173;114;113;71	1.2182e-119	0.87552	19.518	14	1.0154	23.219	14	1.1126	30.704	14	0.81641	18.662	18	0.86784	22.937	18	0.99321	16.258	18	0.91212	79.303	29	0.9112	79.188	29	1.0541	20.68	29	0.92835	84.409	30	0.89277	85.33	30	0.97273
B4DWW4;P25205;J3KQ69;Q7Z6P5	36;36;31;10	36;36;31;10	36;36;31;10	DNA replication licensing factor MCM3	MCM3	4	36	36	36	53.2	53.2	95.907	853	853;808;762;328	0	2.039	20.98	24	1.0471	38.195	24	0.49195	37.657	24	1.9109	19.478	16	1.871	25.518	16	0.99307	24.937	16	2.0595	20.686	37	1.0008	36.365	36	0.49976	46.728	36	1.9469	23.074	50	2.0545	43.038	50	0.98953
P05141	26	26	11	ADP/ATP translocase 2	SLC25A5	1	26	26	11	58.7	25.5	32.852	298	298	2.7293e-157	0.64317	25.006	52	1.1104	17.344	52	1.6739	19.611	52	0.60352	20.172	60	0.63098	14.239	60	0.99288	17.783	60	0.69089	45.923	108	0.92401	51.314	108	1.4143	42.292	108	0.74837	27.495	102	0.73805	35.041	102	1.0387
Q75N03;B7ZM03;C9J2P9;C9K074;F8WEM5	12;11;10;4;1	12;11;10;4;1	12;11;10;4;1	E3 ubiquitin-protein ligase Hakai	CBLL1	5	12	12	12	33.2	33.2	54.519	491	491;490;323;123;67	4.8028e-79	0.92788	15.734	16	1.1568	18.019	16	1.2293	22.699	16	0.78218	18.453	19	0.78373	16.478	19	0.99273	19.939	19	0.91645	24.647	4	0.82266	24.773	4	0.84712	33.658	4	1.0418	25.756	3	0.7759	19.149	3	0.93237
B7Z3P1;Q15813	14;14	14;14	13;13	Tubulin-specific chaperone E	TBCE	2	14	14	13	28.4	27.2	64.851	578	578;527	6.7567e-48	0.46477	50.053	6	0.82548	32.268	6	1.7424	63.83	6	0.57816	32.91	5	0.48519	50.729	5	0.99258	28.591	5	0.58863	73.07	11	1.0105	18.825	11	1.8013	81.914	11	0.54903	91.643	5	0.51281	33.785	5	1.1395
Q12765-2;Q12765;Q12765-3;C9K052;B4DIV7;C9J7U9;B8ZZP4	11;11;8;6;6;5;4	11;11;8;6;6;5;4	11;11;8;6;6;5;4	Secernin-1	SCRN1	7	11	11	11	30.4	30.4	48.713	434	434;414;346;245;240;141;140	1.7845e-50	1.9759	14.638	6	1.2761	41.558	6	0.56651	38.587	6	1.433	28.287	8	1.5887	30.506	8	0.99256	12.722	8	1.8498	27.043	7	0.89063	124.82	7	0.5173	131.97	7	2.1907	22.901	8	2.1247	13.828	8	0.95629
Q86U38;A8MY76	7;2	7;2	7;2	Pumilio domain-containing protein C14orf21	C14orf21	2	7	7	7	14.6	14.6	69.437	636	636;535	4.8536e-49	1.4513	46.79	2	1.3759	40.907	2	0.96688	5.9444	2	0.75153	15.827	4	0.82852	25.935	4	0.9924	11.782	4	1.0054	17.138	5	1.1404	18.206	5	0.82801	32.216	5	0.82642	0.20097	2	0.951	12.06	2	1.1442
Q8WVX9;E9PNW8	5;5	5;5	5;5	Fatty acyl-CoA reductase 1	FAR1	2	5	5	5	12.6	12.6	59.356	515	515;335	1.1821e-39	1.1408	26.13	4	0.90794	30.704	4	0.65185	19.546	4	0.93072	16.212	8	0.86303	16.709	8	0.99203	6.4603	8	0.85097	18.521	6	0.86371	32.178	6	1.1797	51.631	6	1.3437	11.878	7	1.4392	16.646	7	1.1018
Q14789-2;Q14789;E7EU81;H0Y867	10;10;6;5	10;10;6;5	10;10;6;5	Golgin subfamily B member 1	GOLGB1	4	10	10	10	4.3	4.3	377.13	3269	3269;3259;1640;1031	1.0926e-25	1.3514	80.261	3	0.62302	65.546	3	0.44145	18.324	3	1.1191	5.8697	2	1.137	15.363	2	0.99189	5.4605	2	NaN	NaN	1	NaN	NaN	1	NaN	NaN	1	NaN	NaN	1	NaN	NaN	1	NaN
P08758;D6RBL5;E9PHT9;D6RBE9;D6RCN3	23;17;15;11;3	23;17;15;11;3	23;17;15;11;3	Annexin A5;Annexin	ANXA5	5	23	23	23	63.4	63.4	35.936	320	320;260;163;220;35	6.0435e-279	1.2393	20.26	34	0.92065	18.791	34	0.74502	18.586	34	1.174	49.383	25	1.1326	36.885	25	0.99187	43.05	25	1.3875	21.124	47	1.0504	20.363	47	0.86549	23.097	47	1.2869	31.956	62	1.2784	30.797	62	0.96063
Q13200;E7EW34;E9PCS3;C9JPC0;H7C1H2;H7C2Q3;F8WBS8	52;40;37;14;10;9;2	52;40;37;14;10;9;2	52;40;37;14;10;9;2	26S proteasome non-ATPase regulatory subunit 2	PSMD2	7	52	52	52	65.9	65.9	100.2	908	908;778;749;217;203;143;59	0	1.4707	15.428	57	1.0335	22.772	57	0.65653	22.261	57	1.361	26.162	60	1.3951	30.744	60	0.99182	21.035	60	1.4855	20.905	100	0.95471	20.845	99	0.69275	24.047	99	1.3166	37.067	126	1.3264	27.521	126	1.0041
J3KPA3;B1AKJ6;Q96SU4;Q96SU4-2;Q96SU4-7;Q96SU4-6;E9PJW9;Q96SU4-3;Q96SU4-4;Q96SU4-5;H0YE19;G8JLK0;E9PNR1;E9PLH0;E9PJ80;H0YCW0;E9PKX6	18;18;18;18;18;17;16;14;13;13;6;1;1;1;1;1;1	18;18;18;18;18;17;16;14;13;13;6;1;1;1;1;1;1	17;17;17;17;17;16;15;13;12;12;6;1;1;1;1;1;1	Oxysterol-binding protein;Oxysterol-binding protein-related protein 9	OSBPL9	17	18	18	17	27.1	26.1	85.182	754	754;741;736;723;719;746;655;626;571;558;196;116;109;92;41;34;32	2.2535e-170	1.5873	28.974	6	0.84895	19.783	6	0.54514	19.231	6	1.3077	34.784	4	1.4462	31.174	4	0.99139	32.663	4	1.3335	17.514	14	1.056	56.022	14	0.79958	63.167	14	1.507	37.291	19	1.3202	34.66	19	0.87607
Q9NSD9;F5H6Y1	22;19	22;19	22;19	Phenylalanine--tRNA ligase beta subunit	FARSB	2	22	22	22	37.4	37.4	66.115	589	589;490	1.9045e-69	1.5518	21.067	9	0.86988	27.537	9	0.51437	33.632	9	1.478	29.529	15	1.4949	22.957	15	0.99087	23.803	15	1.6615	16.423	15	0.93523	26.291	15	0.58454	30.001	15	1.5892	44.267	14	1.3951	26.921	14	0.90183
P24534;C9JZW3;F2Z2G2;F8WF65	9;2;1;1	6;2;1;1	6;2;1;1	Elongation factor 1-beta	EEF1B2	4	9	6	6	39.6	31.1	24.763	225	225;123;68;29	1.7425e-166	1.5024	18.749	7	0.91102	14.003	7	0.64144	23.455	7	1.4527	16.595	12	1.4444	13.231	12	0.99083	21.303	12	1.5212	19.11	10	0.87564	33.876	10	0.59406	36.574	10	1.8334	9.6387	4	1.8662	9.2225	4	1.0142
P62917;E9PKZ0;E9PKU4;G3V1A1;E9PP36	13;12;10;9;8	13;12;10;9;8	13;12;10;9;8	60S ribosomal protein L8	RPL8	5	13	13	13	34.2	34.2	28.024	257	257;205;235;167;148	8.2847e-78	0.23365	29.105	19	0.9438	21.887	19	3.7469	31.308	19	0.24456	31.409	15	0.22545	35.517	15	0.99066	52.055	15	0.44369	11.202	8	1.1789	26.758	8	2.7902	17.803	8	0.30839	29.185	12	0.31145	22.831	12	1.0986
O75818;O75818-2;F8WC38	6;6;4	6;6;4	6;6;4	Ribonuclease P protein subunit p40	RPP40	3	6	6	6	22.6	22.6	41.833	363	363;340;113	1.3402e-27	0.77208	1.3982	2	0.85779	10.027	2	1.0108	2.6976	2	0.84212	41.695	2	0.82326	36.173	2	0.9905	28.216	2	1.0576	18.857	5	0.89419	4.7142	5	0.88545	19.428	5	0.95663	24.014	8	1.0987	16.095	8	1.0887
Q99613;H3BRV0;B5ME19;H3BPE4;H3BPE3;H3BTY8	38;38;36;3;3;1	38;38;36;3;3;1	38;38;36;3;3;1	Eukaryotic translation initiation factor 3 subunit C	EIF3C;EIF3CL	6	38	38	38	36	36	105.34	913	913;903;914;148;133;80	0	1.4627	25.715	32	1.1006	27.169	31	0.72863	18.333	31	1.232	25.08	42	1.2384	25.89	42	0.99023	15.836	42	1.3101	16.007	63	0.9423	17.003	63	0.8022	15.739	63	1.2237	18.864	66	1.1645	22.624	65	0.94531
O95373;E9PLJ0;E9PLB2	31;4;2	31;4;2	30;4;2	Importin-7	IPO7	3	31	31	30	38.8	37.9	119.52	1038	1038;64;131	0	1.3207	28.133	35	1.0313	41.818	35	0.76888	27.05	34	1.3217	25.391	40	1.2977	27.023	40	0.99022	21.207	40	1.4471	25.323	68	0.90496	32.571	68	0.6698	29.763	68	1.3956	23.428	66	1.3739	29.241	66	0.98864
Q8NCW5;Q8NCW5-2;Q5T3I3;Q5T3I4	5;5;2;2	5;5;2;2	5;5;2;2	NAD(P)H-hydrate epimerase	APOA1BP	4	5	5	5	21.5	21.5	31.674	288	288;185;260;245	6.2588e-25	0.57675	11.969	4	1.065	6.8821	4	2.0054	12.221	4	0.55112	13.967	2	0.6318	4.9277	2	0.99009	15.119	2	0.74022	9.6363	7	1.0286	25.319	7	1.5023	21.969	7	0.73141	23.609	17	0.78211	33.763	17	1.0859
O95747;C9JIG9;F8WBK9	12;9;2	12;9;2	10;7;0	Serine/threonine-protein kinase OSR1	OXSR1	3	12	12	10	24.5	21.1	58.022	527	527;468;113	1.3702e-86	1.0143	4.3144	7	0.8477	11.404	7	0.89195	17.057	7	1.0865	11.535	8	1.0459	13.85	8	0.98995	13.625	8	1.2222	10.547	10	0.97542	9.198	10	0.79763	17.842	10	1.1401	18.965	15	1.2292	22.874	15	0.96792
P07108;P07108-5;P07108-4;P07108-6;P07108-2;P07108-3	3;2;2;2;2;2	3;2;2;2;2;2	3;2;2;2;2;2	Acyl-CoA-binding protein	DBI	6	3	3	3	49.4	49.4	10.044	87	87;148;129;123;104;88	2.1152e-12	1.6929	2.4618	2	0.86836	42.423	2	0.44462	40.543	2	0.27291	152.12	3	1.7972	270.64	3	0.98966	313.67	3	NaN	NaN	0	NaN	NaN	0	NaN	NaN	0	NaN	NaN	1	NaN	NaN	1	NaN
Q04721	9	9	9	Neurogenic locus notch homolog protein 2;Notch 2 extracellular truncation;Notch 2 intracellular domain	NOTCH2	1	9	9	9	4.5	4.5	265.4	2471	2471	3.313e-41	1.804	6.7954	2	1.0507	6.0034	2	0.59906	9.1404	2	2.0851	16.894	4	2.0351	26.294	4	0.98957	10.45	4	1.338	110.74	7	0.89261	54.003	7	0.72665	74.342	7	1.5179	15.872	4	1.5245	26.738	4	0.94184
P32969;H0Y9V9;D6RAN4;E7ESE0;H0Y9R4	8;7;6;6;3	8;7;6;6;3	8;7;6;6;3	60S ribosomal protein L9	RPL9	5	8	8	8	43.8	43.8	21.863	192	192;189;182;166;91	1.0314e-52	0.29114	17.751	5	0.87826	11.74	5	3.2454	18.307	5	0.34473	44.108	6	0.3027	26.854	6	0.98946	59.438	6	0.40851	92.784	23	1.1223	11.27	23	2.7841	91.57	23	0.40086	51.629	13	0.29462	42.972	12	0.7687
Q14147;H7C504	18;3	18;3	18;3	Probable ATP-dependent RNA helicase DHX34	DHX34	2	18	18	18	20.6	20.6	128.12	1143	1143;272	1.5849e-69	0.34168	48.701	12	1.023	49.89	12	2.7938	14.749	12	0.2928	24.864	3	0.27693	10.417	3	0.98946	5.9418	3	0.34439	59.617	14	1.0347	19.914	14	3.1432	59.216	14	0.27643	51.63	8	0.3353	40.329	8	0.98089
P23246;P23246-2;H0Y9K7;H0Y9U2	27;26;14;3	25;24;14;3	25;24;14;3	Splicing factor, proline- and glutamine-rich	SFPQ	4	27	25	25	38.6	37.2	76.149	707	707;669;223;88	4.0668e-216	1.5304	22.883	14	1.0005	30.773	14	0.63501	32.63	14	1.3778	50.245	23	1.4061	69.879	23	0.98942	53.155	23	1.2472	33.928	15	1.0575	29.587	15	0.8374	38.275	15	1.4892	24.97	22	1.4677	32.36	22	0.99944
Q14103;Q14103-3;H0Y8G5;Q14103-2;B4DTC3;Q14103-4;H0YA96;D6RAF8;F5H6R6;D6RF44;D6RD83;D6RBQ9	10;10;9;8;8;8;8;7;5;4;4;3	10;10;9;8;8;8;8;7;5;4;4;3	9;9;8;7;7;7;7;6;5;3;4;2	Heterogeneous nuclear ribonucleoprotein D0	HNRNPD	12	10	10	9	36.1	33.8	38.434	355	355;306;261;336;303;287;210;221;201;112;92;155	4.4435e-56	1.7758	40.109	12	0.98094	43.041	10	0.56074	36.339	10	1.4615	36.629	8	1.4874	39.502	8	0.98935	11.11	8	2.026	19.952	14	1.0863	21.739	14	0.58603	26.54	14	2.0244	23.482	17	1.9865	22.46	17	0.98634
Q00839-2	33	33	1			1	33	33	1	38.2	1.9	88.979	806	806	0	1.2918	27.495	50	0.89608	26.877	50	0.6718	35.426	50	1.2073	29.246	68	1.287	25.414	68	0.98935	20.344	68	1.5268	28.378	42	1.0046	18.544	42	0.71241	26.091	42	1.5265	69.749	57	1.4251	67.951	57	0.94801
Q05086;Q05086-3;Q05086-2;S4R306	32;32;32;7	32;32;32;7	32;32;32;7	Ubiquitin-protein ligase E3A	UBE3A	4	32	32	32	39.4	39.4	100.69	875	875;872;852;179	8.65e-165	1.9428	49.538	14	0.93829	63.901	13	0.50181	47.737	13	1.9394	35.516	21	2.0554	37.524	21	0.9889	23.82	21	2.8789	32.928	30	1.1979	51.879	30	0.40745	51.471	30	2.3903	31.479	33	2.31	38.602	33	1.0154
Q08211;Q08211-2	51;10	51;10	51;10	ATP-dependent RNA helicase A	DHX9	2	51	51	51	49	49	140.96	1270	1270;235	0	0.57573	21.331	71	0.96307	15.958	71	1.5424	21.828	71	0.59749	32.154	80	0.59079	23.171	80	0.98873	29.708	80	0.66034	30.689	102	1.0205	21.976	102	1.6904	33.161	102	0.69895	38.464	105	0.68952	39.078	105	1.0145
Q9Y2S6	2	2	2	Coiled-coil domain-containing protein 72	CCDC72	1	2	2	2	15.6	15.6	7.0662	64	64	4.2198e-07	0.70719	107.96	11	0.46087	117.23	11	0.37143	72.769	11	0.31617	124.98	19	0.27622	128.69	19	0.98864	18.309	19	NaN	NaN	1	NaN	NaN	1	NaN	NaN	1	2.8976	213.03	4	2.1515	213.23	4	0.99935
H0YMV8;Q71UM5;C9JLI6;C9J1C5	5;5;3;2	5;5;3;2	1;1;1;0	40S ribosomal protein S27;40S ribosomal protein S27-like	RPS27L	4	5	5	1	35	11	11.345	100	100;84;97;52	3.8711e-38	0.63666	17.522	7	0.90202	4.7228	7	1.1706	16.313	7	0.72594	46.417	9	0.7676	15.343	9	0.98859	46.012	9	0.85169	12.366	16	0.97408	18.425	16	1.3371	23.46	16	0.62132	15.362	7	0.63955	24.961	7	1.1245
O60563;A9XU13;C9JUL2	35;8;1	35;8;1	32;6;0	Cyclin-T1	CCNT1	3	35	35	32	50.4	45.3	80.684	726	726;184;131	0	0.74082	43.148	122	1.3127	42.653	122	1.7126	19.06	122	0.68986	31.28	155	0.68662	35.694	155	0.98851	22.068	155	0.89746	38.331	91	0.8228	22.713	91	1.0514	36.038	91	0.87682	19.003	71	0.78816	18.451	71	0.93545
P49459;P49459-2;P49459-3	3;2;2	3;2;2	3;2;2	Ubiquitin-conjugating enzyme E2 A	UBE2A	3	3	3	3	18.4	18.4	17.315	152	152;122;77	3.8491e-90	1.6988	19.463	8	1.2396	52.865	8	0.69077	38.776	8	1.3976	15.31	4	1.5314	16.775	4	0.98841	13.939	4	1.6834	17.305	4	1.2068	10.148	4	0.79926	9.6996	4	2.1077	15.724	6	1.8296	18.819	6	0.98872
F8WEA9;Q8IVT5;Q8IVT5-3;F5H0K8;Q8IVT5-2;H7BYU0;A8MY87;J3QQL4	2;2;2;1;1;1;1;1	2;2;2;1;1;1;1;1	2;2;2;1;1;1;1;1	Kinase suppressor of Ras 1	KSR1	8	2	2	2	2.1	2.1	102.16	923	923;921;786;877;875;762;612;139	0.00020975	0.91537	1.2449	2	0.9143	2.815	2	0.95161	1.5893	2	0.8907	1.9045	2	0.99392	4.3233	2	0.98821	2.8276	2	NaN	NaN	1	NaN	NaN	1	NaN	NaN	1	NaN	NaN	0	NaN	NaN	0	NaN
P06733;P06733-2;K7EM90;K7EKN2;K7EPM1;E5RG95;E5RI09	32;22;14;1;1;1;1	32;22;14;1;1;1;1	31;22;13;0;0;0;0	Alpha-enolase	ENO1	7	32	32	31	71.2	71.2	47.168	434	434;341;195;212;196;154;148	0	0.78308	79.417	71	0.93677	65.025	69	1.1036	52.684	69	0.7924	39.031	78	0.79551	32.809	78	0.98795	21.703	78	0.81936	32.856	74	0.99438	23.062	74	1.3568	26.332	74	0.81713	26.414	73	0.81728	29.098	73	1.0363
O43765;K7EMD6	7;2	7;2	7;2	Small glutamine-rich tetratricopeptide repeat-containing protein alpha	SGTA	2	7	7	7	23	23	34.063	313	313;162	1.3276e-79	2.5003	26.822	5	1.1561	44.722	4	0.3464	36.364	4	2.4302	94.38	11	2.6244	92.475	11	0.98767	17.465	11	4.7417	29.097	8	1.0179	57.535	8	0.19036	31.928	8	3.6273	63.255	18	3.2977	60.899	18	1.0449
E9PE01;Q9NQX4;Q6P1W8;H0YMK3;H0YM93	2;1;1;1;1	2;1;1;1;1	2;1;1;1;1	Unconventional myosin-Vc	MYO5C	5	2	2	2	8.3	8.3	41.693	373	373;1742;430;269;106	0.00027338	1.0926	12.228	3	0.98754	16.557	3	0.88827	14.033	3	0.99262	12.298	2	0.94242	9.147	2	0.98761	3.1631	2	0.7558	12.068	3	1.1034	0.66028	3	1.728	9.2053	3	0.801	12.536	3	0.70706	3.67	3	0.99233
P02792	7	7	7	Ferritin light chain	FTL	1	7	7	7	43.4	43.4	20.019	175	175	2.8983e-49	0.5325	17.979	14	1.0779	38.535	14	1.8919	30.224	14	0.48561	23.953	9	0.55244	27.653	9	0.9876	23.249	9	0.60984	33.471	13	1.0544	22.607	13	1.7297	29.216	13	0.60843	65.469	13	0.65035	84.507	13	1.112
Q9H9A5;Q9H9A5-6;Q9H9A5-2;Q9H9A5-3;Q9H9A5-4;E9PCN5;B7Z5B3;Q9H9A5-5;H7C1X9;H7C0K1	6;5;5;5;5;4;3;2;2;1	6;5;5;5;5;4;3;2;2;1	6;5;5;5;5;4;3;2;2;1	CCR4-NOT transcription complex subunit 10	CNOT10	10	6	6	6	9.4	9.4	82.309	744	744;804;743;717;695;609;386;451;210;229	8.5911e-22	0.66988	16.031	2	0.9037	1.5732	2	1.35	2.193	2	0.63245	24.122	2	0.66414	39.237	2	0.98747	22.43	2	0.63135	26.475	5	0.99488	10.068	5	1.7061	36.023	5	0.8052	19.986	6	0.753	16.362	6	0.89266
Q96A65;B7Z321;Q96A65-2;F5GZT1;B7Z4J9	23;18;12;10;3	23;18;12;10;3	23;18;12;10;3	Exocyst complex component 4	EXOC4	5	23	23	23	30.8	30.8	110.5	974	974;873;473;584;262	2.3411e-185	1.2086	24.655	9	1.0811	25.608	9	0.90099	12.017	9	1.0334	16.636	10	1.0421	31.462	10	0.98685	19.054	10	1.1904	18.812	20	0.94089	18.556	20	0.98568	25.495	20	1.0422	25.349	25	1.0795	23.862	25	1.0666
Q96SN8;Q96SN8-3;Q96SN8-4;Q96SN8-2;F8WCI3;B1AMJ5;F8WF55;Q5JTU8;F8WBJ0;C9K0C9	32;32;32;31;18;16;13;12;6;5	32;32;32;31;18;16;13;12;6;5	30;30;30;29;16;16;11;12;4;5	CDK5 regulatory subunit-associated protein 2	CDK5RAP2	10	32	32	30	18.5	17.7	215.04	1893	1893;1852;1814;1861;749;1287;460;903;275;133	9.9393e-137	2.5061	27.952	8	1.3504	31.216	7	0.59425	45.448	7	2.2754	36.56	15	2.3268	32.23	15	0.98663	30.274	15	3.6617	38.685	7	0.9179	49.989	7	0.41814	48.048	7	2.8078	66.736	21	3.9082	67.519	21	1.2161
Q96JH7	20	20	20	Deubiquitinating protein VCIP135	VCPIP1	1	20	20	20	22.3	22.3	134.32	1222	1222	1.1928e-239	1.302	21.308	4	1.1487	27.65	4	0.99444	35.034	4	1.132	25.529	6	1.1902	27.585	6	0.9863	18.378	6	1.4355	67.697	15	1.1131	29.773	15	0.83288	61.07	15	1.6124	73.519	14	1.5165	18.043	14	0.94114
Q96IV0;Q96IV0-2;Q96IV0-3;Q96IV0-5;H0Y2P2;Q9NV10;C9JU75	15;15;15;12;7;4;3	15;15;15;12;7;4;3	15;15;15;12;7;4;3	Peptide-N(4)-(N-acetyl-beta-glucosaminyl)asparagine amidase	NGLY1	7	15	15	15	25.4	25.4	74.389	654	654;636;558;612;240;171;114	3.0558e-119	1.3851	14.113	8	1.0038	35.573	8	0.66774	38.89	8	1.1379	30.073	8	1.1377	14.812	8	0.98599	16.397	8	1.5076	27.164	11	1.1601	52.56	11	0.82468	57.478	11	1.5408	27.815	13	1.5707	58.374	13	1.0949
Q12874;E7EUT8	10;8	10;8	10;8	Splicing factor 3A subunit 3	SF3A3	2	10	10	10	23.6	23.6	58.848	501	501;448	8.6793e-126	2.6421	37.169	8	0.89738	16.111	8	0.33837	42.793	8	2.0536	25.378	15	2.0355	25.749	15	0.98557	16.5	15	2.2683	14.063	14	0.91265	33.296	14	0.43223	38.931	14	1.9271	37.93	24	1.5629	34.888	24	0.85418
P15374;Q5TBK7	12;9	12;9	12;9	Ubiquitin carboxyl-terminal hydrolase isozyme L3	UCHL3	2	12	12	12	57.8	57.8	26.182	230	230;228	1.0178e-139	1.7425	18.363	9	1.0664	16.85	9	0.54236	27.225	9	1.8325	23.251	13	1.6444	66.594	13	0.98546	53.328	13	1.8692	23.844	19	0.94496	17.084	19	0.53521	17.835	19	2.0753	30.314	22	1.9871	26.811	22	1.0813
P09874;Q5VX85;Q5VX84	32;1;1	32;1;1	32;1;1	Poly [ADP-ribose] polymerase 1	PARP1	3	32	32	32	36.6	36.6	113.08	1014	1014;155;108	2.0284e-250	1.5486	20.734	18	1.0234	23.68	17	0.56158	25.713	17	1.6725	23.321	26	1.7426	20.619	26	0.9852	27.678	26	1.7223	39.346	37	0.99714	52.033	37	0.65435	26.628	37	1.5152	26.913	44	1.305	18.574	44	0.9246
P22626;P22626-2	24;22	24;22	24;22	Heterogeneous nuclear ribonucleoproteins A2/B1	HNRNPA2B1	2	24	24	24	64	64	37.429	353	353;341	0	1.3035	51.825	36	0.90224	17.728	36	0.64422	56.401	36	1.2818	102.12	39	1.1865	39.011	39	0.98478	102.09	39	1.1878	48.614	29	0.97572	17.447	29	0.8291	37.04	29	1.5373	56.049	38	1.3655	31.951	38	0.96868
Q9NZJ0;F5GZ90;Q9NZJ0-2	19;19;6	19;19;6	19;19;6	Denticleless protein homolog	DTL	3	19	19	19	29.3	29.3	79.467	730	730;688;211	1.4255e-177	1.6639	14.516	10	1.0221	32.328	10	0.60726	36.25	10	1.5149	34.694	9	1.2873	36.872	9	0.9846	25.677	9	1.5816	23.099	19	1.0429	25.651	19	0.75726	37.529	19	1.7276	21.874	18	1.4605	31.316	18	0.89578
P63104;E7EX29;B0AZS6;P63104-2;E7ESK7;H0YB80;B7Z2E6;E7EVZ2;E9PD24;E5RIR4;E5RGE1	23;20;15;13;12;12;12;8;8;8;7	23;20;15;13;12;12;12;8;8;8;7	17;14;11;9;9;8;8;6;6;6;5	14-3-3 protein zeta/delta	YWHAZ	11	23	23	17	83.3	64.5	27.745	245	245;246;168;170;137;130;125;98;92;75;52	0	1.1213	16.132	54	1.0187	23.458	52	0.85245	22.042	52	1.1545	44.755	59	1.1311	33.134	59	0.9846	29.743	59	1.1333	22.617	89	0.9696	17.158	89	0.91191	21.271	89	0.99173	22.13	121	1.0093	23.158	121	1.0103
Q9NU22;Q5T795	24;10	24;10	24;10	Midasin	MDN1	2	24	24	24	5.4	5.4	632.81	5596	5596;1181	2.2099e-52	1.1066	15.992	8	0.96371	16.564	8	0.91178	20.957	8	0.94708	27.103	7	1.0422	52.853	7	0.98458	29.956	7	1.1155	23.031	9	0.91798	11.068	9	0.84447	26.57	9	1.0882	44.503	10	1.0515	20.622	10	0.77836
Q14331;E9PRR7;Q9BZ01;F5H5R5;E9PLY7;H0YEZ2	3;2;1;1;1;1	3;2;1;1;1;1	3;2;1;1;1;1	Protein FRG1	FRG1	6	3	3	3	14.3	14.3	29.172	258	258;116;182;122;103;75	8.4697e-11	1.2619	22.014	2	1.1219	1.1709	2	0.80818	23.908	2	0.89165	8.6285	2	0.96536	19.48	2	0.98458	10.775	2	NaN	NaN	0	NaN	NaN	0	NaN	NaN	0	NaN	NaN	1	NaN	NaN	1	NaN
Q8IU85;Q8IU85-2	5;5	5;5	3;3	Calcium/calmodulin-dependent protein kinase type 1D	CAMK1D	2	5	5	3	13	8.6	42.913	385	385;357	6.807e-17	0.58707	9.3881	3	1.0779	17.834	3	1.6136	10.638	3	0.59471	41.488	2	0.72715	20.885	2	0.98455	14.762	2	0.68377	34.079	3	0.78433	3.6344	3	1.2681	28.245	3	0.58951	29.73	5	0.60018	39.764	5	1.0575
P18206;P18206-2;Q5JQ13;P18206-3;B4DTM7	38;38;25;7;6	38;38;25;7;6	38;38;25;7;6	Vinculin	VCL	5	38	38	38	43.9	43.9	123.8	1134	1134;1066;806;222;327	3.1985e-245	1.3717	33.561	26	0.82031	36.337	25	0.53932	29.357	25	1.4204	44.19	29	1.4031	45.527	29	0.98446	15.705	29	1.9071	27.736	25	0.92506	25.379	25	0.5451	25.905	25	1.7368	22.302	36	1.5876	23.807	36	0.95782
P30153;F5H3X9;B3KQV6;C9J9C1;E9PH38;E9PHZ6;E9PNM7;E9PPI5;M0R0K6;M0QXG4	28;26;21;14;7;1;1;1;1;1	28;26;21;14;7;1;1;1;1;1	23;22;17;12;7;0;0;0;1;1	Serine/threonine-protein phosphatase 2A 65 kDa regulatory subunit A alpha isoform	PPP2R1A	10	28	28	23	57	45	65.308	589	589;534;410;395;132;135;119;83;66;38	0	1.0572	37.911	25	1.0753	36.513	24	0.87759	17.512	24	0.99363	24.691	27	1.0386	15.841	27	0.98441	23.407	27	1.0102	20.262	63	0.91982	24.433	63	0.96981	27.741	63	0.95422	24.78	83	1.0086	22.299	83	1.0428
Q86XI2-2;Q86XI2;H0Y6U5;F5H7R2;F8WE06	8;8;6;4;3	8;8;6;4;3	2;2;0;0;2	Condensin-2 complex subunit G2	NCAPG2	5	8	8	2	10.1	2.1	132.19	1156	1156;1143;898;597;389	2.0942e-50	1.3885	15.802	7	0.96408	24.92	6	0.62336	20.37	6	1.6805	30.553	4	1.7559	31.217	4	0.98408	4.2171	4	1.2247	19.198	7	0.89985	35.727	7	0.78757	20.803	7	1.3754	21.372	5	1.4909	26.095	5	1.0524
P05023;P05023-4;P05023-3;P05023-2;P13637-3;P13637-2;P13637;M0R116;H0Y7C1;Q5TC01;Q5TC02;P54707-2;P54707;P20648;E9PRA5;M0QXF2	32;32;30;23;10;10;10;10;7;5;4;3;3;3;2;1	32;32;30;23;10;10;10;10;7;5;4;3;3;3;2;1	23;23;21;19;2;2;2;2;0;4;4;0;0;0;0;0	Sodium/potassium-transporting ATPase subunit alpha-1	ATP1A1	16	32	32	23	36.8	26.1	112.89	1023	1023;1023;992;681;1026;1024;1013;983;714;144;106;1045;1039;1035;517;178	8.611e-210	1.8591	22.917	19	1.1296	41.603	17	0.46905	39.597	17	1.9423	25.095	32	1.6475	25.834	32	0.98402	15.977	32	2.1018	24.935	26	0.95421	23.346	26	0.48411	27.354	26	2.3634	28.084	27	2.1585	26.311	27	0.89163
O15397;O15397-2;H0YH64;F5H2I3;F5H244	11;9;3;2;1	10;8;3;2;1	10;8;3;2;1	Importin-8	IPO8	5	11	10	10	13	12.1	119.94	1037	1037;831;167;46;167	1.6178e-98	1.3018	16.396	8	0.84928	32.643	8	0.63521	27.901	8	1.2476	37.409	9	1.0918	36.426	9	0.98376	48.05	9	1.2843	17.699	15	0.8192	24.606	15	0.65851	30.374	15	1.4335	28.019	13	1.3995	29.923	13	1.0546
P33993;P33993-3;P33993-2;C9J8M6	49;39;19;7	49;39;19;7	49;39;19;7	DNA replication licensing factor MCM7	MCM7	4	49	49	49	63	63	81.307	719	719;543;389;183	0	0.37319	41.74	104	1.0106	20.663	104	2.6033	39.725	104	0.33775	29.177	70	0.34647	46.423	69	0.98368	48.273	69	0.37811	54.162	140	1.1697	21.89	140	3.3357	52.605	140	0.3421	30.191	97	0.33301	38.853	96	0.97133
P41250;H7C443	21;1	21;1	21;1	Glycine--tRNA ligase	GARS	2	21	21	21	33	33	83.165	739	739;77	7.2952e-142	0.93571	24.738	12	0.9693	19.652	12	0.92353	34.959	12	1.0611	35.375	10	1.003	13.979	10	0.98361	35.791	10	1.0431	18.776	33	1.1085	14.661	33	1.1696	19.958	33	0.97976	23.713	34	0.9816	20.094	34	1.0493
Q92538	15	15	15	Golgi-specific brefeldin A-resistance guanine nucleotide exchange factor 1	GBF1	1	15	15	15	10.4	10.4	206.44	1859	1859	2.3942e-80	1.5351	19.825	3	1.0518	19.223	3	0.59952	13.225	3	1.2584	43.215	9	1.4118	25.24	9	0.98355	37.225	9	1.1633	14.481	12	0.83135	30.881	12	0.68524	25.691	12	1.1955	20.464	8	1.2819	40.666	8	1.1603
O60343;O60343-3;O60343-2;O60343-5;O60343-4;Q5JU47	25;25;24;11;6;5	25;25;24;11;6;5	25;25;24;11;6;5	TBC1 domain family member 4	TBC1D4	6	25	25	25	22.1	22.1	146.56	1298	1298;1290;1235;515;462;282	1.1191e-190	1.4881	20.717	9	0.93697	13.353	9	0.60695	14.96	9	1.2765	25.755	17	1.3827	19.307	17	0.98353	23.062	17	1.5097	36.021	24	0.85224	40.268	24	0.64078	38.159	24	1.5068	22.901	28	1.3058	18.703	28	0.90157
Q9P0L0;Q9P0L0-2;J3QKM9	11;10;2	11;10;2	10;9;2	Vesicle-associated membrane protein-associated protein A	VAPA	3	11	11	10	44.6	39.8	27.893	249	249;294;29	3.1119e-71	1.3023	10.324	11	1.2307	27.166	11	0.90344	21.364	11	1.2291	19.387	12	1.2762	24.124	12	0.98351	20.252	12	1.2216	17.292	11	1.0664	21.646	11	0.90901	21.469	11	1.2212	17.742	17	1.1149	13.931	17	1.0045
O43592;F8WDU6;F5GYW6;F5GZM3	14;6;4;1	14;6;4;1	14;6;4;1	Exportin-T	XPOT	4	14	14	14	19.4	19.4	109.96	962	962;202;60;228	9.8885e-60	1.1031	10.776	2	0.91223	27.677	2	0.84531	0.51135	2	1.1476	17.788	5	1.0364	24.623	5	0.98337	18.882	5	0.8386	44.541	10	0.7862	46.805	10	0.85387	20.754	10	0.83162	17.957	9	1.0032	18.457	9	1.1168
Q71RC2-4;Q71RC2;Q71RC2-3;Q71RC2-5;Q71RC2-6;Q71RC2-2;Q71RC2-7;Q96J85;F8VY40;F8W1I4;F8W1Z5;E5RHZ8	14;14;13;13;13;10;9;8;3;3;2;1	14;14;13;13;13;10;9;8;3;3;2;1	13;13;12;12;12;9;8;7;3;3;2;1	La-related protein 4	LARP4	12	14	14	13	20.7	19.7	81.243	730	730;724;723;653;653;605;445;375;191;125;169;84	6.7912e-111	0.93228	20.638	6	0.77643	17.626	6	0.81162	18.395	6	0.86103	26.245	3	0.82831	18.096	3	0.98327	9.6553	3	1.0275	16.455	13	0.99063	26.365	13	1.004	26.831	13	1.1194	29.323	12	1.0168	25.489	11	0.94178
Q9UNZ5;K7ESE5;K7EN09;K7EIU1	3;2;1;1	3;2;1;1	3;2;1;1	Leydig cell tumor 10 kDa protein homolog	C19orf53	4	3	3	3	25.3	25.3	10.576	99	99;56;49;31	6.9862e-11	2.626	32.678	5	0.88414	26.148	4	0.32986	28.84	4	2.669	23.349	10	2.5199	21.794	10	0.98315	10.257	10	NaN	NaN	0	NaN	NaN	0	NaN	NaN	0	3.1546	30.942	2	2.1967	20.594	2	0.76122
Q9H4L7-2;Q9H4L7;Q9H4L7-3;D6RAY8;F8W9M2	15;15;6;5;2	15;15;6;5;2	15;15;6;5;2	SWI/SNF-related matrix-associated actin-dependent regulator of chromatin subfamily A containing DEAD/H box 1	SMARCAD1	5	15	15	15	16.7	16.7	117.6	1028	1028;1026;596;244;70	8.193e-69	1.6864	16.45	4	1.0363	27.149	4	0.61641	46.214	4	1.5188	23.287	5	1.9285	12.948	5	0.9831	17.551	5	1.7972	17.23	10	0.90037	18.849	10	0.53871	23.449	10	1.6631	33.35	15	1.6275	39.448	15	0.9278
P31948;G3XAD8;F5H0T1;F5H783;F5GXD8;H0YGI8	32;31;29;12;9;7	32;31;29;12;9;7	32;31;29;12;9;7	Stress-induced-phosphoprotein 1	STIP1	6	32	32	32	53.4	53.4	62.639	543	543;590;519;236;138;137	0	1.0484	98.197	43	0.87453	96.76	43	0.84658	32.513	43	0.99008	68.471	43	0.97135	77.051	43	0.98294	32.221	43	1.3003	38.526	28	0.99466	18.635	28	0.86081	37.207	28	1.2196	25.731	34	1.2313	24.531	34	1.0347
Q9NZ09-4;Q9NZ09;Q9NZ09-2;Q9NZ09-3	8;8;8;7	8;8;8;7	8;8;8;7	Ubiquitin-associated protein 1	UBAP1	4	8	8	8	23.7	23.7	61.844	566	566;502;441;538	1.0582e-77	1.1217	3.6686	3	1.2224	8.9331	3	1.0128	21.885	3	1.2068	6.2335	4	1.0731	24.203	4	0.98293	36.027	4	1.3112	34.901	8	1.0452	34.942	8	0.88382	30.601	8	1.3244	26.279	7	1.2229	27.866	7	0.97431
P46977;E9PNQ1;E9PI32;E9PN73;E9PIJ8	6;5;1;1;1	6;5;1;1;1	6;5;1;1;1	Dolichyl-diphosphooligosaccharide--protein glycosyltransferase subunit STT3A	STT3A	5	6	6	6	8.1	8.1	80.529	705	705;613;119;117;103	2.6751e-10	1.238	17.066	3	1.2773	5.8168	3	0.89072	17.108	3	1.179	20.037	3	0.96573	53.799	3	0.98284	43.132	3	0.90553	19.413	4	0.72686	26.983	4	0.84512	25.065	4	1.1826	32.433	4	1.6189	65.788	4	1.0925
Q5VTR2;C9JXC9;C9J0A5;C9JWJ4	17;3;3;2	12;3;3;2	12;3;3;2	E3 ubiquitin-protein ligase BRE1A	RNF20	4	17	12	12	17.9	13.9	113.66	975	975;181;145;99	5.1732e-70	1.693	14.961	4	0.71499	19.266	3	0.5037	7.0665	3	1.3199	34.335	9	1.1518	26.986	9	0.98281	14.329	9	1.2824	43.155	4	0.78626	61.965	4	0.63186	37.295	4	1.4669	31.27	12	1.4503	29.4	12	1.018
Q9NYH9;J3KRR8;J3QSA7	24;3;1	24;3;1	24;3;1	U3 small nucleolar RNA-associated protein 6 homolog	UTP6	3	24	24	24	43.2	43.2	70.193	597	597;61;29	9.5206e-276	0.55902	28.685	7	1.0376	27.425	7	1.9806	18.999	7	0.45692	33.024	6	0.39358	16.362	6	0.98249	45.727	6	0.44478	44.419	32	1.0504	19.898	32	2.5378	52.128	32	0.55455	37.387	35	0.48348	40.697	35	0.9017
Q53GS9;B9A018;Q53GS9-3;Q53GS9-2;F8WC91;C9JIU2	15;15;11;11;4;2	15;15;11;11;4;2	15;15;11;11;4;2	U4/U6.U5 tri-snRNP-associated protein 2	USP39	6	15	15	15	35.4	35.4	65.38	565	565;536;488;462;154;129	6.605e-155	1.3	8.6129	2	1.1288	2.3902	2	0.81037	13.024	2	1.1418	11.72	4	1.014	27.466	4	0.98246	14.231	4	1.1525	25.628	16	0.93542	25.485	16	0.8379	14.775	16	1.0494	16.251	16	0.96717	23.404	16	0.90808
P53621;P53621-2	64;63	64;63	64;63	Coatomer subunit alpha;Xenin;Proxenin	COPA	2	64	64	64	59.2	59.2	138.34	1224	1224;1233	0	0.73567	22.567	62	1.0761	18.078	62	1.4881	20.146	62	0.69723	23.47	53	0.69005	37.997	53	0.98225	44.808	53	0.7373	31.127	148	0.96287	19.642	148	1.3678	33.612	148	0.78216	33.77	157	0.73593	24.535	157	0.95735
Q9HB71;Q9HB71-3;Q9HB71-2;B2ZWH1	20;17;4;3	20;17;4;3	20;17;4;3	Calcyclin-binding protein	CACYBP	4	20	20	20	62.3	62.3	26.21	228	228;185;80;50	3.5174e-153	1.0116	32.034	18	0.93674	42.16	18	0.85156	31.238	18	1.0182	21.732	31	0.95431	31.539	31	0.98217	24.136	31	1.443	32.47	24	1.063	23.679	24	0.83894	24.284	24	1.3036	21.359	25	1.1727	24.805	25	0.94075
P26232;P26232-5;P26232-2;P26232-3;C9IZ88;C9J144	12;12;12;10;3;1	2;2;2;2;2;1	2;2;2;2;2;1	Catenin alpha-2	CTNNA2	6	12	2	2	14.7	3.8	105.31	953	953;939;905;860;117;66	3.4533e-271	1.8051	20.54	4	1.0582	20.174	4	0.56736	16.606	4	1.4603	23.333	8	1.3515	23.539	8	0.98215	19.312	8	1.6409	15.327	6	1.0648	13.389	6	0.701	21.262	6	1.7217	21.437	10	1.8929	22.629	10	1.0973
F5GYU3	26	4	2		UBC	1	26	4	2	100	23.9	15.032	134	134	0	1.4538	13.191	3	0.92825	7.2832	3	0.63701	8.827	3	1.3415	11.222	6	1.3598	26.512	6	0.98175	15.039	6	1.5814	48.109	3	1.063	6.6269	3	0.78393	42.546	3	1.1844	24.514	4	1.0932	9.3991	4	0.9003
Q13888;Q6P1K8;D6RID8;J3KQC7;D6RJD3;F5GZM1;D6RGC9;D6RIT7;R4GMS9;D6RAW1;R4GMV2	9;8;7;6;6;5;5;5;4;3;2	9;8;7;6;6;5;5;5;4;3;2	9;8;7;6;6;5;5;5;4;3;2	General transcription factor IIH subunit 2;General transcription factor IIH subunit 2-like protein	GTF2H2;GTF2H2C	11	9	9	9	25.3	25.3	44.419	395	395;395;253;338;165;338;123;92;152;51;23	3.2151e-38	1.0473	16.761	6	0.99765	11.059	6	0.94082	23.297	6	1.0205	7.1647	3	0.96147	3.9319	3	0.98155	5.8175	3	0.96596	30.322	16	1.0249	22.909	16	1.1371	31.59	16	0.90047	29.399	11	0.79183	24.457	11	0.84619
Q96KA5;Q96KA5-2;G5E9Z2	6;6;6	6;6;6	6;6;6	Cleft lip and palate transmembrane protein 1-like protein	CLPTM1L	3	6	6	6	14.9	14.9	62.228	538	538;502;369	5.4147e-70	1.2241	12.902	6	1.4069	42.322	6	1.0885	35.357	6	0.98837	34.575	2	1.1044	2.6685	2	0.98146	1.1872	2	0.93482	12.202	2	0.9369	3.4373	2	1.0479	16.217	2	0.89688	12.881	2	1.1539	13.295	2	1.3704
Q9UKM9;Q9UKM9-2;Q5QPL9;Q5QPM1;Q5QPM0;Q5QPM2	10;10;10;7;6;5	10;10;10;7;6;5	10;10;10;7;6;5	RNA-binding protein Raly	RALY	6	10	10	10	34	34	32.463	306	306;290;237;181;172;89	1.5619e-44	0.19765	42.53	9	0.85505	15.305	9	4.3196	42.165	9	0.16944	105.54	8	0.18363	34.246	8	0.98102	82.05	8	0.15438	145.2	7	1.1004	12.186	7	9.2074	158.49	7	0.26034	79.793	7	0.13144	89.271	7	0.77384
P52701;B4DF41;P52701-2;F5H2F9;F8WAX8;C9J7Y7;C9J8Y8;C9JH55;F8W7G9;U3KQ72	31;28;26;26;3;2;2;2;1;1	31;28;26;26;3;2;2;2;1;1	31;28;26;26;3;2;2;2;1;1	DNA mismatch repair protein Msh6	MSH6	10	31	31	31	25.8	25.8	152.78	1360	1360;1230;1068;1058;160;151;116;101;104;51	6.7027e-229	0.91003	20.175	9	1.0031	24.822	9	1.0312	23.818	9	0.52564	25.052	4	0.56112	35.857	4	0.98086	19.658	4	0.87047	50.712	22	0.88332	19.8	22	1.0845	41.516	22	0.83749	32.89	26	0.8381	32.357	26	0.95512
P53041;H0YDU8;A8MU39;E7EU14;M0R196	23;21;16;1;1	23;21;16;1;1	23;21;16;1;1	Serine/threonine-protein phosphatase 5;Serine/threonine-protein phosphatase	PPP5C	5	23	23	23	56.9	56.9	56.878	499	499;485;371;171;125	2.5039e-245	0.88139	15.454	28	1.2028	31.209	28	1.3177	39.293	28	0.88887	18.565	34	0.83774	20.427	34	0.98072	16.118	34	1.0063	36.18	43	0.94413	75.922	43	1.0103	79.946	43	1.0201	50.333	42	0.88048	83.963	42	0.96537
Q12905	15	15	15	Interleukin enhancer-binding factor 2	ILF2	1	15	15	15	50.8	50.8	43.062	390	390	0	0.79362	16.982	34	1.1233	17.767	34	1.3715	21.469	34	0.73998	21.714	26	0.73574	17.711	26	0.98054	18.398	26	0.84077	20.286	45	1.0559	16.531	46	1.4089	18.076	46	0.80307	27.019	56	0.77252	36.059	56	0.98855
P62495;B7Z7P8;Q96CG1;I3L492;D6RJE8;D6RCB3	21;19;19;9;5;4	21;19;19;9;5;4	21;19;19;9;5;4	Eukaryotic peptide chain release factor subunit 1	ETF1	6	21	21	21	55.4	55.4	49.03	437	437;423;404;208;120;95	0	1.6806	18.551	28	0.89383	22.906	28	0.52926	23.33	28	1.6287	29.633	34	1.6742	23.336	34	0.98038	11.773	34	2.2914	42.833	37	1.0083	51.634	37	0.45341	33.311	37	2.0327	39.643	47	2.207	44.555	47	1.0072
Q92747;E9PF58;B4DLQ7;F8WFD3	8;6;4;1	8;6;4;1	8;6;4;1	Actin-related protein 2/3 complex subunit 1A	ARPC1A	4	8	8	8	28.9	28.9	41.569	370	370;279;345;53	5.114e-54	1.3492	6.5201	3	0.94748	10.888	3	0.68938	9.7908	3	0.8423	37.221	4	0.91641	28.808	4	0.98021	11.798	4	1.19	7.8985	4	1.1668	59.966	4	1.0145	64.401	4	1.0583	10.182	6	0.99741	22.668	6	1.0078
Q9H0A8;H3BQF2;Q9H0A8-2;H3BM91;H3BUL2;H3BPG2;H3BRX0	6;5;5;4;4;3;1	6;5;5;4;4;3;1	6;5;5;4;4;3;1	COMM domain-containing protein 4	COMMD4	7	6	6	6	36.2	36.2	21.764	199	199;146;140;211;113;137;110	5.6981e-40	0.33663	10.009	4	0.8564	11.106	4	2.506	11.88	4	0.32359	36.614	4	0.27673	21.836	4	0.98009	47.326	4	0.28432	46.705	5	1.1409	10.309	5	3.8353	38.293	5	0.35713	64.41	6	0.41157	80.013	6	1.1387
Q00610;Q00610-2;J3KS13;K7EJJ5;J3KRF5;J3KSQ2;J3QL20	94;94;30;13;7;6;4	94;94;30;13;7;6;4	76;76;29;13;7;5;4	Clathrin heavy chain 1	CLTC	7	94	94	76	58.1	49.1	191.61	1675	1675;1639;612;222;131;122;97	0	0.98119	31.526	196	1.1298	38.67	196	1.1277	29.404	196	0.96726	38.839	191	0.9552	44.111	191	0.97957	24.73	191	0.94508	22.936	298	0.90221	27.49	298	1.0139	28.672	298	1.0265	20.596	305	1.0249	26.62	305	0.99976
Q93096;Q12974;Q5TCM7;Q12974-3;R4GN50;Q12974-2;E9PRR9;E9PJC0;E9PML8;E9PMY3	5;3;3;3;2;1;1;1;1;1	5;3;3;3;2;1;1;1;1;1	5;3;3;3;2;1;1;1;1;1	Protein tyrosine phosphatase type IVA 1;Protein tyrosine phosphatase type IVA 2	PTP4A1;PTP4A2	10	5	5	5	32.9	32.9	19.815	173	173;167;148;136;142;82;73;69;66;63	6.4304e-85	3.0282	90.802	2	1.5151	36.78	2	0.47452	76.847	2	1.4245	14.688	2	1.2769	4.9092	2	0.97953	31.852	2	2.0892	26.943	5	0.96882	30.133	5	0.53764	20.42	5	1.5926	45.06	10	1.2999	41.636	10	0.94138
Q9Y281;Q9Y281-3;F8WDN3;G3V2U0	9;8;3;1	5;4;3;1	5;4;3;1	Cofilin-2	CFL2	4	9	5	5	60.8	38	18.736	166	166;149;58;21	6.1306e-106	1.5525	16.815	3	0.99094	47.575	3	0.53435	56.166	3	1.446	16.781	5	1.6475	24.036	5	0.97939	26.106	5	1.8194	14.493	7	1.1108	39.697	7	0.7336	35.967	7	1.7076	10.073	7	1.6689	42.856	7	1.0129
B1AKR6;Q9NP97;B4DFR2;H3BQI1;Q8TF09;Q7Z4M1;Q9NP97-2;H3BPA0;H3BNG9	7;7;5;3;3;1;1;1;1	7;7;5;3;3;1;1;1;1	7;7;5;3;3;1;1;1;1	Dynein light chain roadblock-type 1	DYNLRB1	9	7	7	7	56.1	56.1	16.253	148	148;96;121;125;96;54;47;44;40	1.6635e-40	2.7861	37.856	4	1.1417	24.062	4	0.36465	65.497	4	2.2981	25.893	8	2.205	30.402	8	0.97921	20.415	8	2.618	42.204	4	1.0044	50.963	4	0.32621	34.45	4	2.4523	21.72	7	2.7356	27.102	7	1.0005
[truncated: 911 more rows]
[truncated: 14 more columns]

## Sheet: StUbEx_Quantified_Rep2
QUANTIFIED PROTEIN GROUPS IN REPLICA 2, STUBEX
[truncated: 2,827 more rows]
[truncated: 14 more columns]

[truncated: 2 more sheets: StUbEx_Quantified_Both R1&R2, Expts1,2,3,4_PearsonCorrelation]
