# Supplementary material for: Data on mass spectrometry-based proteomics for studying the involvement of CYLD in the ubiquitination events downstream of EGFR activation
Source: Data Brief. 2018 Apr 25;18:1856–63. doi: 10.1016/j.dib.2018.04.049 (PMC5997975; doi:10.1016/j.dib.2018.04.049)
Supplement: Supplementary file 3 — Supplementary material [file mmc3.xlsx]

## Sheet: GO Processes
Enrichment analysis report
Enrichment by GO Processes					StUbEx_All Quatified Protein Groups
#	Processes	Total	pValue	Min FDR	p-value	FDR	In Data	Network Objects from Active Data
1	cellular metabolic process	10670	4.76304e-133	3.71994e-129	4.76304e-133	3.71994e-129	1361	XRN2, SSR-delta, NSAP1, PSMC2, p160, GSTP1, La protein, BS69, CPSF1, RPTPkappa, ARID5B, Cullin 1, DCTN1(p150Glued), G3P2, Casein kinase II, alpha chains, XAB2, SDHA, hnRNP-G, PHAP1 (pp32), RPS10, CYP51A1, TRIP8, STAT3, PIP5KII, TGT, Sts-1, RENT2, Prp8, UBE2A, hnRNP M, G-protein beta-2, MRGBP, RCAD, MYH9, RhoG, TGM2, ALPL, Rab-1A, NARS, MLCP (cat), UNR, TOP2 alpha, dUTPase (DUT), TRIO, AHR, CTP sy…
2	cellular component organization or biogenesis	6225	3.51455e-122	1.37243e-118	3.51455e-122	1.37243e-118	962	SEC22B, SSR-delta, BS69, RPTPkappa, ARID5B, DCTN1(p150Glued), ARPC1B, G3P2, chTOG, Casein kinase II, alpha chains, hnRNP-G, INCENP, RPS10, UBXD8, TRIP8, STAT3, ATXN2L, Prp8, UBE2A, MRGBP, MYH9, RhoG, TGM2, Rab-1A, TOP2 alpha, dUTPase (DUT), TRIO, AHR, SEC63, RPS19, LEDGF, EHD4, Plectin 1, SEC13L, Twinfilin, NUP155, Peroxiredoxin, Tubulin beta, Macro-H2A.1 histone, ERBIN, SNRPD2 (SMD2), Profilin I…
3	primary metabolic process	10865	1.98811e-116	5.17571e-113	1.98811e-116	5.17571e-113	1345	XRN2, SSR-delta, NSAP1, PSMC2, p160, La protein, BS69, CPSF1, RPTPkappa, ARID5B, Cullin 1, DCTN1(p150Glued), G3P2, Casein kinase II, alpha chains, XAB2, SDHA, hnRNP-G, PHAP1 (pp32), RPS10, CYP51A1, TRIP8, STAT3, PIP5KII, TGT, Sts-1, RENT2, Prp8, UBE2A, hnRNP M, G-protein beta-2, MRGBP, RCAD, MYH9, RhoG, TGM2, Rab-1A, NARS, MLCP (cat), UNR, TOP2 alpha, dUTPase (DUT), TRIO, AHR, CTP synthase, Junct…
4	organic substance metabolic process	11222	2.01164e-112	3.92772e-109	2.01164e-112	3.92772e-109	1364	XRN2, SSR-delta, NSAP1, PSMC2, p160, GSTP1, La protein, BS69, CPSF1, RPTPkappa, ARID5B, Cullin 1, DCTN1(p150Glued), G3P2, Casein kinase II, alpha chains, XAB2, SDHA, hnRNP-G, PHAP1 (pp32), RPS10, CYP51A1, TRIP8, STAT3, PIP5KII, TGT, Sts-1, RENT2, Prp8, UBE2A, hnRNP M, G-protein beta-2, MRGBP, RCAD, MYH9, RhoG, TGM2, Rab-1A, NARS, MLCP (cat), UNR, TOP2 alpha, dUTPase (DUT), TRIO, AHR, CTP synthase…
5	cellular component organization	6077	3.20496e-111	5.00614e-108	3.20496e-111	5.00614e-108	926	SEC22B, SSR-delta, BS69, RPTPkappa, ARID5B, DCTN1(p150Glued), ARPC1B, G3P2, chTOG, Casein kinase II, alpha chains, hnRNP-G, INCENP, RPS10, UBXD8, TRIP8, STAT3, ATXN2L, Prp8, UBE2A, MRGBP, MYH9, RhoG, TGM2, Rab-1A, TOP2 alpha, dUTPase (DUT), TRIO, AHR, SEC63, RPS19, LEDGF, EHD4, Plectin 1, SEC13L, Twinfilin, NUP155, Peroxiredoxin, Tubulin beta, Macro-H2A.1 histone, ERBIN, SNRPD2 (SMD2), Profilin I…
6	cellular macromolecule metabolic process	7942	7.05187e-108	9.17919e-105	7.05187e-108	9.17919e-105	1090	XRN2, SSR-delta, NSAP1, PSMC2, p160, La protein, BS69, CPSF1, RPTPkappa, ARID5B, Cullin 1, DCTN1(p150Glued), G3P2, Casein kinase II, alpha chains, XAB2, hnRNP-G, PHAP1 (pp32), RPS10, TRIP8, STAT3, TGT, Sts-1, RENT2, Prp8, UBE2A, hnRNP M, MRGBP, RCAD, TGM2, NARS, MLCP (cat), UNR, TOP2 alpha, dUTPase (DUT), TRIO, AHR, Junctin, SEC63, RPS19, LEDGF, SEC13L, Twinfilin, NUP155, Peroxiredoxin, PSMB1, Tu…
7	metabolic process	12354	1.04549e-104	1.16647e-101	1.04549e-104	1.16647e-101	1431	XRN2, SSR-delta, NSAP1, PSMC2, p160, GSTP1, La protein, BS69, CPSF1, RPTPkappa, ARID5B, Cullin 1, DCTN1(p150Glued), G3P2, Casein kinase II, alpha chains, XAB2, SDHA, hnRNP-G, PHAP1 (pp32), RPS10, CYP51A1, KIAA0859, TRIP8, STAT3, PIP5KII, TGT, Sts-1, RENT2, Prp8, UBE2A, hnRNP M, G-protein beta-2, MRGBP, RCAD, MYH9, RhoG, TGM2, ALPL, Rab-1A, NARS, MLCP (cat), UNR, TOP2 alpha, dUTPase (DUT), TRIO, A…
8	nucleobase-containing compound metabolic process	5859	1.65717e-103	1.61782e-100	1.65717e-103	1.61782e-100	889	XRN2, NSAP1, PSMC2, p160, La protein, BS69, CPSF1, ARID5B, Casein kinase II, alpha chains, XAB2, hnRNP-G, PHAP1 (pp32), RPS10, TRIP8, STAT3, RENT2, Prp8, UBE2A, hnRNP M, G-protein beta-2, MRGBP, MYH9, RhoG, Rab-1A, NARS, UNR, TOP2 alpha, dUTPase (DUT), AHR, CTP synthase, RPS19, LEDGF, NUP155, Peroxiredoxin, PSMB1, Tubulin beta, Macro-H2A.1 histone, SNRPD2 (SMD2), PSMB5, SIAHBP1, TBL3, FOXC2, Rab-…
9	cellular nitrogen compound metabolic process	6386	7.0179e-102	6.08998e-99	7.0179e-102	6.08998e-99	936	XRN2, NSAP1, PSMC2, p160, GSTP1, La protein, BS69, CPSF1, ARID5B, Casein kinase II, alpha chains, XAB2, hnRNP-G, PHAP1 (pp32), RPS10, TRIP8, STAT3, RENT2, Prp8, UBE2A, hnRNP M, G-protein beta-2, MRGBP, MYH9, RhoG, Rab-1A, NARS, UNR, TOP2 alpha, dUTPase (DUT), AHR, CTP synthase, RPS19, LEDGF, NUP155, Peroxiredoxin, PSMB1, Tubulin beta, Macro-H2A.1 histone, SNRPD2 (SMD2), PSMB5, SIAHBP1, TBL3, FOXC…
10	heterocycle metabolic process	6093	4.42075e-98	3.4526e-95	4.42075e-98	3.4526e-95	900	XRN2, NSAP1, PSMC2, p160, La protein, BS69, CPSF1, ARID5B, Casein kinase II, alpha chains, XAB2, hnRNP-G, PHAP1 (pp32), RPS10, TRIP8, STAT3, RENT2, Prp8, UBE2A, hnRNP M, G-protein beta-2, MRGBP, MYH9, RhoG, Rab-1A, NARS, UNR, TOP2 alpha, dUTPase (DUT), AHR, CTP synthase, RPS19, LEDGF, NUP155, Peroxiredoxin, PSMB1, Tubulin beta, Macro-H2A.1 histone, SNRPD2 (SMD2), PSMB5, SIAHBP1, TBL3, FOXC2, Rab-…
11	cell cycle	1659	1.21157e-97	8.60211e-95	1.21157e-97	8.60211e-95	402	PSMC2, BS69, Cullin 1, DCTN1(p150Glued), chTOG, Casein kinase II, alpha chains, INCENP, MYH9, Rab-1A, MLCP (cat), TOP2 alpha, AHR, SEC13L, NUP155, PSMB1, Tubulin beta, ERBIN, Lamin B, PSMB5, TOP2 beta, Tubulin gamma, PPP2R2A, AMPK alpha subunit, PCNA, RACK1, CDK5RAP2, RhoA, CDC18L (CDC6), NEK6, RPS3, BUB3, MCM6, alpha-3/beta-1 integrin, MutSalpha complex, MLCP (reg), p38alpha (MAPK14), SAM68, 14-…
12	cellular aromatic compound metabolic process	6123	9.24481e-97	6.01683e-94	9.24481e-97	6.01683e-94	900	XRN2, NSAP1, PSMC2, p160, La protein, BS69, CPSF1, ARID5B, Casein kinase II, alpha chains, XAB2, hnRNP-G, PHAP1 (pp32), RPS10, TRIP8, STAT3, RENT2, Prp8, UBE2A, hnRNP M, G-protein beta-2, MRGBP, MYH9, RhoG, Rab-1A, NARS, UNR, TOP2 alpha, dUTPase (DUT), AHR, CTP synthase, RPS19, LEDGF, NUP155, Peroxiredoxin, PSMB1, Tubulin beta, Macro-H2A.1 histone, SNRPD2 (SMD2), PSMB5, SIAHBP1, TBL3, FOXC2, Rab-…
13	viral process	882	9.40175e-96	5.64828e-93	9.40175e-96	5.64828e-93	280	NSAP1, PSMC2, BS69, Cullin 1, RPS10, STAT3, TfR1, Rab-1A, RPS19, LEDGF, NUP155, PSMB1, PSMB5, Ku70/80, IKK-gamma, RACK1, MHC class I, Importin (karyopherin)-alpha, RhoA, RPS3, RPL12, RPL19, alpha-3/beta-1 integrin, RPS12, Karyopherin beta-3, Ku80, EFP, hnRNP A1, PSMD11, GBF1, LAMP1, SF3B2, RPS5, POLR2B, TIP30, AP-1 beta subunit, PSMC3, RPS14, PSMB3, ITGB1, NIF3L1BP1, BRD4, AP1M1, Tex1, CtBP, SSRP…
14	mRNA metabolic process	769	1.3425e-95	7.48926e-93	1.3425e-95	7.48926e-93	260	XRN2, NSAP1, PSMC2, La protein, CPSF1, XAB2, hnRNP-G, PHAP1 (pp32), RPS10, RENT2, Prp8, hnRNP M, UNR, RPS19, LEDGF, PSMB1, SNRPD2 (SMD2), PSMB5, SIAHBP1, ELAVL1 (HuR), U5-200KD, PPP2R2A, hnRNP U, RPS3, RPL12, RPL19, SF3A1, RPS12, SFRS3, p38alpha (MAPK14), SAM68, hnRNP A1, PSMD11, DDX39, PRPF38B, DHX34, SF3B2, RPS5, POLR2B, Sen34, hnRNP H3, SART1, 14-3-3 beta/alpha, PSMC3, RPS14, YB-1, PSMB3, SF3A…
15	multi-organism cellular process	888	5.89026e-95	3.06686e-92	5.89026e-95	3.06686e-92	280	NSAP1, PSMC2, BS69, Cullin 1, RPS10, STAT3, TfR1, Rab-1A, RPS19, LEDGF, NUP155, PSMB1, PSMB5, Ku70/80, IKK-gamma, RACK1, MHC class I, Importin (karyopherin)-alpha, RhoA, RPS3, RPL12, RPL19, alpha-3/beta-1 integrin, RPS12, Karyopherin beta-3, Ku80, EFP, hnRNP A1, PSMD11, GBF1, LAMP1, SF3B2, RPS5, POLR2B, TIP30, AP-1 beta subunit, PSMC3, RPS14, PSMB3, ITGB1, NIF3L1BP1, BRD4, AP1M1, Tex1, CtBP, SSRP…
16	cell cycle process	1312	1.42827e-94	6.97175e-92	1.42827e-94	6.97175e-92	347	PSMC2, Cullin 1, DCTN1(p150Glued), chTOG, Casein kinase II, alpha chains, INCENP, MYH9, MLCP (cat), TOP2 alpha, NUP155, PSMB1, Tubulin beta, Lamin B, PSMB5, TOP2 beta, Tubulin gamma, PPP2R2A, AMPK alpha subunit, PCNA, CDK5RAP2, RhoA, CDC18L (CDC6), NEK6, RPS3, BUB3, MCM6, alpha-3/beta-1 integrin, MutSalpha complex, MLCP (reg), p38alpha (MAPK14), SAM68, 14-3-3 gamma, PSMD11, Calcineurin A (alpha),…
17	organic cyclic compound metabolic process	6408	3.85308e-93	1.77015e-90	3.85308e-93	1.77015e-90	919	XRN2, NSAP1, PSMC2, p160, La protein, BS69, CPSF1, ARID5B, Casein kinase II, alpha chains, XAB2, hnRNP-G, PHAP1 (pp32), RPS10, CYP51A1, TRIP8, STAT3, RENT2, Prp8, UBE2A, hnRNP M, G-protein beta-2, MRGBP, MYH9, RhoG, Rab-1A, NARS, UNR, TOP2 alpha, dUTPase (DUT), AHR, CTP synthase, RPS19, LEDGF, HDLBP, NUP155, Peroxiredoxin, PSMB1, Tubulin beta, Macro-H2A.1 histone, SNRPD2 (SMD2), PSMB5, SIAHBP1, T…
18	macromolecule metabolic process	8868	1.33595e-92	5.79654e-90	1.33595e-92	5.79654e-90	1136	XRN2, SSR-delta, NSAP1, PSMC2, p160, La protein, BS69, CPSF1, RPTPkappa, ARID5B, Cullin 1, DCTN1(p150Glued), G3P2, Casein kinase II, alpha chains, XAB2, hnRNP-G, PHAP1 (pp32), RPS10, TRIP8, STAT3, TGT, Sts-1, RENT2, Prp8, UBE2A, hnRNP M, MRGBP, RCAD, MYH9, TGM2, NARS, MLCP (cat), UNR, TOP2 alpha, dUTPase (DUT), TRIO, AHR, Junctin, SEC63, RPS19, LEDGF, SEC13L, Twinfilin, NUP155, Peroxiredoxin, PSM…
19	organelle organization	3559	2.96865e-92	1.22027e-89	2.96865e-92	1.22027e-89	627	SEC22B, BS69, ARID5B, DCTN1(p150Glued), ARPC1B, G3P2, chTOG, INCENP, RPS10, UBXD8, TRIP8, STAT3, ATXN2L, UBE2A, MRGBP, MYH9, RhoG, Rab-1A, TOP2 alpha, RPS19, SEC13L, NUP155, Peroxiredoxin, Tubulin beta, Macro-H2A.1 histone, ERBIN, Profilin I, Rab-5C, TOP2 beta, FIGNL1, PI3K class II (CII-alpha), Ku70/80, Tubulin gamma, Talin, PPP2R2A, Dyskerin (NAP57), TMOD3, AMPK alpha subunit, WDHD1, PCNA, CDK5…
20	macromolecular complex subunit organization	2687	3.72308e-90	1.45386e-87	3.72308e-90	1.45386e-87	522	BS69, ARID5B, DCTN1(p150Glued), ARPC1B, chTOG, hnRNP-G, RPS10, TRIP8, ATXN2L, Prp8, UBE2A, MRGBP, MYH9, TGM2, Rab-1A, dUTPase (DUT), RPS19, LEDGF, EHD4, SEC13L, Tubulin beta, Macro-H2A.1 histone, SNRPD2 (SMD2), Profilin I, FOXC2, FIGNL1, PI3K class II (CII-alpha), Tubulin gamma, U5-200KD, TMOD3, AMPK alpha subunit, WDHD1, Importin (karyopherin)-alpha, RhoA, SNAPalpha, NEK6, RPS3, HBOA, RPL12, RPL…
21	interspecies interaction between organisms	995	7.15226e-90	2.53905e-87	7.15226e-90	2.53905e-87	291	NSAP1, PSMC2, BS69, Cullin 1, RPS10, STAT3, TfR1, Rab-1A, RPS19, LEDGF, NUP155, PSMB1, PSMB5, Ku70/80, IKK-gamma, RACK1, MHC class I, Importin (karyopherin)-alpha, RhoA, RPS3, RPL12, RPL19, alpha-3/beta-1 integrin, RPS12, Karyopherin beta-3, Ku80, EFP, hnRNP A1, PSMD11, GBF1, LAMP1, SF3B2, RPS5, POLR2B, ATP6V1A (70kD), TIP30, AP-1 beta subunit, PSMC3, RPS14, PSMB3, ITGB1, NIF3L1BP1, BRD4, AP1M1, …
22	symbiosis, encompassing mutualism through parasitism	995	7.15226e-90	2.53905e-87	7.15226e-90	2.53905e-87	291	NSAP1, PSMC2, BS69, Cullin 1, RPS10, STAT3, TfR1, Rab-1A, RPS19, LEDGF, NUP155, PSMB1, PSMB5, Ku70/80, IKK-gamma, RACK1, MHC class I, Importin (karyopherin)-alpha, RhoA, RPS3, RPL12, RPL19, alpha-3/beta-1 integrin, RPS12, Karyopherin beta-3, Ku80, EFP, hnRNP A1, PSMD11, GBF1, LAMP1, SF3B2, RPS5, POLR2B, ATP6V1A (70kD), TIP30, AP-1 beta subunit, PSMC3, RPS14, PSMB3, ITGB1, NIF3L1BP1, BRD4, AP1M1, …
23	nitrogen compound metabolic process	6897	1.03142e-87	3.50236e-85	1.03142e-87	3.50236e-85	952	XRN2, NSAP1, PSMC2, p160, GSTP1, La protein, BS69, CPSF1, ARID5B, Casein kinase II, alpha chains, XAB2, hnRNP-G, PHAP1 (pp32), RPS10, TRIP8, STAT3, RENT2, Prp8, UBE2A, hnRNP M, G-protein beta-2, MRGBP, MYH9, RhoG, Rab-1A, NARS, UNR, TOP2 alpha, dUTPase (DUT), AHR, CTP synthase, SEC63, RPS19, LEDGF, NUP155, Peroxiredoxin, PSMB1, Tubulin beta, Macro-H2A.1 histone, SNRPD2 (SMD2), PSMB5, SIAHBP1, TBL…
24	mitotic cell cycle	1035	1.04553e-86	3.40233e-84	1.04553e-86	3.40233e-84	293	PSMC2, Cullin 1, DCTN1(p150Glued), chTOG, Casein kinase II, alpha chains, INCENP, Rab-1A, MLCP (cat), TOP2 alpha, SEC13L, NUP155, PSMB1, Tubulin beta, Lamin B, PSMB5, TOP2 beta, Tubulin gamma, PPP2R2A, PCNA, CDK5RAP2, RhoA, CDC18L (CDC6), NEK6, RPS3, BUB3, MCM6, alpha-3/beta-1 integrin, MutSalpha complex, MLCP (reg), SAM68, 14-3-3 gamma, PSMD11, Calcineurin A (alpha), VCIP135, PP6C, SPTBN(spectri…
25	organic substance catabolic process	2473	8.43532e-85	2.63519e-82	8.43532e-85	2.63519e-82	486	XRN2, PSMC2, Cullin 1, G3P2, RPS10, TGT, RENT2, UBE2A, G-protein beta-2, MYH9, RhoG, Rab-1A, MLCP (cat), UNR, TOP2 alpha, dUTPase (DUT), RPS19, PSMB1, Tubulin beta, PSMB5, Rab-5C, TOP2 beta, FIGNL1, Tubulin gamma, ERCC6, U5-200KD, G-protein beta, FAF1, PPP2R2A, DHX33, Importin (karyopherin)-alpha, RPE, RhoA, RPS3, RPL12, RPL19, BUB3, TPI1, MutSalpha complex, RPS12, KYNU, CTE2, Sequestosome 1(p62)…
26	cellular macromolecule catabolic process	931	2.50539e-84	7.52581e-82	2.50539e-84	7.52581e-82	273	XRN2, PSMC2, Cullin 1, RPS10, TGT, RENT2, UBE2A, UNR, RPS19, PSMB1, PSMB5, FAF1, PPP2R2A, Importin (karyopherin)-alpha, RPS3, RPL12, RPL19, BUB3, RPS12, Sequestosome 1(p62), PSMD11, DHX34, HERC3, RPS5, HMG2, TRIP12, PSMC3, SMURF, USP34, RPS14, HECTD1, COPS3, STT3B, PSMB3, CDC23, USP11, Arkadia, PSMD3, PSMD1, RPL13A, USP42, UBC3B, PSMD2, RPL9, RPL13, PP2A regulatory, Ceb1, Importin (karyopherin)-b…
27	mitotic cell cycle process	936	5.11839e-83	1.48054e-80	5.11839e-83	1.48054e-80	272	PSMC2, Cullin 1, DCTN1(p150Glued), chTOG, Casein kinase II, alpha chains, INCENP, MLCP (cat), TOP2 alpha, NUP155, PSMB1, Tubulin beta, Lamin B, PSMB5, TOP2 beta, Tubulin gamma, PPP2R2A, PCNA, CDK5RAP2, RhoA, CDC18L (CDC6), NEK6, RPS3, BUB3, MCM6, alpha-3/beta-1 integrin, MutSalpha complex, MLCP (reg), SAM68, 14-3-3 gamma, PSMD11, Calcineurin A (alpha), VCIP135, PP6C, SPTBN(spectrin1-4), PSMC3, MC…
28	cellular catabolic process	2402	1.65153e-82	4.6066e-80	1.65153e-82	4.6066e-80	473	XRN2, PSMC2, Cullin 1, RPS10, TGT, RENT2, UBE2A, G-protein beta-2, MYH9, RhoG, Rab-1A, MLCP (cat), UNR, TOP2 alpha, dUTPase (DUT), RPS19, Peroxiredoxin, PSMB1, Tubulin beta, PSMB5, Rab-5C, TOP2 beta, FIGNL1, Tubulin gamma, ERCC6, U5-200KD, G-protein beta, FAF1, PPP2R2A, AMPK alpha subunit, DHX33, Importin (karyopherin)-alpha, RhoA, RPS3, RPL12, RPL19, BUB3, MutSalpha complex, RPS12, KYNU, CTE2, S…
29	catabolic process	2792	4.18593e-78	1.12731e-75	4.18593e-78	1.12731e-75	511	XRN2, PSMC2, Cullin 1, G3P2, RPS10, TGT, RENT2, UBE2A, G-protein beta-2, MYH9, RhoG, Rab-1A, MLCP (cat), UNR, TOP2 alpha, dUTPase (DUT), RPS19, Peroxiredoxin, PSMB1, Tubulin beta, PSMB5, Rab-5C, TOP2 beta, FIGNL1, Tubulin gamma, ERCC6, U5-200KD, G-protein beta, FAF1, PPP2R2A, AMPK alpha subunit, DHX33, Importin (karyopherin)-alpha, RPE, RhoA, RPS3, RPL12, RPL19, BUB3, TPI1, MutSalpha complex, RPS…
30	cellular protein metabolic process	3917	1.26477e-76	3.29262e-74	1.26477e-76	3.29262e-74	633	SSR-delta, PSMC2, RPTPkappa, Cullin 1, DCTN1(p150Glued), G3P2, Casein kinase II, alpha chains, RPS10, TGT, Sts-1, UBE2A, RCAD, TGM2, NARS, MLCP (cat), TRIO, Junctin, SEC63, RPS19, SEC13L, Twinfilin, Peroxiredoxin, PSMB1, Tubulin beta, PSMB5, ZNF294, FAF1, Talin, PPP2R2A, STT3A, AMPK alpha subunit, UBE1DC1, TIMM50, NF45/90 complex, NEK6, MTR, RPS3, HBOA, RSL1D1, RPL12, RPL19, BUB3, RPS12, JAB1, NL…
31	cellular process	17715	1.73961e-76	4.38271e-74	1.73961e-76	4.38271e-74	1709	SEC22B, XRN2, SSR-delta, NSAP1, PSMC2, p160, GSTP1, La protein, BS69, CPSF1, RPTPkappa, ARID5B, Cullin 1, DCTN1(p150Glued), ARPC1B, G3P2, chTOG, Casein kinase II, alpha chains, XAB2, SDHA, hnRNP-G, PHAP1 (pp32), INCENP, RPS10, UBXD8, CYP51A1, TRIP8, STAT3, PIP5KII, ATXN2L, TGT, Sts-1, RENT2, Prp8, UBE2A, hnRNP M, TfR1, G-protein beta-2, MRGBP, RCAD, MYH9, RhoG, TGM2, ALPL, Rab-1A, TRIM26, NARS, M…
32	macromolecule catabolic process	1105	5.75318e-74	1.40414e-71	5.75318e-74	1.40414e-71	285	XRN2, PSMC2, Cullin 1, RPS10, TGT, RENT2, UBE2A, UNR, RPS19, PSMB1, PSMB5, FAF1, PPP2R2A, Importin (karyopherin)-alpha, RPS3, RPL12, RPL19, BUB3, RPS12, Sequestosome 1(p62), Glycogen phosphorylase, PSMD11, DHX34, HERC3, RPS5, HMG2, TRIP12, PSMC3, SMURF, USP34, RPS14, HECTD1, COPS3, STT3B, PSMB3, CDC23, USP11, Arkadia, PSMD3, PSMD1, RPL13A, USP42, UBC3B, PSMD2, RPL9, RPL13, PP2A regulatory, Ceb1, …
33	nucleic acid metabolic process	4791	2.1013e-73	4.97307e-71	2.1013e-73	4.97307e-71	716	XRN2, NSAP1, PSMC2, p160, La protein, BS69, CPSF1, ARID5B, Casein kinase II, alpha chains, XAB2, hnRNP-G, PHAP1 (pp32), RPS10, TRIP8, STAT3, RENT2, Prp8, UBE2A, hnRNP M, MRGBP, NARS, UNR, TOP2 alpha, dUTPase (DUT), AHR, RPS19, LEDGF, NUP155, PSMB1, Macro-H2A.1 histone, SNRPD2 (SMD2), PSMB5, SIAHBP1, TBL3, FOXC2, TOP2 beta, Ku70/80, ELAVL1 (HuR), ERCC6, U5-200KD, FLJ12525, PPP2R2A, Dyskerin (NAP57…
34	cellular localization	2732	2.77973e-71	6.38521e-69	2.77973e-71	6.38521e-69	490	SEC22B, SSR-delta, p160, CPSF1, RPTPkappa, DCTN1(p150Glued), PHAP1 (pp32), RPS10, STAT3, RENT2, MYH9, Rab-1A, SEC63, RPS19, EHD4, SEC13L, NUP155, Tubulin beta, Macro-H2A.1 histone, ERBIN, Profilin I, GIPC, Rab-5C, PI3K class II (CII-alpha), Ferritin, FAF1, Talin, SES1, IKK-gamma, AMPK alpha subunit, CDK5RAP2, Importin (karyopherin)-alpha, TIMM50, SNAPalpha, RPS3, RPL12, RPL19, BUB3, alpha-3/beta-…
35	intracellular transport	1706	1.22163e-70	2.72598e-68	1.22163e-70	2.72598e-68	363	SEC22B, SSR-delta, p160, CPSF1, DCTN1(p150Glued), PHAP1 (pp32), RPS10, STAT3, RENT2, Rab-1A, SEC63, RPS19, EHD4, SEC13L, NUP155, Tubulin beta, ERBIN, GIPC, Rab-5C, Ferritin, IKK-gamma, AMPK alpha subunit, Importin (karyopherin)-alpha, TIMM50, SNAPalpha, RPS3, RPL12, RPL19, alpha-3/beta-1 integrin, RPS12, SFRS3, Karyopherin beta-3, Sequestosome 1(p62), VPS11, SSR-gamma, RAB3-GAP150, Sec8, hnRNP A1…
36	macromolecule localization	2499	5.78026e-70	1.254e-67	5.78026e-70	1.254e-67	460	SEC22B, SSR-delta, Glycolipid transfer protein, CPSF1, RPTPkappa, chTOG, RPS10, STAT3, RENT2, TfR1, MYH9, Rab-1A, SEC63, RPS19, HDLBP, SEC13L, Twinfilin, NUP155, Macro-H2A.1 histone, ERBIN, Profilin I, GIPC, Rab-5C, FAF1, Talin, IKK-gamma, AMPK alpha subunit, RACK1, Importin (karyopherin)-alpha, TIMM50, NckAP1, SNAPalpha, RPS3, RPL12, RPL19, BUB3, alpha-3/beta-1 integrin, RPS12, SFRS3, Karyopheri…
37	establishment of localization in cell	2283	7.03508e-70	1.48497e-67	7.03508e-70	1.48497e-67	434	SEC22B, SSR-delta, p160, CPSF1, DCTN1(p150Glued), PHAP1 (pp32), RPS10, STAT3, RENT2, MYH9, Rab-1A, SEC63, RPS19, EHD4, SEC13L, NUP155, Tubulin beta, ERBIN, Profilin I, GIPC, Rab-5C, PI3K class II (CII-alpha), Ferritin, Talin, SES1, IKK-gamma, AMPK alpha subunit, CDK5RAP2, Importin (karyopherin)-alpha, TIMM50, SNAPalpha, RPS3, RPL12, RPL19, alpha-3/beta-1 integrin, RPS12, JAB1, SFRS3, Karyopherin …
38	single-organism organelle organization	2373	5.38545e-68	1.10685e-65	5.38545e-68	1.10685e-65	441	SEC22B, DCTN1(p150Glued), ARPC1B, G3P2, chTOG, INCENP, STAT3, UBE2A, MYH9, RhoG, Rab-1A, TOP2 alpha, SEC13L, Tubulin beta, ERBIN, Profilin I, TOP2 beta, FIGNL1, Ku70/80, Tubulin gamma, Talin, Dyskerin (NAP57), TMOD3, AMPK alpha subunit, WDHD1, PCNA, CDK5RAP2, RhoA, TIMM50, NckAP1, ENIGMA, CDC18L (CDC6), NEK6, RPS3, HBOA, BUB3, alpha-3/beta-1 integrin, MutSalpha complex, TMEM113, MLCP (reg), Prohi…
39	protein localization	2127	7.33842e-67	1.46956e-64	7.33842e-67	1.46956e-64	409	SEC22B, SSR-delta, RPTPkappa, RPS10, STAT3, TfR1, MYH9, Rab-1A, SEC63, RPS19, SEC13L, Twinfilin, NUP155, Macro-H2A.1 histone, ERBIN, Profilin I, GIPC, Rab-5C, FAF1, Talin, IKK-gamma, RACK1, Importin (karyopherin)-alpha, TIMM50, NckAP1, SNAPalpha, RPS3, RPL12, RPL19, BUB3, alpha-3/beta-1 integrin, RPS12, Karyopherin beta-3, Sequestosome 1(p62), VPS11, SSR-gamma, RAB3-GAP150, Sec8, 14-3-3 gamma, SR…
40	cytoplasmic transport	904	2.06422e-66	4.0304e-64	2.06422e-66	4.0304e-64	243	SEC22B, SSR-delta, p160, CPSF1, PHAP1 (pp32), RPS10, STAT3, RENT2, Rab-1A, SEC63, RPS19, SEC13L, NUP155, Rab-5C, IKK-gamma, Importin (karyopherin)-alpha, TIMM50, RPS3, RPL12, RPL19, RPS12, SFRS3, Karyopherin beta-3, SSR-gamma, Sec8, hnRNP A1, SRP68, DDX39, LAMP1, Calcineurin A (alpha), RPS5, IPO11, TIP30, PI3K reg class III (p150), Karyopherin alpha 4, SPTBN(spectrin1-4), AP-3 mu subunits, SMURF,…
41	protein complex subunit organization	1880	3.85034e-65	7.33444e-63	3.85034e-65	7.33444e-63	375	DCTN1(p150Glued), ARPC1B, chTOG, hnRNP-G, RPS10, MYH9, TGM2, Rab-1A, dUTPase (DUT), RPS19, EHD4, SEC13L, Tubulin beta, Macro-H2A.1 histone, Profilin I, FOXC2, FIGNL1, PI3K class II (CII-alpha), Tubulin gamma, TMOD3, AMPK alpha subunit, Importin (karyopherin)-alpha, RhoA, SNAPalpha, NEK6, RPS3, RPL12, RPL19, alpha-3/beta-1 integrin, RPS12, TIF1-beta, Sequestosome 1(p62), Annexin VI, PSMD11, N-cadh…
42	cellular protein localization	1442	1.57168e-64	2.92258e-62	1.57168e-64	2.92258e-62	317	SSR-delta, RPTPkappa, RPS10, STAT3, Rab-1A, SEC63, RPS19, SEC13L, NUP155, Macro-H2A.1 histone, ERBIN, GIPC, Rab-5C, FAF1, Talin, IKK-gamma, Importin (karyopherin)-alpha, TIMM50, SNAPalpha, RPS3, RPL12, RPL19, BUB3, alpha-3/beta-1 integrin, RPS12, Karyopherin beta-3, VPS11, SSR-gamma, RAB3-GAP150, Sec8, 14-3-3 gamma, SRP68, LAMP1, Calcineurin A (alpha), RPS5, Vps26A, IPO11, PES1, AP-1 beta subunit…
43	cellular macromolecule localization	1452	8.84297e-64	1.60613e-61	8.84297e-64	1.60613e-61	317	SSR-delta, RPTPkappa, RPS10, STAT3, Rab-1A, SEC63, RPS19, SEC13L, NUP155, Macro-H2A.1 histone, ERBIN, GIPC, Rab-5C, FAF1, Talin, IKK-gamma, Importin (karyopherin)-alpha, TIMM50, SNAPalpha, RPS3, RPL12, RPL19, BUB3, alpha-3/beta-1 integrin, RPS12, Karyopherin beta-3, VPS11, SSR-gamma, RAB3-GAP150, Sec8, 14-3-3 gamma, SRP68, LAMP1, Calcineurin A (alpha), RPS5, Vps26A, IPO11, PES1, AP-1 beta subunit…
44	intracellular protein transport	918	1.10725e-63	1.96537e-61	1.10725e-63	1.96537e-61	241	SSR-delta, RPS10, STAT3, Rab-1A, SEC63, RPS19, SEC13L, NUP155, ERBIN, GIPC, Rab-5C, IKK-gamma, Importin (karyopherin)-alpha, TIMM50, SNAPalpha, RPS3, RPL12, RPL19, alpha-3/beta-1 integrin, RPS12, Karyopherin beta-3, VPS11, SSR-gamma, RAB3-GAP150, Sec8, 14-3-3 gamma, SRP68, Calcineurin A (alpha), RPS5, Vps26A, IPO11, AP-1 beta subunit, PI3K reg class III (p150), Karyopherin alpha 4, SPTBN(spectrin…
45	nucleobase-containing compound catabolic process	1143	2.13224e-62	3.70061e-60	2.13224e-62	3.70061e-60	272	XRN2, PSMC2, RPS10, RENT2, G-protein beta-2, MYH9, RhoG, Rab-1A, UNR, TOP2 alpha, dUTPase (DUT), RPS19, Tubulin beta, Rab-5C, TOP2 beta, FIGNL1, Tubulin gamma, ERCC6, U5-200KD, G-protein beta, PPP2R2A, DHX33, Importin (karyopherin)-alpha, RhoA, RPS3, RPL12, RPL19, MutSalpha complex, RPS12, ASCC3, DHX34, RPS5, HMG2, PSMC3, RPS14, G-protein alpha-i1, TCP1-theta, ACTC, SAMHD1, DDX56, Rab-6, HSP90 al…
46	cellular component biogenesis	2534	2.45029e-62	4.16016e-60	2.45029e-62	4.16016e-60	448	RPTPkappa, hnRNP-G, RPS10, ATXN2L, Prp8, TGM2, Rab-1A, dUTPase (DUT), RPS19, LEDGF, EHD4, Plectin 1, SEC13L, Tubulin beta, Macro-H2A.1 histone, SNRPD2 (SMD2), TBL3, PI3K class II (CII-alpha), Tubulin gamma, U5-200KD, FLJ12525, Talin, Dyskerin (NAP57), TMOD3, AMPK alpha subunit, Importin (karyopherin)-alpha, RhoA, NckAP1, NEK6, alpha-3/beta-1 integrin, SF3A1, TIF1-beta, Sequestosome 1(p62), Annexi…
47	establishment of protein localization	1621	5.12992e-62	8.5244e-60	5.12992e-62	8.5244e-60	336	SEC22B, SSR-delta, RPS10, STAT3, TfR1, MYH9, Rab-1A, SEC63, RPS19, SEC13L, NUP155, Macro-H2A.1 histone, ERBIN, GIPC, Rab-5C, IKK-gamma, Importin (karyopherin)-alpha, TIMM50, SNAPalpha, RPS3, RPL12, RPL19, alpha-3/beta-1 integrin, RPS12, Karyopherin beta-3, VPS11, SSR-gamma, RAB3-GAP150, Sec8, 14-3-3 gamma, SRP68, LAMP1, Calcineurin A (alpha), RPS5, ATP6V1A (70kD), Vps26A, IPO11, Calnexin, AP-1 be…
48	single-organism intracellular transport	1394	5.44984e-62	8.86735e-60	5.44984e-62	8.86735e-60	306	SEC22B, SSR-delta, DCTN1(p150Glued), RPS10, STAT3, Rab-1A, SEC63, RPS19, EHD4, SEC13L, NUP155, Tubulin beta, ERBIN, GIPC, Rab-5C, Ferritin, IKK-gamma, AMPK alpha subunit, Importin (karyopherin)-alpha, TIMM50, SNAPalpha, RPS3, RPL12, RPL19, alpha-3/beta-1 integrin, RPS12, Karyopherin beta-3, Sequestosome 1(p62), SSR-gamma, Sec8, 14-3-3 gamma, SRP68, GBF1, LAMP1, Calcineurin A (alpha), RPS5, Vps26A…
49	cellular nitrogen compound catabolic process	1198	3.42719e-60	5.46252e-58	3.42719e-60	5.46252e-58	276	XRN2, PSMC2, RPS10, RENT2, G-protein beta-2, MYH9, RhoG, Rab-1A, UNR, TOP2 alpha, dUTPase (DUT), RPS19, Tubulin beta, Rab-5C, TOP2 beta, FIGNL1, Tubulin gamma, ERCC6, U5-200KD, G-protein beta, PPP2R2A, DHX33, Importin (karyopherin)-alpha, RhoA, RPS3, RPL12, RPL19, MutSalpha complex, RPS12, KYNU, ASCC3, DHX34, RPS5, HMG2, Heme oxygenase 1, PSMC3, RPS14, G-protein alpha-i1, TCP1-theta, ACTC, SAMHD1…
50	gene expression	4398	5.82381e-60	9.09679e-58	5.82381e-60	9.09679e-58	643	XRN2, SSR-delta, NSAP1, PSMC2, p160, La protein, BS69, CPSF1, ARID5B, Casein kinase II, alpha chains, XAB2, hnRNP-G, PHAP1 (pp32), RPS10, TRIP8, STAT3, RENT2, Prp8, hnRNP M, MRGBP, NARS, AHR, RPS19, LEDGF, NUP155, Peroxiredoxin, PSMB1, SNRPD2 (SMD2), PSMB5, SIAHBP1, TBL3, FOXC2, Ku70/80, ELAVL1 (HuR), ERCC6, U5-200KD, FLJ12525, PPP2R2A, Dyskerin (NAP57), ZNF281, IKK-gamma, NF45 (ILF2), hnRNP U, A…

## Sheet: GO Localizations
Enrichment analysis report
Enrichment by GO Localizations					StUbEx_All Quatified Protein Groups
#	Localizations	Total	pValue	Min FDR	p-value	FDR	In Data	Network Objects from Active Data
1	cytosol	3285	2.76159e-200	2.78644e-197	2.76159e-200	2.78644e-197	741	PSMC2, GSTP1, Cullin 1, DCTN1(p150Glued), G3P2, chTOG, INCENP, RPS10, STAT3, RENT2, UBE2A, MYH9, RhoG, TGM2, Rab-1A, TRIM26, NARS, MLCP (cat), TRIO, AHR, CTP synthase, Junctin, RPS19, LEDGF, Plectin 1, SEC13L, PSMB1, SNRPD2 (SMD2), Profilin I, PSMB5, GIPC, TOP2 beta, PI3K class II (CII-alpha), ELAVL1 (HuR), FAF1, PPP2R2A, IKK-gamma, RACK1, UBE1DC1, CDK5RAP2, RPE, RhoA, NckAP1, SNAPalpha, CDC18L (…
2	nuclear part	4095	1.98899e-196	1.00345e-193	1.98899e-196	1.00345e-193	829	XRN2, NSAP1, PSMC2, p160, BS69, CPSF1, ARID5B, Cullin 1, G3P2, XAB2, hnRNP-G, PHAP1 (pp32), INCENP, RPS10, TRIP8, STAT3, ATXN2L, RENT2, Prp8, UBE2A, hnRNP M, MRGBP, RCAD, MYH9, MLCP (cat), TOP2 alpha, dUTPase (DUT), AHR, RPS19, LEDGF, SEC13L, ZPR9, ADAS, NUP155, ZFR, PSMB1, Macro-H2A.1 histone, ERBIN, SNRPD2 (SMD2), PSMB5, SIAHBP1, TBL3, TOP2 beta, FIGNL1, ELAVL1 (HuR), WDR43, ERCC6, U5-200KD, FA…
3	nuclear lumen	3703	2.79128e-179	9.38799e-177	2.79128e-179	9.38799e-177	760	XRN2, NSAP1, PSMC2, p160, BS69, CPSF1, ARID5B, Cullin 1, XAB2, hnRNP-G, PHAP1 (pp32), INCENP, RPS10, TRIP8, STAT3, ATXN2L, Prp8, UBE2A, hnRNP M, MRGBP, RCAD, MLCP (cat), TOP2 alpha, dUTPase (DUT), AHR, RPS19, LEDGF, ZPR9, ADAS, ZFR, PSMB1, Macro-H2A.1 histone, ERBIN, SNRPD2 (SMD2), PSMB5, SIAHBP1, TBL3, TOP2 beta, FIGNL1, ELAVL1 (HuR), WDR43, ERCC6, U5-200KD, FLJ12525, PPP2R2A, Dyskerin (NAP57), …
4	intracellular organelle part	8564	8.28726e-177	2.09046e-174	8.28726e-177	2.09046e-174	1215	SEC22B, XRN2, SSR-delta, NSAP1, PSMC2, p160, BS69, CPSF1, ARID5B, Cullin 1, DCTN1(p150Glued), ARPC1B, G3P2, chTOG, XAB2, SDHA, hnRNP-G, PHAP1 (pp32), INCENP, RPS10, UBXD8, CYP51A1, TRIP8, STAT3, ATXN2L, RENT2, Prp8, UBE2A, hnRNP M, TfR1, G-protein beta-2, MRGBP, RCAD, MYH9, Rab-1A, MLCP (cat), UNR, TOP2 alpha, dUTPase (DUT), AHR, Junctin, SEC63, RPS19, LEDGF, EHD4, SEC13L, ZPR9, ADAS, NUP155, ZFR…
5	organelle part	8800	7.41992e-174	1.49734e-171	7.41992e-174	1.49734e-171	1229	SEC22B, XRN2, SSR-delta, NSAP1, PSMC2, p160, BS69, CPSF1, ARID5B, Cullin 1, DCTN1(p150Glued), ARPC1B, G3P2, chTOG, XAB2, SDHA, hnRNP-G, PHAP1 (pp32), INCENP, RPS10, UBXD8, CYP51A1, TRIP8, STAT3, ATXN2L, RENT2, Prp8, UBE2A, hnRNP M, TfR1, G-protein beta-2, MRGBP, RCAD, MYH9, Rab-1A, MLCP (cat), UNR, TOP2 alpha, dUTPase (DUT), AHR, Junctin, SEC63, RPS19, LEDGF, EHD4, Plectin 1, SEC13L, ZPR9, ADAS, …
6	nucleus	7922	3.09412e-166	5.20327e-164	3.09412e-166	5.20327e-164	1145	XRN2, NSAP1, PSMC2, p160, GSTP1, La protein, BS69, CPSF1, ARID5B, Cullin 1, G3P2, XAB2, hnRNP-G, PHAP1 (pp32), INCENP, RPS10, TRIP8, STAT3, ATXN2L, TGT, Sts-1, RENT2, Prp8, UBE2A, hnRNP M, MRGBP, RCAD, MYH9, MLCP (cat), TOP2 alpha, dUTPase (DUT), AHR, RPS19, LEDGF, EHD4, HDLBP, SEC13L, ZPR9, ADAS, NUP155, ZFR, PSMB1, Macro-H2A.1 histone, ERBIN, SNRPD2 (SMD2), Profilin I, Lamin B, PSMB5, SIAHBP1, …
7	intracellular part	18033	2.48034e-162	3.57523e-160	2.48034e-162	3.57523e-160	1762	SEC22B, XRN2, SSR-delta, NSAP1, PSMC2, Glycolipid transfer protein, p160, GSTP1, La protein, BS69, CPSF1, ARID5B, Cullin 1, DCTN1(p150Glued), ARPC1B, G3P2, chTOG, Casein kinase II, alpha chains, XAB2, SDHA, hnRNP-G, PHAP1 (pp32), INCENP, RPS10, UBXD8, CYP51A1, TRIP8, STAT3, PIP5KII, ATXN2L, TGT, Sts-1, RENT2, Prp8, UBE2A, hnRNP M, TfR1, G-protein beta-2, MRGBP, RCAD, MYH9, RhoG, TGM2, Rab-1A, TRI…
8	membrane-enclosed lumen	4522	3.20491e-161	4.04219e-159	3.20491e-161	4.04219e-159	821	XRN2, NSAP1, PSMC2, p160, BS69, CPSF1, ARID5B, Cullin 1, XAB2, hnRNP-G, PHAP1 (pp32), INCENP, RPS10, TRIP8, STAT3, ATXN2L, Prp8, UBE2A, hnRNP M, MRGBP, RCAD, MLCP (cat), TOP2 alpha, dUTPase (DUT), AHR, Junctin, RPS19, LEDGF, ZPR9, ADAS, ZFR, PSMB1, Macro-H2A.1 histone, ERBIN, SNRPD2 (SMD2), PSMB5, SIAHBP1, TBL3, TOP2 beta, FIGNL1, ELAVL1 (HuR), WDR43, ERCC6, U5-200KD, FLJ12525, PPP2R2A, Dyskerin …
9	intracellular organelle lumen	4395	8.78285e-161	9.84655e-159	8.78285e-161	9.84655e-159	807	XRN2, NSAP1, PSMC2, p160, BS69, CPSF1, ARID5B, Cullin 1, XAB2, hnRNP-G, PHAP1 (pp32), INCENP, RPS10, TRIP8, STAT3, ATXN2L, Prp8, UBE2A, hnRNP M, MRGBP, RCAD, MLCP (cat), TOP2 alpha, dUTPase (DUT), AHR, Junctin, RPS19, LEDGF, ZPR9, ADAS, ZFR, PSMB1, Macro-H2A.1 histone, ERBIN, SNRPD2 (SMD2), PSMB5, SIAHBP1, TBL3, TOP2 beta, FIGNL1, ELAVL1 (HuR), WDR43, ERCC6, U5-200KD, FLJ12525, PPP2R2A, Dyskerin …
10	organelle lumen	4457	7.51266e-160	7.58027e-158	7.51266e-160	7.58027e-158	812	XRN2, NSAP1, PSMC2, p160, BS69, CPSF1, ARID5B, Cullin 1, XAB2, hnRNP-G, PHAP1 (pp32), INCENP, RPS10, TRIP8, STAT3, ATXN2L, Prp8, UBE2A, hnRNP M, MRGBP, RCAD, MLCP (cat), TOP2 alpha, dUTPase (DUT), AHR, Junctin, RPS19, LEDGF, ZPR9, ADAS, ZFR, PSMB1, Macro-H2A.1 histone, ERBIN, SNRPD2 (SMD2), PSMB5, SIAHBP1, TBL3, TOP2 beta, FIGNL1, ELAVL1 (HuR), WDR43, ERCC6, U5-200KD, FLJ12525, PPP2R2A, Dyskerin …
11	intracellular	18385	2.33018e-159	2.13741e-157	2.33018e-159	2.13741e-157	1772	SEC22B, XRN2, SSR-delta, NSAP1, PSMC2, Glycolipid transfer protein, p160, GSTP1, La protein, BS69, CPSF1, ARID5B, Cullin 1, DCTN1(p150Glued), ARPC1B, G3P2, chTOG, Casein kinase II, alpha chains, XAB2, SDHA, hnRNP-G, PHAP1 (pp32), INCENP, RPS10, UBXD8, CYP51A1, TRIP8, STAT3, ZNF598, PIP5KII, ATXN2L, TGT, Sts-1, RENT2, Prp8, UBE2A, hnRNP M, TfR1, G-protein beta-2, MRGBP, RCAD, MYH9, RhoG, TGM2, Rab…
12	membrane-bounded organelle	13625	3.97281e-159	3.34047e-157	3.97281e-159	3.34047e-157	1540	SEC22B, XRN2, SSR-delta, NSAP1, PSMC2, Glycolipid transfer protein, p160, GSTP1, La protein, BS69, CPSF1, ARID5B, Cullin 1, ARPC1B, G3P2, XAB2, SDHA, hnRNP-G, PHAP1 (pp32), INCENP, RPS10, UBXD8, CYP51A1, TRIP8, STAT3, ATXN2L, TGT, Sts-1, RENT2, Prp8, UBE2A, hnRNP M, TfR1, G-protein beta-2, MRGBP, RCAD, MYH9, RhoG, TGM2, ALPL, Rab-1A, NARS, MLCP (cat), UNR, TOP2 alpha, dUTPase (DUT), AHR, Junctin,…
13	organelle	14716	9.4418e-153	7.32829e-151	9.4418e-153	7.32829e-151	1594	SEC22B, XRN2, SSR-delta, NSAP1, PSMC2, Glycolipid transfer protein, p160, GSTP1, La protein, BS69, CPSF1, RPTPkappa, ARID5B, Cullin 1, DCTN1(p150Glued), ARPC1B, G3P2, chTOG, XAB2, SDHA, hnRNP-G, PHAP1 (pp32), INCENP, RPS10, UBXD8, CYP51A1, TRIP8, STAT3, ATXN2L, TGT, Sts-1, RENT2, Prp8, UBE2A, hnRNP M, TfR1, G-protein beta-2, MRGBP, RCAD, MYH9, RhoG, TGM2, ALPL, Rab-1A, NARS, MLCP (cat), UNR, TOP2…
14	macromolecular complex	5442	4.96782e-152	3.58038e-150	4.96782e-152	3.58038e-150	898	SEC22B, SSR-delta, NSAP1, PSMC2, p160, GSTP1, La protein, CPSF1, Cullin 1, DCTN1(p150Glued), ARPC1B, G3P2, chTOG, XAB2, SDHA, hnRNP-G, INCENP, RPS10, UBXD8, ATXN2L, TGT, RENT2, Prp8, UBE2A, hnRNP M, G-protein beta-2, MRGBP, RCAD, MYH9, MLCP (cat), UNR, TOP2 alpha, AHR, Junctin, RPS19, LEDGF, HDLBP, SEC13L, NUP155, PSMB1, Tubulin beta, Macro-H2A.1 histone, SNRPD2 (SMD2), PSMB5, SIAHBP1, TBL3, TOP2…
15	intracellular organelle	13577	1.83395e-148	1.23364e-146	1.83395e-148	1.23364e-146	1521	SEC22B, XRN2, SSR-delta, NSAP1, PSMC2, p160, GSTP1, La protein, BS69, CPSF1, ARID5B, Cullin 1, DCTN1(p150Glued), ARPC1B, G3P2, chTOG, XAB2, SDHA, hnRNP-G, PHAP1 (pp32), INCENP, RPS10, UBXD8, CYP51A1, TRIP8, STAT3, ATXN2L, TGT, Sts-1, RENT2, Prp8, UBE2A, hnRNP M, TfR1, G-protein beta-2, MRGBP, RCAD, MYH9, TGM2, Rab-1A, NARS, MLCP (cat), UNR, TOP2 alpha, dUTPase (DUT), AHR, Junctin, SEC63, RPS19, L…
16	intracellular membrane-bounded organelle	12384	8.86914e-140	5.5931e-138	8.86914e-140	5.5931e-138	1431	SEC22B, XRN2, SSR-delta, NSAP1, PSMC2, p160, GSTP1, La protein, BS69, CPSF1, ARID5B, Cullin 1, G3P2, XAB2, SDHA, hnRNP-G, PHAP1 (pp32), INCENP, RPS10, UBXD8, CYP51A1, TRIP8, STAT3, ATXN2L, TGT, Sts-1, RENT2, Prp8, UBE2A, hnRNP M, TfR1, G-protein beta-2, MRGBP, RCAD, MYH9, TGM2, Rab-1A, NARS, MLCP (cat), UNR, TOP2 alpha, dUTPase (DUT), AHR, Junctin, SEC63, RPS19, LEDGF, EHD4, HDLBP, SEC13L, ZPR9, …
17	nucleoplasm	2929	1.13502e-134	6.73665e-133	1.13502e-134	6.73665e-133	602	NSAP1, PSMC2, BS69, CPSF1, ARID5B, Cullin 1, XAB2, hnRNP-G, PHAP1 (pp32), TRIP8, STAT3, ATXN2L, Prp8, hnRNP M, MRGBP, RCAD, MLCP (cat), TOP2 alpha, dUTPase (DUT), AHR, LEDGF, ZFR, PSMB1, Macro-H2A.1 histone, ERBIN, SNRPD2 (SMD2), PSMB5, SIAHBP1, TOP2 beta, ELAVL1 (HuR), ERCC6, U5-200KD, FLJ12525, PPP2R2A, Dyskerin (NAP57), ZNF281, NF45 (ILF2), hnRNP U, WDHD1, PCNA, DHX33, TIMM50, CDC18L (CDC6), N…
18	intracellular non-membrane-bounded organelle	4397	7.80395e-134	4.14431e-132	7.80395e-134	4.14431e-132	762	XRN2, PSMC2, p160, BS69, DCTN1(p150Glued), ARPC1B, G3P2, chTOG, hnRNP-G, INCENP, RPS10, UBXD8, ATXN2L, UBE2A, hnRNP M, MYH9, MLCP (cat), TOP2 alpha, RPS19, LEDGF, Plectin 1, SEC13L, Twinfilin, ZPR9, ADAS, ZFR, Tubulin beta, Macro-H2A.1 histone, Profilin I, PSMB5, T-plastin, TBL3, Rab-5C, TOP2 beta, FIGNL1, WDR43, ERCC6, FLJ12525, Dyskerin (NAP57), TMOD3, IKK-gamma, NF45 (ILF2), hnRNP U, WDHD1, PC…
19	non-membrane-bounded organelle	4397	7.80395e-134	4.14431e-132	7.80395e-134	4.14431e-132	762	XRN2, PSMC2, p160, BS69, DCTN1(p150Glued), ARPC1B, G3P2, chTOG, hnRNP-G, INCENP, RPS10, UBXD8, ATXN2L, UBE2A, hnRNP M, MYH9, MLCP (cat), TOP2 alpha, RPS19, LEDGF, Plectin 1, SEC13L, Twinfilin, ZPR9, ADAS, ZFR, Tubulin beta, Macro-H2A.1 histone, Profilin I, PSMB5, T-plastin, TBL3, Rab-5C, TOP2 beta, FIGNL1, WDR43, ERCC6, FLJ12525, Dyskerin (NAP57), TMOD3, IKK-gamma, NF45 (ILF2), hnRNP U, WDHD1, PC…
20	extracellular vesicle	2970	1.77575e-122	8.53207e-121	1.77575e-122	8.53207e-121	587	SSR-delta, Glycolipid transfer protein, GSTP1, ARPC1B, G3P2, hnRNP-G, RPS10, TGT, hnRNP M, TfR1, G-protein beta-2, MYH9, RhoG, TGM2, ALPL, Rab-1A, NARS, MLCP (cat), dUTPase (DUT), RPS19, EHD4, Plectin 1, SEC13L, PSMB1, Macro-H2A.1 histone, SNRPD2 (SMD2), Profilin I, PSMB5, GIPC, Rab-5C, FIGNL1, PI3K class II (CII-alpha), PIF, PCNA, RACK1, CDK5RAP2, RPE, RhoA, NckAP1, SNAPalpha, RPS3, RPL12, TPI1,…
21	extracellular vesicular exosome	2970	1.77575e-122	8.53207e-121	1.77575e-122	8.53207e-121	587	SSR-delta, Glycolipid transfer protein, GSTP1, ARPC1B, G3P2, hnRNP-G, RPS10, TGT, hnRNP M, TfR1, G-protein beta-2, MYH9, RhoG, TGM2, ALPL, Rab-1A, NARS, MLCP (cat), dUTPase (DUT), RPS19, EHD4, Plectin 1, SEC13L, PSMB1, Macro-H2A.1 histone, SNRPD2 (SMD2), Profilin I, PSMB5, GIPC, Rab-5C, FIGNL1, PI3K class II (CII-alpha), PIF, PCNA, RACK1, CDK5RAP2, RPE, RhoA, NckAP1, SNAPalpha, RPS3, RPL12, TPI1,…
22	extracellular membrane-bounded organelle	2978	6.39491e-122	2.80542e-120	6.39491e-122	2.80542e-120	587	SSR-delta, Glycolipid transfer protein, GSTP1, ARPC1B, G3P2, hnRNP-G, RPS10, TGT, hnRNP M, TfR1, G-protein beta-2, MYH9, RhoG, TGM2, ALPL, Rab-1A, NARS, MLCP (cat), dUTPase (DUT), RPS19, EHD4, Plectin 1, SEC13L, PSMB1, Macro-H2A.1 histone, SNRPD2 (SMD2), Profilin I, PSMB5, GIPC, Rab-5C, FIGNL1, PI3K class II (CII-alpha), PIF, PCNA, RACK1, CDK5RAP2, RPE, RhoA, NckAP1, SNAPalpha, RPS3, RPL12, TPI1,…
23	extracellular organelle	2978	6.39491e-122	2.80542e-120	6.39491e-122	2.80542e-120	587	SSR-delta, Glycolipid transfer protein, GSTP1, ARPC1B, G3P2, hnRNP-G, RPS10, TGT, hnRNP M, TfR1, G-protein beta-2, MYH9, RhoG, TGM2, ALPL, Rab-1A, NARS, MLCP (cat), dUTPase (DUT), RPS19, EHD4, Plectin 1, SEC13L, PSMB1, Macro-H2A.1 histone, SNRPD2 (SMD2), Profilin I, PSMB5, GIPC, Rab-5C, FIGNL1, PI3K class II (CII-alpha), PIF, PCNA, RACK1, CDK5RAP2, RPE, RhoA, NckAP1, SNAPalpha, RPS3, RPL12, TPI1,…
24	cytoplasmic part	8765	1.6591e-110	6.97513e-109	1.6591e-110	6.97513e-109	1110	SEC22B, SSR-delta, NSAP1, PSMC2, GSTP1, Cullin 1, DCTN1(p150Glued), G3P2, chTOG, SDHA, PHAP1 (pp32), INCENP, RPS10, UBXD8, CYP51A1, STAT3, ATXN2L, TGT, RENT2, UBE2A, TfR1, G-protein beta-2, RCAD, MYH9, RhoG, TGM2, Rab-1A, TRIM26, NARS, MLCP (cat), UNR, TOP2 alpha, dUTPase (DUT), TRIO, AHR, CTP synthase, Junctin, SEC63, RPS19, LEDGF, EHD4, Plectin 1, SEC13L, Twinfilin, ZPR9, ADAS, PSMB1, SNRPD2 (S…
25	cytoplasm	14286	3.74757e-108	1.51252e-106	3.74757e-108	1.51252e-106	1497	SEC22B, SSR-delta, NSAP1, PSMC2, Glycolipid transfer protein, p160, GSTP1, BS69, Cullin 1, DCTN1(p150Glued), ARPC1B, G3P2, chTOG, Casein kinase II, alpha chains, SDHA, PHAP1 (pp32), INCENP, RPS10, UBXD8, CYP51A1, STAT3, PIP5KII, ATXN2L, TGT, Sts-1, RENT2, UBE2A, TfR1, G-protein beta-2, RCAD, MYH9, RhoG, TGM2, Rab-1A, TRIM26, NARS, MLCP (cat), UNR, TOP2 alpha, dUTPase (DUT), TRIO, AHR, CTP synthas…
26	protein complex	4640	4.73976e-105	1.83939e-103	4.73976e-105	1.83939e-103	733	SEC22B, SSR-delta, NSAP1, PSMC2, p160, GSTP1, CPSF1, Cullin 1, DCTN1(p150Glued), ARPC1B, G3P2, chTOG, SDHA, INCENP, UBXD8, TGT, RENT2, UBE2A, G-protein beta-2, MRGBP, RCAD, MYH9, MLCP (cat), UNR, TOP2 alpha, AHR, Junctin, SEC13L, NUP155, PSMB1, Tubulin beta, Macro-H2A.1 histone, SNRPD2 (SMD2), PSMB5, SIAHBP1, TBL3, TOP2 beta, PI3K class II (CII-alpha), ERCC6, FAF1, FLJ12525, PPP2R2A, STT3A, TMOD3…
27	membrane-bounded vesicle	3827	3.62075e-98	1.35309e-96	3.62075e-98	1.35309e-96	637	SEC22B, SSR-delta, Glycolipid transfer protein, GSTP1, ARPC1B, G3P2, hnRNP-G, RPS10, TGT, hnRNP M, TfR1, G-protein beta-2, MYH9, RhoG, TGM2, ALPL, Rab-1A, NARS, MLCP (cat), dUTPase (DUT), RPS19, EHD4, Plectin 1, SEC13L, PSMB1, Macro-H2A.1 histone, SNRPD2 (SMD2), Profilin I, PSMB5, GIPC, Rab-5C, FIGNL1, PI3K class II (CII-alpha), TBC1D2, PIF, PCNA, RACK1, CDK5RAP2, RPE, RhoA, NckAP1, SNAPalpha, RP…
28	vesicle	3961	1.01284e-96	3.64984e-95	1.01284e-96	3.64984e-95	648	SEC22B, SSR-delta, Glycolipid transfer protein, GSTP1, ARPC1B, G3P2, hnRNP-G, RPS10, TGT, hnRNP M, TfR1, G-protein beta-2, MYH9, RhoG, TGM2, ALPL, Rab-1A, NARS, MLCP (cat), dUTPase (DUT), RPS19, EHD4, Plectin 1, SEC13L, PSMB1, Macro-H2A.1 histone, SNRPD2 (SMD2), Profilin I, PSMB5, GIPC, Rab-5C, FIGNL1, PI3K class II (CII-alpha), TBC1D2, PIF, PCNA, RACK1, CDK5RAP2, RPE, RhoA, NckAP1, SNAPalpha, RP…
29	nucleolus	1385	1.37522e-75	4.78481e-74	1.37522e-75	4.78481e-74	314	XRN2, p160, BS69, RPS10, hnRNP M, MLCP (cat), TOP2 alpha, RPS19, LEDGF, ZPR9, ADAS, Macro-H2A.1 histone, TBL3, TOP2 beta, WDR43, ERCC6, FLJ12525, Dyskerin (NAP57), NF45 (ILF2), WDHD1, DHX33, RPS3, HBOA, RSL1D1, RPL12, RPL19, BUB3, SF3A1, JAB1, TIF1-beta, Karyopherin beta-3, Ku80, EFP, SRP68, Lco1, HSP40, RRP1B (KIAA0179), POLR2B, Sen34, Heme oxygenase 1, PES1, AF5q31, hnRNP H3, RPS14, DDX24, MCM3…
30	cell part	21107	3.47867e-75	1.16999e-73	3.47867e-75	1.16999e-73	1789	SEC22B, XRN2, SSR-delta, NSAP1, PSMC2, Glycolipid transfer protein, p160, GSTP1, La protein, BS69, CPSF1, RPTPkappa, ARID5B, Cullin 1, DCTN1(p150Glued), ARPC1B, G3P2, chTOG, Casein kinase II, alpha chains, XAB2, SDHA, hnRNP-G, PHAP1 (pp32), PALM2, INCENP, RPS10, UBXD8, CYP51A1, TRIP8, STAT3, ZNF598, PIP5KII, ATXN2L, TGT, Sts-1, RENT2, Prp8, UBE2A, hnRNP M, TfR1, G-protein beta-2, MRGBP, RCAD, MYH…
31	cell	21128	1.90721e-74	6.20766e-73	1.90721e-74	6.20766e-73	1789	SEC22B, XRN2, SSR-delta, NSAP1, PSMC2, Glycolipid transfer protein, p160, GSTP1, La protein, BS69, CPSF1, RPTPkappa, ARID5B, Cullin 1, DCTN1(p150Glued), ARPC1B, G3P2, chTOG, Casein kinase II, alpha chains, XAB2, SDHA, hnRNP-G, PHAP1 (pp32), PALM2, INCENP, RPS10, UBXD8, CYP51A1, TRIP8, STAT3, ZNF598, PIP5KII, ATXN2L, TGT, Sts-1, RENT2, Prp8, UBE2A, hnRNP M, TfR1, G-protein beta-2, MRGBP, RCAD, MYH…
32	ribonucleoprotein complex	812	5.16752e-74	1.62938e-72	5.16752e-74	1.62938e-72	230	NSAP1, PSMC2, La protein, G3P2, XAB2, hnRNP-G, RPS10, ATXN2L, Prp8, hnRNP M, RPS19, SNRPD2 (SMD2), SIAHBP1, TBL3, U5-200KD, Dyskerin (NAP57), NF45 (ILF2), hnRNP U, RACK1, NUFIP2, RPS3, RSL1D1, RPL12, RPL19, SF3A1, RPS12, Sequestosome 1(p62), hnRNP A1, SRP68, RRP1B (KIAA0179), PRPF38B, SF3B2, RPS5, PES1, Calnexin, hnRNP H3, ABC50, SART1, RPL7L1, PSMC3, RPS14, YB-1, SF3A3, Fibrillarin, ZNF162, Alph…
33	extracellular region part	4225	2.73967e-71	8.37673e-70	2.73967e-71	8.37673e-70	620	SSR-delta, Glycolipid transfer protein, GSTP1, ARPC1B, G3P2, hnRNP-G, RPS10, TGT, hnRNP M, TfR1, G-protein beta-2, MYH9, RhoG, TGM2, ALPL, Rab-1A, NARS, MLCP (cat), dUTPase (DUT), RPS19, EHD4, Plectin 1, HDLBP, SEC13L, PSMB1, Macro-H2A.1 histone, ERBIN, SNRPD2 (SMD2), Profilin I, PSMB5, GIPC, Rab-5C, FIGNL1, PI3K class II (CII-alpha), PIF, PCNA, RACK1, CDK5RAP2, RPE, RhoA, NckAP1, SNAPalpha, RPS3…
34	focal adhesion	401	1.11127e-59	3.29786e-58	1.11127e-59	3.29786e-58	143	ARPC1B, RPS10, G-protein beta-2, RhoG, TGM2, MLCP (cat), RPS19, Plectin 1, Twinfilin, Profilin I, RhoA, NckAP1, ENIGMA, RPS3, RPL12, RPL19, MLCP (reg), SENP1, Annexin VI, 14-3-3 gamma, SRP68, S100A7, N-cadherin, RPS5, Beta-catenin, 14-3-3 beta/alpha, RPS14, Cortactin, ITGB1, ACTC, Alpha-actinin 4, Kindlin-2, G3BP1 (hdhVIII), RPL13A, 14-3-3 epsilon, NUP214, RPL9, CDC42, AHNAK, DOCK7, AATF (Che-1),…
35	cell-substrate junction	412	8.2851e-59	2.38848e-57	8.2851e-59	2.38848e-57	144	ARPC1B, RPS10, G-protein beta-2, RhoG, TGM2, MLCP (cat), RPS19, Plectin 1, Twinfilin, ERBIN, Profilin I, RhoA, NckAP1, ENIGMA, RPS3, RPL12, RPL19, MLCP (reg), SENP1, Annexin VI, 14-3-3 gamma, SRP68, S100A7, N-cadherin, RPS5, Beta-catenin, 14-3-3 beta/alpha, RPS14, Cortactin, ITGB1, ACTC, Alpha-actinin 4, Kindlin-2, G3BP1 (hdhVIII), RPL13A, 14-3-3 epsilon, NUP214, RPL9, CDC42, AHNAK, DOCK7, AATF (…
36	cell-substrate adherens junction	407	9.85223e-59	2.76136e-57	9.85223e-59	2.76136e-57	143	ARPC1B, RPS10, G-protein beta-2, RhoG, TGM2, MLCP (cat), RPS19, Plectin 1, Twinfilin, Profilin I, RhoA, NckAP1, ENIGMA, RPS3, RPL12, RPL19, MLCP (reg), SENP1, Annexin VI, 14-3-3 gamma, SRP68, S100A7, N-cadherin, RPS5, Beta-catenin, 14-3-3 beta/alpha, RPS14, Cortactin, ITGB1, ACTC, Alpha-actinin 4, Kindlin-2, G3BP1 (hdhVIII), RPL13A, 14-3-3 epsilon, NUP214, RPL9, CDC42, AHNAK, DOCK7, AATF (Che-1),…
37	anchoring junction	500	1.21558e-57	3.31492e-56	1.21558e-57	3.31492e-56	158	RPTPkappa, ARPC1B, RPS10, G-protein beta-2, MYH9, RhoG, TGM2, MLCP (cat), RPS19, Plectin 1, Twinfilin, Profilin I, RhoA, NckAP1, ENIGMA, RPS3, RPL12, RPL19, MLCP (reg), SENP1, Annexin VI, 14-3-3 gamma, SRP68, S100A7, N-cadherin, RPS5, Beta-catenin, 14-3-3 beta/alpha, RPS14, Cortactin, Plakophilin 4, ITGB1, ACTC, Alpha-actinin 4, Kindlin-2, G3BP1 (hdhVIII), RPL13A, 14-3-3 epsilon, NUP214, RPL9, CD…
38	adherens junction	479	1.64975e-56	4.38053e-55	1.64975e-56	4.38053e-55	153	RPTPkappa, ARPC1B, RPS10, G-protein beta-2, MYH9, RhoG, TGM2, MLCP (cat), RPS19, Plectin 1, Twinfilin, Profilin I, RhoA, NckAP1, ENIGMA, RPS3, RPL12, RPL19, MLCP (reg), SENP1, Annexin VI, 14-3-3 gamma, SRP68, S100A7, N-cadherin, RPS5, Beta-catenin, 14-3-3 beta/alpha, RPS14, Cortactin, ITGB1, ACTC, Alpha-actinin 4, Kindlin-2, G3BP1 (hdhVIII), RPL13A, 14-3-3 epsilon, NUP214, RPL9, CDC42, AHNAK, DOC…
39	chromosome	857	1.35625e-50	3.50886e-49	1.35625e-50	3.50886e-49	202	BS69, DCTN1(p150Glued), hnRNP-G, INCENP, UBE2A, TOP2 alpha, LEDGF, SEC13L, ZFR, Macro-H2A.1 histone, TOP2 beta, FIGNL1, WDHD1, PCNA, BUB3, TMEM113, MLCP (reg), TIF1-beta, Ku80, RRP1B (KIAA0179), HMG2, PES1, AF5q31, Beta-catenin, MCM3, BAZ1B, RFC1, HAT1, BRD4, BAF180, PNUTS, RAD18, SSRP1, ELYS, CAP-C, HELLS (Lsh), Ku70, HIST1H2BD, TD-60, Tankyrase 2, RFC2, CNAP1, Rad50, WAPAL, BAF57, eIF3S6, DNMT1…
40	chromosomal part	742	8.43814e-44	2.12852e-42	8.43814e-44	2.12852e-42	175	DCTN1(p150Glued), hnRNP-G, INCENP, UBE2A, LEDGF, SEC13L, Macro-H2A.1 histone, TOP2 beta, WDHD1, PCNA, BUB3, TMEM113, MLCP (reg), TIF1-beta, Ku80, RRP1B (KIAA0179), AF5q31, Beta-catenin, MCM3, BAZ1B, RFC1, HAT1, BRD4, BAF180, PNUTS, RAD18, ELYS, CAP-C, HELLS (Lsh), Ku70, HIST1H2BD, TD-60, Tankyrase 2, RFC2, CNAP1, Rad50, WAPAL, BAF57, eIF3S6, DNMT1, HIST1H2BG, CDC5L, CCDC99, NUP43, M18BP1, UHRF2, …
41	cytosolic part	220	5.8412e-38	1.4375e-36	5.8412e-38	1.4375e-36	84	RPS10, AHR, RPS19, PI3K class II (CII-alpha), IKK-gamma, RPS3, RPL12, RPL19, RPS12, PRDX3, RPS5, PI3K reg class III (p150), KIAA1033, RPS14, TCP1-theta, PFKM, RPL13A, Ciao 1, RPL9, RPL13, RPS21, TCP1-delta, PSMC6, RPS11, RPL8, PSMD14, RPL6, TCP1-eta, RPS4X, ENO1, RPS18, RPS20, RPS27A, RPS9, RPS15a, RPS7, RPL24, TCP1-zeta-1, RPS16, RPL35a, RPL5, RPL18a, PSMC5, PSMC4, RPS17L, RPL7, RPL26, QM, Caspa…
42	cytoskeleton	2166	5.06402e-37	1.21657e-35	5.06402e-37	1.21657e-35	328	DCTN1(p150Glued), ARPC1B, G3P2, chTOG, INCENP, MYH9, TOP2 alpha, Plectin 1, Twinfilin, Tubulin beta, Macro-H2A.1 histone, Profilin I, PSMB5, FLJ12525, TMOD3, IKK-gamma, PCNA, RACK1, CDK5RAP2, RhoA, ENIGMA, CDC18L (CDC6), NEK6, RPS3, MLCP (reg), p38alpha (MAPK14), VPS11, hnRNP A1, ASCC3, WDR1, Beta-catenin, ARPC1A, Epiplakin, G-protein alpha-i1, Cortactin, Plakophilin 4, MCM3, PSMB3, PPP4C, CIP4, …
43	extracellular region	5342	1.32055e-35	3.09868e-34	1.32055e-35	3.09868e-34	624	SSR-delta, Glycolipid transfer protein, GSTP1, ARPC1B, G3P2, hnRNP-G, RPS10, TGT, hnRNP M, TfR1, G-protein beta-2, MYH9, RhoG, TGM2, ALPL, Rab-1A, NARS, MLCP (cat), dUTPase (DUT), RPS19, EHD4, Plectin 1, HDLBP, SEC13L, PSMB1, Macro-H2A.1 histone, ERBIN, SNRPD2 (SMD2), Profilin I, PSMB5, GIPC, Rab-5C, FIGNL1, PI3K class II (CII-alpha), PIF, PCNA, RACK1, CDK5RAP2, RPE, RhoA, NckAP1, SNAPalpha, RPS3…
44	proteasome complex	72	4.98866e-34	1.14399e-32	4.98866e-34	1.14399e-32	46	PSMC2, TGT, PSMB1, PSMB5, PSMD11, PSMC3, PSMB3, PSMD3, PSMD1, PSMD2, STATIP1, PSMC6, ADRM1, PSMD14, PSMB7, PSMD5, VCP, PSMD12, RAD23B, PSMB4, PSMA7, PSMA3, RAD23A, PSMC5, PSMA4, PSMC4, PSMA5, PSME3, PSMD8, IDE, UBE3A (E6-AP), PSMD7, USP25, SAKS1, HSP27, Txl, UBR1, PSMA2, DNAJB2, PSMB2, PSMD6, PSMD13, Ubiquilin-1, ECM29, PSMC1, PSMD4
45	myelin sheath	205	1.98152e-33	4.44301e-32	1.98152e-33	4.44301e-32	76	SDHA, G-protein beta-2, SNAPalpha, Prohibitin, Sec8, 14-3-3 gamma, PRDX3, WDR1, ATP6V1A (70kD), Calnexin, MIF, ITGB1, HSP90 alpha, TKT, CDC42, ATP5B, ATP6V1B2, VDAC 1, PARD3, ATP1A1, ATP1B1, GRP78, RKIP, VCP, TUFM, PGAM1, Tubulin beta 2C, LDHB, Actin cytoplasmic 2, RDX (radixin), VDAC 2, HSC70, SLC25A4, MDH2, HSP60, SOD1, Alix, ATP5F1, Tubulin alpha 1A, CNP1, Sti1, RABGDIA, SERA, PRDX2, MUNC18, T…
46	cytoskeletal part	1565	9.94495e-33	2.1814e-31	9.94495e-33	2.1814e-31	253	DCTN1(p150Glued), ARPC1B, chTOG, INCENP, MYH9, TOP2 alpha, Tubulin beta, Macro-H2A.1 histone, PSMB5, FLJ12525, TMOD3, IKK-gamma, PCNA, CDK5RAP2, ENIGMA, CDC18L (CDC6), NEK6, RPS3, MLCP (reg), p38alpha (MAPK14), VPS11, WDR1, Beta-catenin, ARPC1A, G-protein alpha-i1, Cortactin, Plakophilin 4, MCM3, PPP4C, CIP4, Caldesmon, TCP1-theta, ACTC, Alpha-actinin 4, Kindlin-2, HSP105, 14-3-3 epsilon, Ciao 1,…
47	cytosolic ribosome	106	1.34782e-32	2.89351e-31	1.34782e-32	2.89351e-31	54	RPS10, RPS19, RPS3, RPL12, RPL19, RPS12, RPS5, RPS14, RPL13A, RPL9, RPL13, RPS21, RPS11, RPL8, RPL6, RPS4X, RPS18, RPS20, RPS27A, RPS9, RPS15a, RPS7, RPL24, RPS16, RPL35a, RPL5, RPL18a, RPS17L, RPL7, RPL26, QM, RPS3A, RPL3, RPL38, RPS23, RPL7A, RPS17, RPS8, RPL4, RPL27A, RPS6, RPL10A (CsA-19), RPL23, RPL27, RPLP2, RPL30, RPS2, RPL11, RPL17, LAMR1, DDX3X, RPLP0, RPL15, RPL14
48	cell junction	1240	4.59335e-32	9.6556e-31	4.59335e-32	9.6556e-31	215	RPTPkappa, ARPC1B, RPS10, G-protein beta-2, MYH9, RhoG, TGM2, MLCP (cat), RPS19, Plectin 1, Twinfilin, PSMB1, ERBIN, Profilin I, TBC1D2, CDK5RAP2, RhoA, NckAP1, ENIGMA, RPS3, RPL12, RPL19, JAB1, MLCP (reg), SENP1, Annexin VI, EFP, 14-3-3 gamma, SRP68, S100A7, N-cadherin, RPS5, WDR1, Beta-catenin, 14-3-3 beta/alpha, RPS14, Cortactin, Plakophilin 4, ITGB1, RFC1, ACTC, Alpha-actinin 4, PAF53, Kindli…
49	catalytic complex	1009	3.64054e-31	7.49654e-30	3.64054e-31	7.49654e-30	186	Cullin 1, DCTN1(p150Glued), SDHA, UBE2A, G-protein beta-2, MRGBP, MLCP (cat), Macro-H2A.1 histone, SNRPD2 (SMD2), SIAHBP1, PI3K class II (CII-alpha), FLJ12525, PPP2R2A, STT3A, IKK-gamma, PCNA, HBOA, TMEM113, MLCP (reg), NDUFA8, Calcineurin A (alpha), PRDX3, POLR2B, Sen34, DC2, PI3K reg class III (p150), P15RS, G-protein alpha-i1, STT3B, CDC23, PPP4C, MAT2B, BRD4, PAF53, PNUTS, HRPT2, NDUFB3, PFKM…
50	microtubule cytoskeleton	1143	2.36841e-30	4.77946e-29	2.36841e-30	4.77946e-29	200	DCTN1(p150Glued), G3P2, chTOG, INCENP, MYH9, TOP2 alpha, Tubulin beta, Macro-H2A.1 histone, PSMB5, FLJ12525, IKK-gamma, PCNA, CDK5RAP2, CDC18L (CDC6), NEK6, RPS3, MLCP (reg), p38alpha (MAPK14), ASCC3, Beta-catenin, G-protein alpha-i1, Cortactin, Plakophilin 4, MCM3, PPP4C, CIP4, TCP1-theta, HSP105, 14-3-3 epsilon, Ciao 1, TD-60, c-IAP2, Tankyrase 2, KATNAL2, CDC42, WAPAL, MID1, MYH10, Axin1, CCDC…

## Sheet: GO Molecular Functions
Enrichment analysis report
Enrichment by GO Molecular Functions					StUbEx_All Quatified Protein Groups
#	Molecular functions	Total	pValue	Min FDR	p-value	FDR	In Data	Network Objects from Active Data
1	poly(A) RNA binding	1283	1.57047e-181	3.22575e-178	1.57047e-181	3.22575e-178	456	XRN2, NSAP1, p160, La protein, CPSF1, hnRNP-G, PHAP1 (pp32), RPS10, ZNF598, ATXN2L, Prp8, hnRNP M, TfR1, MYH9, UNR, TOP2 alpha, dUTPase (DUT), SEC63, RPS19, LEDGF, Plectin 1, HDLBP, ZPR9, ZFR, SNRPD2 (SMD2), Profilin I, SIAHBP1, TBL3, PIF, ELAVL1 (HuR), WDR43, U5-200KD, FLJ12525, Dyskerin (NAP57), NF45 (ILF2), hnRNP U, RACK1, DHX33, NUFIP2, RPS3, RSL1D1, RPL12, RPL19, SF3A1, RPS12, SFRS3, Galecti…
2	RNA binding	1770	1.51668e-177	1.55763e-174	1.51668e-177	1.55763e-174	533	XRN2, NSAP1, p160, La protein, CPSF1, hnRNP-G, PHAP1 (pp32), RPS10, ZNF598, ATXN2L, RENT2, Prp8, hnRNP M, TfR1, MYH9, UNR, TOP2 alpha, dUTPase (DUT), SEC63, RPS19, LEDGF, Plectin 1, HDLBP, ZPR9, ZFR, SNRPD2 (SMD2), Profilin I, SIAHBP1, TBL3, PIF, ELAVL1 (HuR), WDR43, U5-200KD, FLJ12525, Dyskerin (NAP57), NF45 (ILF2), hnRNP U, WDHD1, RACK1, DHX33, TIMM50, NUFIP2, RPS3, RSL1D1, RPL12, RPL19, SF3A1,…
3	protein binding	10519	6.23487e-149	4.26881e-146	6.23487e-149	4.26881e-146	1369	SEC22B, XRN2, NSAP1, PSMC2, p160, GSTP1, La protein, BS69, CPSF1, RPTPkappa, ARID5B, Cullin 1, DCTN1(p150Glued), ARPC1B, G3P2, chTOG, XAB2, SDHA, hnRNP-G, PHAP1 (pp32), INCENP, RPS10, UBXD8, TRIP8, STAT3, ATXN2L, TGT, Sts-1, RENT2, Prp8, UBE2A, hnRNP M, TfR1, G-protein beta-2, RCAD, MYH9, RhoG, TGM2, ALPL, Rab-1A, NOTCH2 (2ICD), MLCP (cat), TOP2 alpha, dUTPase (DUT), TRIO, AHR, Junctin, SEC63, RP…
4	binding	15296	3.85062e-110	1.97729e-107	3.85062e-110	1.97729e-107	1599	SEC22B, XRN2, NSAP1, PSMC2, Glycolipid transfer protein, p160, GSTP1, La protein, BS69, CPSF1, RPTPkappa, ARID5B, Cullin 1, DCTN1(p150Glued), ARPC1B, G3P2, chTOG, XAB2, SDHA, hnRNP-G, PHAP1 (pp32), INCENP, RPS10, UBXD8, CYP51A1, TRIP8, STAT3, ZNF598, ATXN2L, TGT, Sts-1, RENT2, Prp8, UBE2A, hnRNP M, TfR1, G-protein beta-2, RCAD, MYH9, RhoG, TGM2, ALPL, Rab-1A, NOTCH2 (2ICD), TRIM26, NARS, MLCP (ca…
5	heterocyclic compound binding	6645	1.03627e-104	4.25698e-102	1.03627e-104	4.25698e-102	972	XRN2, NSAP1, PSMC2, p160, La protein, BS69, CPSF1, ARID5B, G3P2, SDHA, hnRNP-G, PHAP1 (pp32), RPS10, CYP51A1, STAT3, ZNF598, ATXN2L, RENT2, Prp8, UBE2A, hnRNP M, TfR1, MYH9, RhoG, TGM2, Rab-1A, TRIM26, NARS, UNR, TOP2 alpha, dUTPase (DUT), TRIO, AHR, CTP synthase, SEC63, RPS19, LEDGF, EHD4, Plectin 1, HDLBP, Twinfilin, ZPR9, ADAS, ZFR, Macro-H2A.1 histone, SNRPD2 (SMD2), Profilin I, SIAHBP1, TBL3…
6	organic cyclic compound binding	6737	1.68219e-103	5.75869e-101	1.68219e-103	5.75869e-101	978	XRN2, NSAP1, PSMC2, p160, La protein, BS69, CPSF1, ARID5B, G3P2, SDHA, hnRNP-G, PHAP1 (pp32), RPS10, CYP51A1, STAT3, ZNF598, ATXN2L, RENT2, Prp8, UBE2A, hnRNP M, TfR1, MYH9, RhoG, TGM2, Rab-1A, TRIM26, NARS, UNR, TOP2 alpha, dUTPase (DUT), TRIO, AHR, CTP synthase, SEC63, RPS19, LEDGF, EHD4, Plectin 1, HDLBP, Twinfilin, ZPR9, ADAS, ZFR, Macro-H2A.1 histone, SNRPD2 (SMD2), Profilin I, SIAHBP1, TBL3…
7	nucleic acid binding	4486	2.60284e-72	7.63748e-70	2.60284e-72	7.63748e-70	690	XRN2, NSAP1, p160, La protein, BS69, CPSF1, ARID5B, hnRNP-G, PHAP1 (pp32), RPS10, STAT3, ZNF598, ATXN2L, RENT2, Prp8, hnRNP M, TfR1, MYH9, TRIM26, NARS, UNR, TOP2 alpha, dUTPase (DUT), AHR, SEC63, RPS19, LEDGF, EHD4, Plectin 1, HDLBP, ZPR9, ZFR, Macro-H2A.1 histone, SNRPD2 (SMD2), Profilin I, SIAHBP1, TBL3, FOXC2, TOP2 beta, PIF, ELAVL1 (HuR), WDR43, ERCC6, U5-200KD, FLJ12525, Dyskerin (NAP57), Z…
8	enzyme binding	1795	7.93232e-68	2.03662e-65	7.93232e-68	2.03662e-65	374	GSTP1, RPTPkappa, Cullin 1, G3P2, UBXD8, STAT3, UBE2A, G-protein beta-2, MYH9, TGM2, NOTCH2 (2ICD), MLCP (cat), TOP2 alpha, TRIO, RPS19, Macro-H2A.1 histone, Profilin I, TOP2 beta, ELAVL1 (HuR), FAF1, PPP2R2A, IKK-gamma, WDHD1, PCNA, RACK1, CDK5RAP2, NckAP1, CDC18L (CDC6), NEK6, RPS3, SFRS3, NLK, MLCP (reg), TIF1-beta, Karyopherin beta-3, Prohibitin, Sequestosome 1(p62), Ku80, RAB3-GAP150, Sec8, …
9	nucleotide binding	2617	8.27938e-66	1.88954e-63	8.27938e-66	1.88954e-63	471	NSAP1, PSMC2, La protein, G3P2, SDHA, hnRNP-G, UBE2A, hnRNP M, MYH9, RhoG, TGM2, Rab-1A, NARS, TOP2 alpha, TRIO, CTP synthase, EHD4, Twinfilin, ADAS, Profilin I, SIAHBP1, Rab-5C, TOP2 beta, FIGNL1, PI3K class II (CII-alpha), ELAVL1 (HuR), ERCC6, U5-200KD, NF45 (ILF2), hnRNP U, DHX33, UBE1DC1, RhoA, CDC18L (CDC6), NEK6, MCM6, SFRS3, NLK, p38alpha (MAPK14), Ku80, TyrRS, Annexin VI, VPS11, hnRNP A1,…
10	nucleoside phosphate binding	2618	9.39743e-66	1.93023e-63	9.39743e-66	1.93023e-63	471	NSAP1, PSMC2, La protein, G3P2, SDHA, hnRNP-G, UBE2A, hnRNP M, MYH9, RhoG, TGM2, Rab-1A, NARS, TOP2 alpha, TRIO, CTP synthase, EHD4, Twinfilin, ADAS, Profilin I, SIAHBP1, Rab-5C, TOP2 beta, FIGNL1, PI3K class II (CII-alpha), ELAVL1 (HuR), ERCC6, U5-200KD, NF45 (ILF2), hnRNP U, DHX33, UBE1DC1, RhoA, CDC18L (CDC6), NEK6, MCM6, SFRS3, NLK, p38alpha (MAPK14), Ku80, TyrRS, Annexin VI, VPS11, hnRNP A1,…
11	small molecule binding	2936	2.70801e-62	5.05659e-60	2.70801e-62	5.05659e-60	500	NSAP1, PSMC2, La protein, G3P2, SDHA, hnRNP-G, UBE2A, hnRNP M, MYH9, RhoG, TGM2, Rab-1A, NARS, TOP2 alpha, TRIO, CTP synthase, EHD4, Twinfilin, ADAS, Profilin I, SIAHBP1, Rab-5C, TOP2 beta, FIGNL1, PI3K class II (CII-alpha), ELAVL1 (HuR), ERCC6, U5-200KD, NF45 (ILF2), hnRNP U, DHX33, UBE1DC1, RhoA, CDC18L (CDC6), NEK6, MTR, MCM6, SFRS3, NLK, p38alpha (MAPK14), Ku80, TyrRS, Annexin VI, VPS11, hnRN…
12	nucleoside binding	2016	1.90462e-54	3.26007e-52	1.90462e-54	3.26007e-52	375	PSMC2, UBE2A, MYH9, RhoG, TGM2, Rab-1A, NARS, TOP2 alpha, TRIO, CTP synthase, EHD4, Twinfilin, Rab-5C, TOP2 beta, FIGNL1, PI3K class II (CII-alpha), ERCC6, U5-200KD, NF45 (ILF2), hnRNP U, DHX33, UBE1DC1, RhoA, CDC18L (CDC6), NEK6, MCM6, NLK, p38alpha (MAPK14), Ku80, TyrRS, Annexin VI, ASCC3, DDX39, DHX34, POLR2B, ATP6V1A (70kD), PI3K reg class III (p150), CAD, ARF4, FARSB, ABC50, PSMC3, DDX24, G-…
13	ribonucleoside binding	2006	4.42379e-54	6.98959e-52	4.42379e-54	6.98959e-52	373	PSMC2, UBE2A, MYH9, RhoG, TGM2, Rab-1A, NARS, TOP2 alpha, TRIO, CTP synthase, EHD4, Twinfilin, Rab-5C, TOP2 beta, FIGNL1, PI3K class II (CII-alpha), ERCC6, U5-200KD, NF45 (ILF2), hnRNP U, DHX33, UBE1DC1, RhoA, CDC18L (CDC6), NEK6, MCM6, NLK, p38alpha (MAPK14), Ku80, TyrRS, Annexin VI, ASCC3, DDX39, DHX34, POLR2B, ATP6V1A (70kD), PI3K reg class III (p150), CAD, ARF4, FARSB, ABC50, PSMC3, DDX24, G-…
14	purine ribonucleoside binding	2002	2.24099e-53	3.25424e-51	2.24099e-53	3.25424e-51	371	PSMC2, UBE2A, MYH9, RhoG, TGM2, Rab-1A, NARS, TOP2 alpha, TRIO, CTP synthase, EHD4, Twinfilin, Rab-5C, TOP2 beta, FIGNL1, PI3K class II (CII-alpha), ERCC6, U5-200KD, NF45 (ILF2), hnRNP U, DHX33, UBE1DC1, RhoA, CDC18L (CDC6), NEK6, MCM6, NLK, p38alpha (MAPK14), Ku80, TyrRS, Annexin VI, ASCC3, DDX39, DHX34, ATP6V1A (70kD), PI3K reg class III (p150), CAD, ARF4, FARSB, ABC50, PSMC3, DDX24, G-protein …
15	purine ribonucleoside triphosphate binding	1986	2.37652e-53	3.25424e-51	2.37652e-53	3.25424e-51	369	PSMC2, UBE2A, MYH9, RhoG, TGM2, Rab-1A, NARS, TOP2 alpha, TRIO, CTP synthase, EHD4, Twinfilin, Rab-5C, TOP2 beta, FIGNL1, PI3K class II (CII-alpha), ERCC6, U5-200KD, NF45 (ILF2), hnRNP U, DHX33, UBE1DC1, RhoA, CDC18L (CDC6), NEK6, MCM6, NLK, p38alpha (MAPK14), Ku80, TyrRS, Annexin VI, ASCC3, DDX39, DHX34, ATP6V1A (70kD), PI3K reg class III (p150), CAD, ARF4, FARSB, ABC50, PSMC3, DDX24, G-protein …
16	purine nucleoside binding	2005	3.3066e-53	4.24485e-51	3.3066e-53	4.24485e-51	371	PSMC2, UBE2A, MYH9, RhoG, TGM2, Rab-1A, NARS, TOP2 alpha, TRIO, CTP synthase, EHD4, Twinfilin, Rab-5C, TOP2 beta, FIGNL1, PI3K class II (CII-alpha), ERCC6, U5-200KD, NF45 (ILF2), hnRNP U, DHX33, UBE1DC1, RhoA, CDC18L (CDC6), NEK6, MCM6, NLK, p38alpha (MAPK14), Ku80, TyrRS, Annexin VI, ASCC3, DDX39, DHX34, ATP6V1A (70kD), PI3K reg class III (p150), CAD, ARF4, FARSB, ABC50, PSMC3, DDX24, G-protein …
17	purine nucleotide binding	2060	6.59276e-53	7.96561e-51	6.59276e-53	7.96561e-51	377	PSMC2, UBE2A, MYH9, RhoG, TGM2, Rab-1A, NARS, TOP2 alpha, TRIO, CTP synthase, EHD4, Twinfilin, Profilin I, Rab-5C, TOP2 beta, FIGNL1, PI3K class II (CII-alpha), ERCC6, U5-200KD, NF45 (ILF2), hnRNP U, DHX33, UBE1DC1, RhoA, CDC18L (CDC6), NEK6, MCM6, NLK, p38alpha (MAPK14), Ku80, TyrRS, Annexin VI, ASCC3, DDX39, DHX34, ATP6V1A (70kD), PI3K reg class III (p150), CAD, ARF4, FARSB, ABC50, PSMC3, DDX24…
18	purine ribonucleotide binding	2037	1.96414e-51	2.22068e-49	1.96414e-51	2.22068e-49	371	PSMC2, UBE2A, MYH9, RhoG, TGM2, Rab-1A, NARS, TOP2 alpha, TRIO, CTP synthase, EHD4, Twinfilin, Rab-5C, TOP2 beta, FIGNL1, PI3K class II (CII-alpha), ERCC6, U5-200KD, NF45 (ILF2), hnRNP U, DHX33, UBE1DC1, RhoA, CDC18L (CDC6), NEK6, MCM6, NLK, p38alpha (MAPK14), Ku80, TyrRS, Annexin VI, ASCC3, DDX39, DHX34, ATP6V1A (70kD), PI3K reg class III (p150), CAD, ARF4, FARSB, ABC50, PSMC3, DDX24, G-protein …
19	ribonucleotide binding	2054	2.05419e-51	2.22068e-49	2.05419e-51	2.22068e-49	373	PSMC2, UBE2A, MYH9, RhoG, TGM2, Rab-1A, NARS, TOP2 alpha, TRIO, CTP synthase, EHD4, Twinfilin, Rab-5C, TOP2 beta, FIGNL1, PI3K class II (CII-alpha), ERCC6, U5-200KD, NF45 (ILF2), hnRNP U, DHX33, UBE1DC1, RhoA, CDC18L (CDC6), NEK6, MCM6, NLK, p38alpha (MAPK14), Ku80, TyrRS, Annexin VI, ASCC3, DDX39, DHX34, ATP6V1A (70kD), PI3K reg class III (p150), CAD, ARF4, FARSB, ABC50, PSMC3, DDX24, G-protein …
20	carbohydrate derivative binding	2474	4.62751e-45	4.75246e-43	4.62751e-45	4.75246e-43	407	PSMC2, Glycolipid transfer protein, UBE2A, MYH9, RhoG, TGM2, Rab-1A, NARS, TOP2 alpha, TRIO, CTP synthase, EHD4, Twinfilin, Rab-5C, TOP2 beta, FIGNL1, PI3K class II (CII-alpha), ERCC6, U5-200KD, NF45 (ILF2), hnRNP U, DHX33, UBE1DC1, RhoA, CDC18L (CDC6), NEK6, MCM6, Galectin-1, NLK, p38alpha (MAPK14), Ku80, TyrRS, Annexin VI, ASCC3, DDX39, DHX34, POLR2B, ATP6V1A (70kD), Calnexin, PI3K reg class II…
21	ATP binding	1615	2.24864e-44	2.19939e-42	2.24864e-44	2.19939e-42	304	PSMC2, UBE2A, MYH9, NARS, TOP2 alpha, TRIO, CTP synthase, EHD4, Twinfilin, TOP2 beta, FIGNL1, PI3K class II (CII-alpha), ERCC6, U5-200KD, NF45 (ILF2), hnRNP U, DHX33, UBE1DC1, CDC18L (CDC6), NEK6, MCM6, NLK, p38alpha (MAPK14), Ku80, TyrRS, ASCC3, DDX39, DHX34, ATP6V1A (70kD), PI3K reg class III (p150), CAD, FARSB, ABC50, PSMC3, DDX24, Thymidylate kinase, MCM3, BAZ1B, RFC1, TCP1-theta, PUR2, ACTC,…
22	adenyl nucleotide binding	1680	6.5503e-44	6.1156e-42	6.5503e-44	6.1156e-42	311	PSMC2, UBE2A, MYH9, NARS, TOP2 alpha, TRIO, CTP synthase, EHD4, Twinfilin, Profilin I, TOP2 beta, FIGNL1, PI3K class II (CII-alpha), ERCC6, U5-200KD, NF45 (ILF2), hnRNP U, DHX33, UBE1DC1, CDC18L (CDC6), NEK6, MCM6, NLK, p38alpha (MAPK14), Ku80, TyrRS, ASCC3, DDX39, DHX34, ATP6V1A (70kD), PI3K reg class III (p150), CAD, FARSB, ABC50, PSMC3, DDX24, Thymidylate kinase, MCM3, BAZ1B, RFC1, TCP1-theta,…
23	adenyl ribonucleotide binding	1660	9.14183e-43	8.16405e-41	9.14183e-43	8.16405e-41	306	PSMC2, UBE2A, MYH9, NARS, TOP2 alpha, TRIO, CTP synthase, EHD4, Twinfilin, TOP2 beta, FIGNL1, PI3K class II (CII-alpha), ERCC6, U5-200KD, NF45 (ILF2), hnRNP U, DHX33, UBE1DC1, CDC18L (CDC6), NEK6, MCM6, NLK, p38alpha (MAPK14), Ku80, TyrRS, ASCC3, DDX39, DHX34, ATP6V1A (70kD), PI3K reg class III (p150), CAD, FARSB, ABC50, PSMC3, DDX24, Thymidylate kinase, MCM3, BAZ1B, RFC1, TCP1-theta, PUR2, ACTC,…
24	anion binding	3080	3.83254e-42	3.28002e-40	3.83254e-42	3.28002e-40	466	PSMC2, GSTP1, SDHA, UBE2A, MYH9, RhoG, TGM2, Rab-1A, NARS, TOP2 alpha, TRIO, CTP synthase, EHD4, Twinfilin, ADAS, Profilin I, Rab-5C, TOP2 beta, FIGNL1, PI3K class II (CII-alpha), ERCC6, U5-200KD, NF45 (ILF2), hnRNP U, DHX33, UBE1DC1, RhoA, CDC18L (CDC6), NEK6, MTR, MCM6, KYNU, NLK, p38alpha (MAPK14), CTE2, Ku80, TyrRS, Annexin VI, ASCC3, DDX39, DHX34, ATP6V1A (70kD), PI3K reg class III (p150), C…
25	macromolecular complex binding	1647	8.28709e-41	6.80867e-39	8.28709e-41	6.80867e-39	300	ARPC1B, G3P2, chTOG, hnRNP-G, TGT, G-protein beta-2, MYH9, TOP2 alpha, LEDGF, Twinfilin, Macro-H2A.1 histone, ERBIN, FOXC2, TOP2 beta, ERCC6, PPP2R2A, Dyskerin (NAP57), TMOD3, WDHD1, PCNA, CDK5RAP2, TIMM50, NckAP1, CDC18L (CDC6), TMEM113, NDUFA8, SAM68, Sec8, SRP68, N-cadherin, POLR2B, Rictor, HMG2, PES1, ABC50, Beta-catenin, 14-3-3 beta/alpha, YB-1, ARPC1A, G-protein alpha-i1, ZIC2, MIF, PPP4C, …
26	catalytic activity	6400	6.94168e-37	5.48393e-35	6.94168e-37	5.48393e-35	775	XRN2, PSMC2, p160, GSTP1, RPTPkappa, Cullin 1, DCTN1(p150Glued), G3P2, SDHA, CYP51A1, KIAA0859, TRIP8, TGT, Sts-1, UBE2A, G-protein beta-2, RCAD, MYH9, RhoG, TGM2, ALPL, Rab-1A, NARS, MLCP (cat), TOP2 alpha, dUTPase (DUT), TRIO, CTP synthase, Junctin, EHD4, Twinfilin, ADAS, PSMB1, PSMB5, Rab-5C, TOP2 beta, FIGNL1, PI3K class II (CII-alpha), ZNF294, PIF, ERCC6, U5-200KD, PPP2R2A, STT3A, Dyskerin (…
27	pyrophosphatase activity	940	2.68429e-34	2.04205e-32	2.68429e-34	2.04205e-32	196	PSMC2, DCTN1(p150Glued), G-protein beta-2, MYH9, RhoG, ALPL, Rab-1A, TOP2 alpha, dUTPase (DUT), EHD4, Rab-5C, TOP2 beta, FIGNL1, ERCC6, U5-200KD, DHX33, RhoA, CDC18L (CDC6), MCM6, Ku80, ASCC3, DDX39, DHX34, ATP6V1A (70kD), ARF4, ABC50, PSMC3, DDX24, G-protein alpha-i1, MCM3, RFC1, TCP1-theta, ACTC, DDX56, HSP90 alpha, G3BP1 (hdhVIII), eEF2, RANBP8, HELLS (Lsh), Ku70, DDX30, RECQL, RFC2, KATNAL2, …
28	nucleoside-triphosphatase activity	897	3.39325e-34	2.48919e-32	3.39325e-34	2.48919e-32	190	PSMC2, DCTN1(p150Glued), G-protein beta-2, MYH9, RhoG, Rab-1A, TOP2 alpha, EHD4, Rab-5C, TOP2 beta, FIGNL1, ERCC6, U5-200KD, DHX33, RhoA, CDC18L (CDC6), MCM6, Ku80, ASCC3, DDX39, DHX34, ATP6V1A (70kD), ARF4, ABC50, PSMC3, DDX24, G-protein alpha-i1, MCM3, RFC1, TCP1-theta, ACTC, DDX56, HSP90 alpha, G3BP1 (hdhVIII), eEF2, RANBP8, HELLS (Lsh), Ku70, DDX30, RECQL, RFC2, KATNAL2, CDC42, Rad50, ATP5B, …
29	hydrolase activity, acting on acid anhydrides, in phosphorus-containing anhydrides	942	3.64564e-34	2.58212e-32	3.64564e-34	2.58212e-32	196	PSMC2, DCTN1(p150Glued), G-protein beta-2, MYH9, RhoG, ALPL, Rab-1A, TOP2 alpha, dUTPase (DUT), EHD4, Rab-5C, TOP2 beta, FIGNL1, ERCC6, U5-200KD, DHX33, RhoA, CDC18L (CDC6), MCM6, Ku80, ASCC3, DDX39, DHX34, ATP6V1A (70kD), ARF4, ABC50, PSMC3, DDX24, G-protein alpha-i1, MCM3, RFC1, TCP1-theta, ACTC, DDX56, HSP90 alpha, G3BP1 (hdhVIII), eEF2, RANBP8, HELLS (Lsh), Ku70, DDX30, RECQL, RFC2, KATNAL2, …
30	hydrolase activity, acting on acid anhydrides	944	4.94569e-34	3.38615e-32	4.94569e-34	3.38615e-32	196	PSMC2, DCTN1(p150Glued), G-protein beta-2, MYH9, RhoG, ALPL, Rab-1A, TOP2 alpha, dUTPase (DUT), EHD4, Rab-5C, TOP2 beta, FIGNL1, ERCC6, U5-200KD, DHX33, RhoA, CDC18L (CDC6), MCM6, Ku80, ASCC3, DDX39, DHX34, ATP6V1A (70kD), ARF4, ABC50, PSMC3, DDX24, G-protein alpha-i1, MCM3, RFC1, TCP1-theta, ACTC, DDX56, HSP90 alpha, G3BP1 (hdhVIII), eEF2, RANBP8, HELLS (Lsh), Ku70, DDX30, RECQL, RFC2, KATNAL2, …
31	protein complex binding	1101	2.35494e-32	1.56034e-30	2.35494e-32	1.56034e-30	213	ARPC1B, G3P2, chTOG, TGT, G-protein beta-2, MYH9, Twinfilin, ERBIN, ERCC6, PPP2R2A, TMOD3, PCNA, CDK5RAP2, NckAP1, NDUFA8, SAM68, Sec8, N-cadherin, HMG2, Beta-catenin, 14-3-3 beta/alpha, ARPC1A, G-protein alpha-i1, MIF, PPP4C, ITGB1, Shc, Alpha-actinin 4, HSP90 alpha, HRPT2, N-cadherin (CTF1), 14-3-3 epsilon, N-cadherin (CTF2), TD-60, STATIP1, KATNAL2, BAF57, MID1, MYH10, CCDC99, VDAC 1, Tropomyo…
32	ligase activity	469	2.80593e-28	1.80106e-26	2.80593e-28	1.80106e-26	118	UBE2A, RCAD, NARS, CTP synthase, ZNF294, UBE1DC1, TIF1-beta, TyrRS, EFP, HERC3, TRIP12, CAD, FARSB, HECTD1, PUR2, Arkadia, RAD18, CBL-B, UBC3B, c-IAP2, Ceb1, TRIM4, SYTC, MID1, TIF1-gamma, FARS2, ACACA, UHRF2, DIP-1, UBE2O, TIF1-alpha, ACLY, UBE1, KPC1, WARS, Birc6, GlyRS, DARS, AO7, ACSL4, UBE1L2, MARS, HERC2, GluProRS, NF-X1, GMPS, IleRS, Makorin-2, HSPC117, HERC4, YARS2, HAKAI, BRAP2, UBE2G1, …
33	kinase binding	627	1.34548e-23	8.37457e-22	1.34548e-23	8.37457e-22	132	GSTP1, RPTPkappa, STAT3, MYH9, MLCP (cat), TOP2 alpha, RPS19, Macro-H2A.1 histone, TOP2 beta, ELAVL1 (HuR), FAF1, RACK1, CDK5RAP2, CDC18L (CDC6), NEK6, RPS3, MLCP (reg), Sequestosome 1(p62), 14-3-3 gamma, N-cadherin, PRDX3, Rictor, AP-1 beta subunit, Beta-catenin, ITGB1, Shc, HSP90 alpha, CBL-B, N-cadherin (CTF1), eEF2, PFKM, N-cadherin (CTF2), STATIP1, TNIP1, CDC42, GLUT1, p90RSK2(RPS6KA3), Axin…
34	ATPase activity	486	1.81114e-23	1.09414e-21	1.81114e-23	1.09414e-21	112	PSMC2, MYH9, TOP2 alpha, TOP2 beta, FIGNL1, ERCC6, U5-200KD, DHX33, MCM6, Ku80, ASCC3, DHX34, ATP6V1A (70kD), ABC50, PSMC3, DDX24, RFC1, TCP1-theta, ACTC, DDX56, HSP90 alpha, G3BP1 (hdhVIII), RANBP8, Ku70, DDX30, RECQL, RFC2, KATNAL2, Rad50, ATP5B, ATP6V1B2, MYH10, ATP6V1H, XPB, PSMC6, SMARCA5, TFIIH p44 subunit, Kid, TFIIF, beta subunit, ATP1A1, KIF4A, ATP1B1, DDX6, DDX9, MCM7, GRP78, TOP1, MSH2…
35	ubiquitin protein ligase binding	241	2.54121e-22	1.49133e-20	2.54121e-22	1.49133e-20	72	Cullin 1, UBXD8, UBE2A, FAF1, IKK-gamma, NLK, TIF1-beta, Ku80, SMAD5, RAD18, UBC3B, SCAMP3, MID1, Axin1, NPL4, UBE2O, TXNIP (VDUP1), GRP78, Mitofusin 2, Tubulin beta 1, Hdj-2, POLR2A, Actin cytoplasmic 2, HERC2, YMER, HSC70, Cullin 4A, CBS, HSP60, Cullin 3, UBE2G1, Elongin B, Cullin 2, UBE2S, DNM1L (DRP1), SMAD2, Caspase-8, TCP1-beta, TRAF4, RalA, TRAF2, BAT3, STARING, TSG101, PCBP-2, SRP-beta re…
36	protein kinase binding	562	4.54673e-22	2.59416e-20	4.54673e-22	2.59416e-20	120	GSTP1, RPTPkappa, STAT3, MYH9, MLCP (cat), TOP2 alpha, RPS19, Macro-H2A.1 histone, TOP2 beta, ELAVL1 (HuR), FAF1, RACK1, CDK5RAP2, NEK6, RPS3, MLCP (reg), Sequestosome 1(p62), 14-3-3 gamma, N-cadherin, PRDX3, Rictor, AP-1 beta subunit, Beta-catenin, ITGB1, Shc, HSP90 alpha, CBL-B, N-cadherin (CTF1), eEF2, N-cadherin (CTF2), STATIP1, TNIP1, CDC42, p90RSK2(RPS6KA3), Axin1, VDAC 1, hnRNP A0, PTPN23,…
37	small conjugating protein ligase binding	244	5.67914e-22	3.15269e-20	5.67914e-22	3.15269e-20	72	Cullin 1, UBXD8, UBE2A, FAF1, IKK-gamma, NLK, TIF1-beta, Ku80, SMAD5, RAD18, UBC3B, SCAMP3, MID1, Axin1, NPL4, UBE2O, TXNIP (VDUP1), GRP78, Mitofusin 2, Tubulin beta 1, Hdj-2, POLR2A, Actin cytoplasmic 2, HERC2, YMER, HSC70, Cullin 4A, CBS, HSP60, Cullin 3, UBE2G1, Elongin B, Cullin 2, UBE2S, DNM1L (DRP1), SMAD2, Caspase-8, TCP1-beta, TRAF4, RalA, TRAF2, BAT3, STARING, TSG101, PCBP-2, SRP-beta re…
38	ligase activity, forming carbon-nitrogen bonds	328	3.28321e-19	1.77466e-17	3.28321e-19	1.77466e-17	81	UBE2A, RCAD, CTP synthase, ZNF294, TIF1-beta, EFP, TRIP12, CAD, HECTD1, PUR2, Arkadia, RAD18, CBL-B, UBC3B, c-IAP2, Ceb1, MID1, TIF1-gamma, ACACA, UHRF2, DIP-1, UBE2O, TIF1-alpha, KPC1, Birc6, AO7, HERC2, NF-X1, GMPS, Makorin-2, HERC4, HAKAI, BRAP2, UBE2G1, GCL cat, c-Cbl, UBE2S, ZNF313, UBR4, ASNS, TRIM32, MARCH7, UBE3A (E6-AP), TRAF2, C1TC, SMURF1, STARING, Makorin-1, RanBP2, UBR2, ZIN, RAD6, A…
39	small conjugating protein binding	101	8.51889e-18	4.48662e-16	8.51889e-18	4.48662e-16	40	UBXD8, Prp8, TOP2 alpha, FAF1, IKK-gamma, Sequestosome 1(p62), Arkadia, RAD18, TNIP1, TRABID, C1orf124, Eps15, NPL4, Optineurin, VCP, HERC2, RAD23B, TAB2, FAM175B, RAD23A, Tom1L1, BRCC36, KIF18A, IDE, p47, TRIM32, BAT3, TSG101, USP25, SAKS1, HSP27, USP13, NEDD4, DNAJB2, UBXD7, EDD, UCHL3, RNF168, Pc2, UBAP1
40	ATPase activity, coupled	346	1.02573e-17	5.26713e-16	1.02573e-17	5.26713e-16	81	MYH9, TOP2 alpha, TOP2 beta, FIGNL1, ERCC6, U5-200KD, DHX33, MCM6, Ku80, ASCC3, DHX34, ATP6V1A (70kD), DDX24, RFC1, TCP1-theta, DDX56, G3BP1 (hdhVIII), RANBP8, Ku70, DDX30, RECQL, RFC2, KATNAL2, Rad50, ATP5B, ATP6V1B2, MYH10, ATP6V1H, XPB, TFIIH p44 subunit, TFIIF, beta subunit, ATP1A1, ATP1B1, DDX6, DDX9, MCM7, TOP1, MSH2, DDX47, MYO1C, CHD8, DDX42, eIF4A1, MYO1B, TFIIH p62 subunit, DDX31, HSC70…
41	acid-amino acid ligase activity	287	4.85705e-17	2.43327e-15	4.85705e-17	2.43327e-15	71	UBE2A, RCAD, ZNF294, TIF1-beta, EFP, TRIP12, HECTD1, Arkadia, RAD18, CBL-B, UBC3B, c-IAP2, Ceb1, MID1, TIF1-gamma, UHRF2, DIP-1, UBE2O, TIF1-alpha, KPC1, Birc6, AO7, HERC2, NF-X1, Makorin-2, HERC4, HAKAI, BRAP2, UBE2G1, GCL cat, c-Cbl, UBE2S, ZNF313, UBR4, TRIM32, MARCH7, UBE3A (E6-AP), TRAF2, SMURF1, STARING, Makorin-1, RanBP2, UBR2, ZIN, RAD6, GCL reg, HARI, HIP-2, HUWE1, FLJ13855, RNF20, UBR1,…
42	hydrolase activity	2892	5.09647e-17	2.49242e-15	5.09647e-17	2.49242e-15	364	XRN2, PSMC2, RPTPkappa, DCTN1(p150Glued), TGT, Sts-1, G-protein beta-2, MYH9, RhoG, ALPL, Rab-1A, MLCP (cat), TOP2 alpha, dUTPase (DUT), EHD4, PSMB1, PSMB5, Rab-5C, TOP2 beta, FIGNL1, PIF, ERCC6, U5-200KD, PPP2R2A, SES1, PCNA, DHX33, RhoA, TIMM50, CDC18L (CDC6), RPS3, MCM6, JAB1, KYNU, MLCP (reg), CTE2, SENP1, Ku80, ASCC3, DDX39, DHX34, Calcineurin A (alpha), Sen34, ATP6V1A (70kD), Heme oxygenase…
43	ubiquitin binding	88	1.07436e-16	5.08952e-15	1.07436e-16	5.08952e-15	36	UBXD8, Prp8, TOP2 alpha, FAF1, IKK-gamma, Sequestosome 1(p62), RAD18, TNIP1, TRABID, C1orf124, Eps15, NPL4, Optineurin, VCP, RAD23B, TAB2, FAM175B, RAD23A, Tom1L1, BRCC36, KIF18A, IDE, p47, TRIM32, BAT3, TSG101, SAKS1, HSP27, USP13, NEDD4, DNAJB2, UBXD7, EDD, UCHL3, RNF168, UBAP1
44	structural constituent of ribosome	190	1.09026e-16	5.08952e-15	1.09026e-16	5.08952e-15	55	RPS10, RPS19, RPS3, RSL1D1, RPL12, RPL19, RPS12, RPS5, RPL7L1, RPS14, RPL13A, RPL9, RPL13, RPS21, RPS11, RPL8, RPL6, RPS4X, RPS18, RPS20, RPS27A, RPS9, RPS15a, RPS7, RPL24, RPS16, RPL35a, RPL5, RPL18a, RPS17L, RPL7, RPL26, QM, RPS3A, RPL3, RPL38, RPS23, RPL7A, RPS17, RPS8, RPL4, RPL27A, RPS6, RPL10A (CsA-19), RPL23, RPL27, RPLP2, RPL30, RPS2, RPL11, RPL17, LAMR1, RPLP0, RPL15, RPL14
45	helicase activity	191	1.40842e-16	6.42864e-15	1.40842e-16	6.42864e-15	55	ERCC6, U5-200KD, DHX33, MCM6, Ku80, ASCC3, DDX39, DHX34, DDX24, MCM3, DDX56, G3BP1 (hdhVIII), HELLS (Lsh), Ku70, DDX30, RECQL, Rad50, Dicer, XPB, SMARCA5, TFIIF, beta subunit, DDX6, DDX9, MCM7, DDX47, CHD8, DDX42, eIF4A1, DDX31, MCM2, MCM5, DEXH helicase, DDX1, HELZ, RENT1, DDX27, RUVBL2, MCM4, Mi-2 beta, DDX5, SMARCAD1, CHD2, CHD1, PRIM1, RHOBTB3, PRIM2A, Annexin I, DHX15, DDX46, DDX21, SKIV2L2,…
46	ion binding	6703	2.4814e-16	1.108e-14	2.4814e-16	1.108e-14	716	XRN2, PSMC2, p160, GSTP1, BS69, SDHA, CYP51A1, TRIP8, STAT3, ZNF598, UBE2A, MYH9, RhoG, TGM2, ALPL, Rab-1A, NOTCH2 (2ICD), TRIM26, NARS, MLCP (cat), TOP2 alpha, dUTPase (DUT), TRIO, CTP synthase, Junctin, EHD4, Twinfilin, ZPR9, ADAS, ZFR, Profilin I, T-plastin, Rab-5C, TOP2 beta, FIGNL1, PI3K class II (CII-alpha), ZNF294, ERCC6, U5-200KD, ZNF281, IKK-gamma, NF45 (ILF2), hnRNP U, DHX33, UBE1DC1, R…
47	structural molecule activity	741	7.2398e-16	3.16395e-14	7.2398e-16	3.16395e-14	129	ARPC1B, RPS10, Junctin, RPS19, Plectin 1, NUP155, ERBIN, RACK1, RPS3, RSL1D1, RPL12, RPL19, RPS12, RPS5, Beta-catenin, RPL7L1, RPS14, BAZ1B, RPL13A, RPL9, RPL13, AHNAK, NUP93, Axin1, NUP205, Band 4.1-like protein 2, Tropomyosin-1, RPS21, NUMA1, RPS11, CD2AP, RPL8, VAPA, HEC, Talin-1, RPL6, RPS4X, Tubulin beta 1, RPS18, Tubulin beta 2C, MAP-1B, eIF3S10, RPS20, Actin cytoplasmic 2, Plakophilin 1, N…
48	mRNA binding	141	1.19582e-15	5.11712e-14	1.19582e-15	5.11712e-14	45	La protein, CPSF1, hnRNP-G, ELAVL1 (HuR), RPS3, RPS5, RPS14, YB-1, HSP90 alpha, G3BP1 (hdhVIII), RPL13A, AUF1, TPR, TARDBP (TDP43), CPSF5, CSTF3, CSDA, IGF2BP3, eIF4A1, Translin, MeCP2, NXF1, QKI, RPL7, RBM4, LARP1, IRP1, hnRNP C, ABBP1, eIF2C2 (Argonaute-2), CGI-55, TYSY, PABPC1, eEF1A1, IMP1(ZBP1), hnRNP A3, DHFR, LUC7L2, Tho2, RPS2, Calreticulin, FXR1, Quinone oxidoreductase, DDX3X, Vasostatin
49	cytoskeletal protein binding	884	1.89262e-15	7.93353e-14	1.89262e-15	7.93353e-14	145	ARPC1B, G3P2, chTOG, PHAP1 (pp32), MYH9, Plectin 1, Twinfilin, Profilin I, GIPC, T-plastin, PPP2R2A, TMOD3, CDK5RAP2, RhoA, NEK6, 14-3-3 gamma, WDR1, KTN1, ARPC1A, ITGB1, Caldesmon, ACTC, Alpha-actinin 4, HSP105, Par-4, TD-60, KATNAL2, MID1, MYH10, AATF (Che-1), Band 4.1-like protein 2, Tropomyosin-1, NUMA1, VAPA, Talin-1, Kid, CDK5, TPR, ATP1A1, KIF4A, Telokin, LRP130, MARCKS, ALDOA, NUSAP1, MTS…
50	unfolded protein binding	122	2.94574e-15	1.21011e-13	2.94574e-15	1.21011e-13	41	SEC63, HSP40, Calnexin, TCP1-theta, HSP90 alpha, TCP1-delta, TCP1-eta, GRP78, Hdj-2, Tubulin beta 2C, UGCGL1, HSC70, CDC37, HSP60, TCP1-zeta-1, HSP47, Nucleophosmin, ST13 (Hip), RUVBL2, TCP1-beta, UFD2, DnaJC9, HSP90AB2P, LMAN1, Midasin, TCP1-gamma, Endoplasmin, HSP90 beta, Calreticulin, DNAJB2, TBCE, Nop58, HSPA1A, p23 co-chaperone, GRP75, Vasostatin, HSPA1B, Cyclophilin A, HSPA6, TCP1-alpha, TC…
