# Supplementary material for: Data on mass spectrometry-based proteomics for studying the involvement of CYLD in the ubiquitination events downstream of EGFR activation
Source: Data Brief. 2018 Apr 25;18:1856–63. doi: 10.1016/j.dib.2018.04.049 (PMC5997975; doi:10.1016/j.dib.2018.04.049)
Supplement: Supplementary file 4 — Supplementary material [file mmc4.xlsx]

## Sheet: Repl1_Significants Control6-0
SIGNIFICANT PROTEIN GROUPS FOR THE COMPARISON shControl 6' / Unstimulated _ Replica 1 (p< 0.001)
Protein IDs	Protein names	Gene names	Log2 (shControl 6/0_R1) B significant	Peptides	Sequence coverage [%]	Log2 (shControl 6/0_R1) Significance B	Log2 (shControl 6/0_R1)	Log2 (shControl 6/0_R2)	Log10 (Int H+M_R1)	Log10 (Int H+M_R2)
O43252	Bifunctional 3-phosphoadenosine 5-phosphosulfate synthase 1;Sulfate adenylyltransferase;Adenylyl-sulfate kinase	PAPSS1	+	5	11.7	1.30162e-88	-3.238	-0.093	8.52215	8.82572
Q13191;E7ENW2;Q13191-2;B5MC15;Q13191-3;Q68CY2;E9PHA9;F5H4J9;C9JRB3;C9JU85	E3 ubiquitin-protein ligase CBL-B	CBLB	+	30	33.9	5.01911e-79	2.965	2.767	8.90958	9.48744
P29353-6;P29353;P29353-7;P29353-2;P29353-3;P29353-5;Q5T182;H0Y539;Q5T181;Q5T188;Q5T187;P98077	SHC-transforming protein 1	SHC1	+	13	31.7	6.11298e-70	3.427	4.414	8.27054	8.79759
P00533;E9PFD7;Q504U8;P00533-3;P00533-4;P00533-2;C9JYS6;Q15303;Q15303-2;Q15303-3;Q15303-4;P04626;P04626-4;J3QLU9;B4DTR1;P04626-2;P04626-3;H3BLT0;J3KTI5	Epidermal growth factor receptor	EGFR	+	51	48.7	4.81458e-57	2.509	2.716	9.3859	10.2193
Q9UBC2-2;Q9UBC2;Q9UBC2-3;M0R165;Q9UBC2-4;M0R2S2;M0R3I1;M0R1V5;M0QX30;M0R330;K7EJR2	Epidermal growth factor receptor substrate 15-like 1	EPS15L1	+	34	52.2	2.06378e-32	1.871	1.479	8.81428	9.75079
Q8TF42	Ubiquitin-associated and SH3 domain-containing protein B	UBASH3B	+	21	38.8	8.04706e-28	2.125	1.712	8.53674	9.45549
P42566;B1AUU8;P42566-2;H7BYP0;S4R3U1	Epidermal growth factor receptor substrate 15	EPS15	+	54	70.1	1.68798e-19	1.428	0.805	9.75656	10.5469
P31944	Caspase-14;Caspase-14 subunit p19;Caspase-14 subunit p10	CASP14	+	25	68.2	7.0865e-18	-1.389	1.27	8.26175	7.55322
J3KR25;Q96RU7;B0QYQ2	Tribbles homolog 3	TRIB3	+	8	29.4	9.52975e-17	1.84	-0.295	7.8653	7.65038
Q9H792;H0YN99;H3BUZ5;H3BUE6	Pseudopodium-enriched atypical kinase 1	PEAK1	+	18	14.5	1.44396e-11	1.499	1.422	7.82594	8.59469
P25705;K7ENP3;P25705-2;K7EK77;K7ERX7;K7ENJ4;K7EJP1;K7EQH4;K7ESA0;K7EM08	ATP synthase subunit alpha, mitochondrial	ATP5A1	+	16	34.5	1.65438e-11	-1.32	0.085	7.97716	8.91691
P31151;Q86SG5	Protein S100-A7;Protein S100-A7A	S100A7;S100A7A	+	7	67.3	2.47491e-11	-1.073	1.299	8.38437	8.08945
P06314;P06313;P06312;P01625;P83593	Ig kappa chain V-IV region B17;Ig kappa chain V-IV region JI;Ig kappa chain V-IV region;Ig kappa chain V-IV region Len;Ig kappa chain V-IV region STH	IGKV4-1	+	2	13.4	1.39052e-10	-2.017	-0.683	7.61838	6.98164
P81605	Dermcidin;Survival-promoting peptide;DCD-1	DCD	+	9	53.6	3.87286e-10	1.223	0.231	8.56159	8.40138
P05109	Protein S100-A8	S100A8	+	10	62.4	4.01837e-09	-0.944	0.512	8.2989	7.9267
P62993;P62993-2;J3KT38;J3QRL5;J3QLF6	Growth factor receptor-bound protein 2	GRB2	+	11	50.2	6.48854e-09	1.291	1.159	8.01471	9.49966
Q9ULH1-2;Q9ULH1;H0YBF7;H0YBM4;H0YBY9;E5RHD7	Arf-GAP with SH3 domain, ANK repeat and PH domain-containing protein 1	ASAP1	+	10	10.8	7.91445e-09	1.738	1.809	7.72731	8.4009
Q13247;Q13247-3;Q13247-2;Q08170;Q13243;Q13243-3;F6T1J1;B4DUA4;B4DJK0	Serine/arginine-rich splicing factor 6	SRSF6	+	4	9.9	9.88815e-08	1.187	0.312	8.074	8.21923
P28070	Proteasome subunit beta type-4	PSMB4	+	11	50.4	9.29734e-07	-1.535	0.474	7.5553	8.647
Q8WV24;R4GND3	Pleckstrin homology-like domain family A member 1	PHLDA1	+	11	22.2	1.36007e-06	-0.618	-0.077	9.6621	10.0045
O15357;O15357-2;H7BXR2;H0YFZ4;F5GY16;Q92835;Q92835-2;Q92835-3;H7C292;H7C2V3;H0Y5Q9;F5GXI6;F5H588	Phosphatidylinositol 3,4,5-trisphosphate 5-phosphatase 2	INPPL1	+	42	38.1	6.30414e-06	0.719	0.464	8.82351	9.75478
Q8WWY3;E7EVX8;E7ESA8;Q8WWY3-2;Q8WWY3-3;E7EN72;E7ESX0;E7EU94	U4/U6 small nuclear ribonucleoprotein Prp31	PRPF31	+	7	22	1.50673e-05	1.311	-0.076	7.69959	8.635
O15164;O15164-2	Transcription intermediary factor 1-alpha	TRIM24	+	7	7.1	2.52182e-05	1.277	-0.314	6.93999	7.82126
B4DUT8;Q99439;B4DDF4;Q99439-2;H3BVI6;K7ES69;H3BQH0	Calponin-2	CNN2	+	7	27.3	2.81315e-05	-1.306	-0.147	7.32681	8.41472
P46736;P46736-3;P46736-2;H9KVA9;P46736-4;P46736-5	Lys-63-specific deubiquitinase BRCC36	BRCC3	+	11	49.7	3.03287e-05	0.82	0.191	8.55624	9.56343
O43402;O43402-2;M0R1B0	Neighbor of COX4	COX4NB	+	7	47.1	3.96363e-05	0.92	0.15	8.10633	9.03575
Q9Y6I3-1;Q9Y6I3;Q9Y6I3-3;Q9H201;I6L9I8;Q9H201-2;D6REL6;D6RFG3;D6RBR6;D6RBI9;D6R907	Epsin-1	EPN1	+	14	28.4	4.44769e-05	0.803	0.266	8.39322	9.2859
H0Y7A7;E7ETZ0;P62158;E7EMB3;Q96HY3;G3V361;G3V479;M0QZ52;F8WBR5;G3V226	Calmodulin	CALM2;CALM1	+	10	36.4	5.24157e-05	0.645	0.531	8.93868	9.62191
Q02413;B7Z845	Desmoglein-1	DSG1	+	25	32.1	7.19182e-05	-0.77	-0.586	8.21223	8.09284
Q8IWV8;Q8IWV8-4;Q8IWV8-2;Q8IWV8-3	E3 ubiquitin-protein ligase UBR2	UBR2	+	10	8.1	7.50129e-05	-0.768	0.307	7.99037	8.69717
Q9Y3A4;Q9NSQ0	Ribosomal RNA-processing protein 7 homolog A	RRP7A	+	9	42.1	9.07381e-05	-0.623	-0.396	8.66278	8.77788
Q15004;H0YMA4;H0YKX3;Q15004-2	PCNA-associated factor	PAF;KIAA0101	+	6	69.4	0.000127743	-0.488	-0.715	9.32247	9.94263
Q9UHB7;Q9UHB7-2;Q9UHB7-3;C9JCE0	AF4/FMR2 family member 4	AFF4	+	14	12.1	0.000153469	0.849	0.658	7.95167	8.54997
Q96LD4;Q96AD0;K7EJ63	Tripartite motif-containing protein 47	TRIM47	+	12	24.1	0.000162491	-1.173	0.24	7.44396	7.70416
O15144;G5E9J0;C9JTV5;H7C3F9;G5E9S7	Actin-related protein 2/3 complex subunit 2	ARPC2	+	12	34	0.000168871	-0.479	-0.248	9.20793	9.81023
P17174;B7Z7E9	Aspartate aminotransferase, cytoplasmic;Aspartate aminotransferase	GOT1	+	11	41.6	0.000441236	-1.091	-0.084	7.57826	8.19834
P50750-2;P50750	Cyclin-dependent kinase 9	CDK9	+	7	16.6	0.000478589	-0.675	0.082	7.89566	8.70811
Q9UKK9;A6NFX8;A6NJU6;A6NCQ0;C9JYY9;H0YEY4	ADP-sugar pyrophosphatase	NUDT5	+	10	50.2	0.000495628	1.061	-0.064	7.24673	9.04202
F8VQY2;Q96RL1;Q96RL1-3;Q96RL1-2;Q96RL1-4;D6RCQ3;D6RC40;D6RCF3;Q96RL1-5;D6RDZ5;D6R9M3	BRCA1-A complex subunit RAP80	UIMC1	+	19	37.1	0.000580824	0.679	0.38	8.7301	9.55263
P35232;C9JW96;E9PCW0;E7ESE2;C9JZ20;B4DY47;D6RBK0	Prohibitin	PHB	+	11	39.3	0.000655552	-1.057	-0.088	7.37481	8.05855
Q9Y617;Q9Y617-2	Phosphoserine aminotransferase	PSAT1		18	55.7	0.00117286	-0.514	-0.101	8.51712	9.81393
Q12768;E7EQI7;E5RFU6	WASH complex subunit strumpellin	KIAA0196		12	13.4	0.00125476	-0.622	0.135	7.82714	8.10851
Q6PJT7;Q6PJT7-2;Q6PJT7-5;Q6PJT7-9;H0YJA2;G3V256;Q6PJT7-3;Q6PJT7-4;G3V5I6;G3V3Y4;G3V411;G3V3R9;G3V572;G3V240;G3V4R5;G3V473;Q6PJT7-6;Q6PJT7-8;H0YJ51;H0YJ87;G3V2X4	Zinc finger CCCH domain-containing protein 14	ZC3H14		19	31.5	0.00126526	0.726	0.51	8.01165	9.39773
P05423;E5RHT4;E7EQ68	DNA-directed RNA polymerase III subunit RPC4	POLR3D		4	10.1	0.00128443	-0.997	0.85	7.25222	7.73931
O43293;O43293-2;M0QYY8	Death-associated protein kinase 3	DAPK3		9	21.1	0.00136144	0.978	-0.289	7.02977	7.96554
Q13322;Q13322-4;Q13322-2;Q13322-3;H7C3B9	Growth factor receptor-bound protein 10	GRB10		4	9.6	0.00137129	-0.991	-0.095	7.05499	8.05929
D6W592;Q8WVV9;Q8WVV9-4;B7WPG3;Q5JB52;H7C464;C9IYN3;Q8WVV9-2;Q8WVV9-3;H7BXH8;C9JJZ7;H7C0J6	Heterogeneous nuclear ribonucleoprotein L-like	HNRPLL		16	35.8	0.00141803	-0.615	0.206	8.13296	8.63344
P11172;P11172-3;P11172-2;E9PFD2;P11172-4;F8WDG4;F2Z303;F2Z3P2	Uridine 5-monophosphate synthase;Orotate phosphoribosyltransferase;Orotidine 5-phosphate decarboxylase	UMPS		15	35.6	0.0014429	-0.614	-0.069	7.91668	8.92966
Q9BUJ2;Q9BUJ2-2;B7Z4B8;Q9BUJ2-4;Q9BUJ2-3;M0QYZ0;M0R3F1;M0R0K8;M0QZV6;M0R203;M0QYI8;M0R247;M0QYM5	Heterogeneous nuclear ribonucleoprotein U-like protein 1	HNRNPUL1		11	18.6	0.0020326	-0.594	0.091	8.03411	8.76614
Q15424-3;Q15424-4;Q15424;Q15424-2;B7Z2F6;F5GZU3;K7EII0	Scaffold attachment factor B1	SAFB		14	15.9	0.0022865	-0.587	0.222	7.83755	8.62556
Q04760;Q04760-2	Lactoylglutathione lyase	GLO1		5	26.6	0.00256916	-0.58	0.002	8.04734	8.99589
Q13131-2;Q13131;Q96E92	5-AMP-activated protein kinase catalytic subunit alpha-1	PRKAA1		22	46.2	0.00265559	-0.578	0.033	8.20332	9.41994
O43148-2;O43148;K7EP06;F5H2D9;K7EPP5;K7ERH6	mRNA cap guanine-N7 methyltransferase	RNMT		12	30.6	0.00327536	0.664	0.004	8.05015	9.08051
Q709C8;Q709C8-3;Q709C8-2;Q709C8-4	Vacuolar protein sorting-associated protein 13C	VPS13C		26	9	0.00362963	0.657	0.046	7.92446	8.90085
O43290;E9PQI8	U4/U6.U5 tri-snRNP-associated protein 1	SART1		28	40.2	0.00396631	0.571	0.251	8.60981	9.5134
Q71U36;Q71U36-2;Q13748;Q13748-2;Q6PEY2;F8VQQ4	Tubulin alpha-1A chain;Tubulin alpha-3C/D chain;Tubulin alpha-3E chain	TUBA1A;TUBA3C;TUBA3E		34	71	0.00404832	-0.552	-0.065	8.04575	9.11844
Q16658;J3KNT0;H7BYX5;C9JFC0;C9JPH9	Fascin	FSCN1		22	54	0.00511026	-0.354	-0.331	8.83095	9.43178
P06703;R4GN98	Protein S100-A6	S100A6		7	54.4	0.00535912	-0.352	-0.165	9.47343	10.3704
Q96T23;Q96T23-2;H0YER1;Q96T23-3;H0YCN2;H7C306;H0YDG9;H0YEX0	Remodeling and spacing factor 1	RSF1		24	20.8	0.00539613	0.552	0.423	8.41428	9.397
Q99741;J3QLN7;J3QR52;J3KTI7	Cell division control protein 6 homolog	CDC6		19	34.5	0.0059738	-0.847	-0.177	6.82484	8.29243
Q9H074;Q9H074-2;D6REB4;D6R9H8	Polyadenylate-binding protein-interacting protein 1	PAIP1		13	37.2	0.00616839	-0.525	-0.225	8.00504	9.37475
O14545;F8VNX8;B4DI89;F8VVF3;F8VWK2;S4R2Z9	TRAF-type zinc finger domain-containing protein 1	TRAFD1		25	61	0.00666015	0.436	0.24	9.4075	10.1147
P06702	Protein S100-A9	S100A9		11	67.5	0.00734066	-0.422	0.3	8.55943	8.73764
P09493-3;P09493-8				38	73.2	0.00775809	0.428	0.215	10.2209	10.7432
Q9H4H8;Q9H4H8-2;O75064;E9PAK5	Protein FAM83D	FAM83D		17	34.4	0.00800101	0.815	-0.106	7.53214	8.50491
P48507	Glutamate--cysteine ligase regulatory subunit	GCLM		5	24.1	0.00837999	-0.811	0.167	7.17145	8.2408
P22681;Q9ULV8	E3 ubiquitin-protein ligase CBL	CBL		40	53.4	0.00884897	0.421	0.995	9.45876	9.8592
P51608-2;P51608;B5MCB4;C9JH89	Methyl-CpG-binding protein 2	MECP2		19	43.4	0.0089127	-0.33	-0.233	9.26044	8.81567
Q53EL6;Q53EL6-2;Q5VZS7	Programmed cell death protein 4	PDCD4		16	46.5	0.00912577	0.591	0.575	7.95987	9.02486
Q9BSV6;E7EQB3;A9C4B9;B0V3J0	tRNA-splicing endonuclease subunit Sen34	TSEN34		10	38.4	0.00956374	0.797	-0.285	6.0737	8.20073
Q8IVM0;Q8IVM0-2	Coiled-coil domain-containing protein 50	CCDC50		30	76.8	0.00971005	0.416	0.203	10.203	10.641
Q15149;Q15149-2;Q15149-6;Q15149-5;Q15149-8;Q15149-7;Q15149-3;E9PMV1;H0YDN1;E9PKG0;E9PIA2;E9PQ28	Plectin	PLEC		258	56.2	0.00974876	-0.326	-0.161	9.92882	10.5588
Q8IYW5	E3 ubiquitin-protein ligase RNF168	RNF168		10	18.4	0.0104797	0.509	0.352	8.32692	9.04204
Q9Y5K6	CD2-associated protein	CD2AP		22	43.7	0.0108414	0.41	0.291	8.89458	9.74063
Q14534;E7EVQ6;H0YBN7;E5RJH9	Squalene monooxygenase	SQLE		7	17.1	0.0109617	0.783	-0.147	7.37219	8.36582
O14936;O14936-3;H9KV37;O14936-2;F8W998;O14936-6;O14936-4;Q5JS74;O14936-5;Q5JS72;Q5JS79	Peripheral plasma membrane protein CASK	CASK		11	14.3	0.0110681	0.782	0.157	7.55534	8.80996
P60842	Eukaryotic initiation factor 4A-I	EIF4A1		33	66	0.0113813	-0.319	-0.128	9.61726	10.394
Q14444;Q14444-2;G3V153;E9PLA9;E9PP31	Caprin-1	CAPRIN1		18	24.3	0.0118903	-0.317	-0.108	8.77515	9.75366
Q9Y230;B3KQ59;M0R0Y3;M0QXI6;M0R0Z0;M0QXZ7	RuvB-like 2	RUVBL2		20	48.4	0.0120248	0.57	-0.002	8.00284	9.27605
E9PRY8;P29692-2;P29692;E9PK01;P29692-3;P29692-4;E9PQZ1;E9PI39;E9PQ49;E9PL12;E9PPR1;E9PL71;H0YCK7;E9PIZ1;E9PMW7;H0YE72;E9PK06;H0YE58;E9PN91;E9PK72;E9PKK3;E9PJD0;E9PQC9;E9PNW6	Elongation factor 1-delta	EEF1D		22	29.3	0.0120884	0.404	-0.176	9.16375	10.1933
P62241;Q5JR95	40S ribosomal protein S8	RPS8		8	42.3	0.0125077	-0.477	-0.126	8.09177	8.36312
O00472;B4DNK7;D6RC27;H0Y8G1	RNA polymerase II elongation factor ELL2	ELL2		15	26.2	0.0126582	0.768	0.604	7.70095	8.39074
Q13283;F5H4D6;E5RIZ6;E5RJU8;Q5HYE9;E5RH42;E5RIF8;E5RI46;D6R9A4;D6R9X5;E5RH00	Ras GTPase-activating protein-binding protein 1	G3BP1		10	27.5	0.0134212	-0.388	0.176	8.2579	8.85341
Q86YT6	E3 ubiquitin-protein ligase MIB1	MIB1		43	53.2	0.0134609	0.398	-0.005	9.05796	10.1477
P55263;P55263-2;P55263-4;P55263-3	Adenosine kinase	ADK		11	32.6	0.0157874	-0.74	0.066	7.73385	9.12737
P49721	Proteasome subunit beta type-2	PSMB2		10	43.3	0.0169167	0.737	-0.175	7.73288	8.51044
Q9NZL9;Q9NZL9-2;Q9NZL9-4;Q9NZL9-3;E5RJR3;H7C0X7;Q9NZL9-5;E5RFS9	Methionine adenosyltransferase 2 subunit beta	MAT2B		8	27.2	0.0169895	-0.455	-0.04	8.02621	8.57654
Q96A72;A6NEC0;F5H6N1;F5H124	Protein mago nashi homolog 2	MAGOHB		10	64.2	0.0180156	0.538	-0.143	8.11517	9.25603
Q9Y3Z3;Q9Y3Z3-2;Q9Y3Z3-4;Q9Y3Z3-3;A6NDZ3	SAM domain and HD domain-containing protein 1	SAMHD1		18	32.1	0.0180156	0.538	-0.036	8.13835	9.13274
P61254;J3QRC4;J3QQV1;J3QQQ9;J3QRI7;J3KTJ8;J3KSS0	60S ribosomal protein L26	RPL26		10	53.1	0.0183978	0.47	0.313	8.45998	9.10659
P46782;M0R0F0;M0R0R2;M0QZN2	40S ribosomal protein S5;40S ribosomal protein S5, N-terminally processed	RPS5		14	58.3	0.018434	-0.449	0.089	8.0038	9.24151
Q9Y5L0;C9J7E5;Q9Y5L0-1;Q9Y5L0-5;Q9Y5L0-3;E9PFH4	Transportin-3	TNPO3		19	26.9	0.0185362	0.727	-0.172	7.65892	8.841
Q96AP4;Q96AP4-2	Zinc finger with UFM1-specific peptidase domain protein	ZUFSP		15	28.7	0.0186561	0.469	0.122	8.66867	9.44705
O60232;H0YEB6;G3V1B8;H0YEK1;E9PK41;E9PN57	Sjoegren syndrome/scleroderma autoantigen 1	SSSCA1		5	34.2	0.0191823	0.467	0.007	8.61742	8.97393
G8JLI3;Q5H9R7-5;Q5H9R7;Q5H9R7-2;Q5H9R7-6;E9PKF6;H7BXH2;Q5H9R7-4;Q5H9R7-3;E9PQP7;H0YEN2;E9PNN8;E9PK08;H0YDW1;H0YEV0;E9PKG4;E9PJD8;H0YDK9	Serine/threonine-protein phosphatase 6 regulatory subunit 3	PPP6R3		21	33	0.019221	0.723	-0.004	7.75287	9.16157
Q86TI2-2;Q86TI2;Q86TI2-4;M0R2A8;M0R2G6;M0R3C4;M0R0I1;M0R162;M0QXG6;M0QXI5;M0R145;M0R3E8;M0R1L4	Dipeptidyl peptidase 9	DPP9		25	32.5	0.0197187	-0.444	0.019	7.8675	9.43471
Q5T3J3;Q5T3J3-2	Ligand-dependent nuclear receptor-interacting factor 1	LRIF1		13	27.8	0.0201854	-0.711	-0.464	7.02041	8.31305
P63172;Q5VTU3	Dynein light chain Tctex-type 1	DYNLT1		3	49.6	0.0202737	0.463	0.152	8.37703	8.32291
P18583-5;P18583-2;P18583-9;P18583;P18583-7;P18583-4;P18583-3;P18583-10;P18583-6;H7C1M2;J3QSZ5;P18583-8;H7C2G8	Protein SON	SON		9	4.6	0.0203545	-0.71	0.021	7.3237	8.62104
Q96PK6;Q96PK6-2	RNA-binding protein 14	RBM14		28	41.9	0.0210688	-0.361	0.093	8.71334	9.16987
P49790;F6QR24	Nuclear pore complex protein Nup153	NUP153		35	26.9	0.0214189	0.459	0.313	8.72134	9.12735
Q8WV99;E9PFU9;B4DEN4;E7EV05;Q8WV99-2;B8ZZ56;F8WEE4;C9J1R6	AN1-type zinc finger protein 2B	ZFAND2B		6	40.9	0.0217138	0.458	0.086	8.41779	9.62168
O95166;H6UMI1;I3L3J4	Gamma-aminobutyric acid receptor-associated protein	GABARAP		6	27.4	0.0232422	0.453	0.106	8.54057	9.40406
P00492	Hypoxanthine-guanine phosphoribosyltransferase	HPRT1		12	76.1	0.0235862	-0.354	0.033	8.5478	9.22264
H0Y413;O43900;F5H4N2;B7Z8F2;F5GWQ1;H7BZP7;A6ND81;C9JYV3	Prickle-like protein 3	PRICKLE3		8	14.6	0.0239663	-0.353	-0.165	8.27768	8.33414
Q9BW27;J3KT10;B4DMQ3;J3KRC0;J3QL54;B4DPW1;J3KSH3;J3QLH0;J3QLD4;F5H0W7;J3QLV0	Nuclear pore complex protein Nup85	NUP85		11	19.4	0.0239663	-0.353	-0.003	8.23424	8.96922
P12277;G3V4N7;H0YJG0;G3V461;P06732;G3V2I1	Creatine kinase B-type	CKB		11	40.2	0.0240889	0.514	-0.081	7.9961	8.88807
H0Y368;Q5QPK2;O60762;E9PHH5;Q5QPJ9	Dolichol-phosphate mannosyltransferase	DPM1		12	44.4	0.0245313	0.449	0.29	8.41395	8.90579
Q9UPY3;Q9UPY3-2;B3KRG4;H0YJZ6	Endoribonuclease Dicer	DICER1		21	13.4	0.0246642	0.695	0.166	7.77253	9.102
O60493;O60493-4;O60493-2;O60493-3	Sorting nexin-3	SNX3		11	58.6	0.0246672	0.512	-0.035	8.12367	8.72266
P31150;G5E9U5	Rab GDP dissociation inhibitor alpha	GDI1		18	53.7	0.0250015	-0.685	0.213	7.30351	8.43761
Q8TEX9-2;Q8TEX9;H0YN14;H0YMR4;H0YN07;H0YL92;H0YLV0;H0YKG5;H0YK93	Importin-4	IPO4		17	21.1	0.0250127	-0.426	-0.01	8.09466	8.81268
Q2M389;Q2M389-2;F8VYH7;F8W1W1	WASH complex subunit 7	KIAA1033		13	14.7	0.0256708	-0.424	-0.042	8.21463	8.63312
Q96CV9;Q96CV9-2;Q96CV9-3;H7C1H4	Optineurin	OPTN		39	71.8	0.0270919	0.357	-0.019	9.42549	10.1376
Q8TBY9-2;Q8TBY9	WD repeat-containing protein 66	WDR66		7	10.5	0.0271427	0.684	0.461	7.11012	8.40581
Q12834	Cell division cycle protein 20 homolog	CDC20		17	52.1	0.028777	0.437	0.186	8.36194	9.08805
O94888;F5GYB1;C9JAT7;H7BYF4;C9JD50;F8WB69	UBX domain-containing protein 7	UBXN7		20	39.3	0.0289099	0.353	0.243	8.85581	10.2073
Q8IWJ2;B8ZZW2;B8ZZA5;H7BYJ9;U3KPU4;U3KQE0;H7C010;Q8IWJ2-3	GRIP and coiled-coil domain-containing protein 2	GCC2		24	18.1	0.0293999	0.497	0.183	8.16491	8.8459
Q15714;Q15714-3;Q15714-4;Q15714-2;O75157;O75157-2;H0Y865;Q9Y3Q8;H7BZ77;A8MWR6;H7C4J9;C9IZ15	TSC22 domain family protein 1	TSC22D1		16	20.9	0.0298723	-0.339	0.1	8.75668	9.48968
Q9HA77;H0YFF0;F5H579;F5H623;H0YFV1	Probable cysteine--tRNA ligase, mitochondrial	CARS2		13	24.6	0.0299422	-0.412	-0.063	8.04023	9.3584
Q9H3M7;F6RIS4	Thioredoxin-interacting protein	TXNIP		15	37.6	0.0306538	-0.271	-0.417	8.84201	9.65862
B4DR87;Q02809;Q5JXB7;Q5JXB9;Q5JXB8	Procollagen-lysine,2-oxoglutarate 5-dioxygenase 1	PLOD1		36	47.4	0.0312522	-0.27	-0.032	8.83507	9.65793
P30044;P30044-2;P30044-3;P30044-4	Peroxiredoxin-5, mitochondrial	PRDX5		10	57	0.0312712	-0.657	-0.041	7.25662	8.48962
O14965;A3KFJ0;Q5QPD4;A3KFJ1;Q5QPD2;Q5QPD1;A3KFJ2;Q9UQB9;Q5Y191;Q9UQB9-3;Q9UQB9-2;B4DXA6	Aurora kinase A	AURKA		16	52.9	0.031518	-0.656	-0.043	7.50669	9.10838
Q9NYU2;Q9NYU2-2	UDP-glucose:glycoprotein glucosyltransferase 1	UGGT1		19	15.4	0.0317666	-0.655	0.096	7.34752	9.03838
Q8IZT6;Q8IZT6-2;Q5VYL4	Abnormal spindle-like microcephaly-associated protein	ASPM		19	7	0.0322022	0.664	-0.177	7.46228	8.30544
P06748;P06748-2;P06748-3;E5RI98;E5RGW4	Nucleophosmin	NPM1		15	52.7	0.0324793	-0.268	-0.298	9.30813	9.86375
O60942;O60942-2;B4DSJ8;O60942-4;Q5TCW7;O60942-3	mRNA-capping enzyme;Polynucleotide 5-triphosphatase;mRNA guanylyltransferase	RNGTT		14	30.7	0.0325223	-0.652	0.103	7.67	7.72075
O43929;O43929-3;O43929-2;B7Z632;CON__Q2YDI2;Q53SE3;C9J2X8;C9JGH7;Q96NJ5;B7Z346;B7Z4E2;Q5THS9	Origin recognition complex subunit 4	ORC4		14	35.1	0.0327056	-0.405	0.235	7.9286	8.92738
Q9H2Y7;H3BNX5;E9PE29;H3BS99	Zinc finger protein 106 homolog	ZFP106		13	10.7	0.0330268	0.661	0.316	7.76788	8.94657
Q12947;Q12946	Forkhead box protein F2	FOXF2		7	22.7	0.0331082	-0.267	-0.208	8.87787	9.06399
O14730;B4E1Q4;O14730-2;J3QQL5;J3QLP4	Serine/threonine-protein kinase RIO3	RIOK3		13	27.9	0.0336407	0.425	0.119	8.24817	9.05681
Q86UV5;B7ZKS7;Q86UV5-2;Q86UV5-3;Q86UV5-7;Q86UV5-5;Q86UV5-4;E9PJH5;Q86UV5-6;E9PJ93;H3BLX5;E9PRY5	Ubiquitin carboxyl-terminal hydrolase 48	USP48		24	29.4	0.0336407	0.425	0.05	8.52605	9.39592
Q9UHP3-3;Q9UHP3-1;Q9UHP3;Q96B65;H7C253;H7C1T8	Ubiquitin carboxyl-terminal hydrolase 25	USP25		35	36.1	0.0344598	0.342	0.181	8.8483	9.29458
Q16719;Q16719-2;B8ZZA3;F8WEP1	Kynureninase	KYNU		22	54	0.0353528	-0.328	-0.212	8.66432	9.58246
E7ETA6;Q15154;Q15154-2;E7EV56;H0YBA1;A6NNN6;E7EV93;E9PGW9;Q15154-3;E5RGQ4	Pericentriolar material 1 protein	PCM1		69	36.5	0.0355611	0.34	0.054	9.14537	10.1771
Q5K651;C9JKF1	Sterile alpha motif domain-containing protein 9	SAMD9		10	9.2	0.0359778	-0.639	-0.289	7.44668	8.42065
Q14149;H0YIR5;H0YHQ4	MORC family CW-type zinc finger protein 3	MORC3		22	27.2	0.0360919	0.479	0.222	8.21677	9.46397
Q96N67;Q96N67-6;Q96N67-2;Q96N67-5;Q96N67-3;Q96N67-4;H0Y7L2;Q96NI0	Dedicator of cytokinesis protein 7	DOCK7		8	4.6	0.0373877	-0.634	-0.168	7.53732	7.87924
Q9Y6E2;E7ETZ4;B5MCH7;Q75MG1;B5MCE7;E7EMS9;F8WDX8;C9JF98;E9PFD4	Basic leucine zipper and W2 domain-containing protein 2	BZW2		21	44.2	0.0378087	-0.26	-0.074	9.03359	9.69464
Q58WW2-3;Q58WW2-2;Q58WW2;Q58WW2-4;F2Z305	DDB1- and CUL4-associated factor 6	DCAF6		21	27.8	0.0378539	0.336	0.317	8.903	9.47059
Q96P11-2;Q96P11-4;Q96P11;Q96P11-5;Q96P11-3;Q63ZY6;Q63ZY6-5;Q3KNT7-3;Q63ZY6-4;Q63ZY6-6;Q3KNT7;Q3KNT7-2;Q63ZY6-2	Putative methyltransferase NSUN5	NSUN5		18	42.5	0.0393211	0.64	0.08	6.95817	8.88324
P83916;J3KS05;B5MD17;K7ELA4;C9JWS9	Chromobox protein homolog 1	CBX1		7	48.1	0.0396867	0.412	0.318	8.53605	9.28537
P07093-3;P07093-2;C9JN98		SERPINE2		11	28.4	0.0400443	-0.625	-0.061	7.41544	8.86506
O95831;O95831-3;O95831-4;O95831-6;O95831-2;E9PMA0;O95831-5	Apoptosis-inducing factor 1, mitochondrial	AIFM1		17	36.4	0.0410579	-0.318	-0.034	8.40939	9.36702
Q96A26;F8W7Q4;E9PH05	Protein FAM162A	FAM162A		4	27.3	0.0418332	-0.385	-0.267	8.06655	9.37229
Q9Y224;G3V4C6;H0YJB9;G3V4E7	UPF0568 protein C14orf166	C14orf166		13	61.1	0.0429146	-0.315	-0.086	8.42868	9.3927
P09601;B1AHA8	Heme oxygenase 1	HMOX1		12	54.9	0.0431822	-0.615	-0.277	7.66531	9.11784
P19623;K7EQ47;K7ESL0;K7EKM4;K7EL89	Spermidine synthase	SRM		12	46.7	0.043373	-0.382	-0.132	8.23354	9.02088
O00148;O00148-2;B1Q2N1;K7EQN7;K7EPJ3;K7EN69;K7EN25;K7EIL8;K7EL56;K7ENP6;F6SXL5	ATP-dependent RNA helicase DDX39A	DDX39A;DDX39		24	61.4	0.0438643	-0.252	-0.024	9.40917	10.4214
P35520-2;P35520;F5H2U1;H7C2H4;C9JMA6;H7C1W6	Cystathionine beta-synthase	CBS		10	22.7	0.0444259	-0.38	-0.248	7.86714	8.45215
Q9UBE0;M0QZS6;B3KNJ4;Q9UBE0-3;Q9UBE0-2;M0QX65;B4DY66;M0R054;M0QYM8;M0R286;M0QYP2;M0R375	SUMO-activating enzyme subunit 1	SAE1		11	37.3	0.0455003	-0.378	-0.001	8.04537	9.02059
Q6P0N0;G5E9K5;Q6P0N0-2;C9J2Q8;H0YJM1	Mis18-binding protein 1	MIS18BP1		17	19.8	0.0484986	0.614	0.128	7.21417	7.95125
Q03468;F5H493;D6R9X7	DNA excision repair protein ERCC-6	ERCC6		11	10.4	0.0492736	0.612	0.008	7.53204	8.76285
P23258;Q9NRH3;K7EIS0;K7EKE5	Tubulin gamma-1 chain;Tubulin gamma-2 chain	TUBG1;TUBG2		9	32.2	0.0495613	0.394	0.365	8.37373	8.91017
P21673;E9PD37;A6NJE6;A6NM56	Diamine acetyltransferase 1	SAT1		6	40.9	0.0506098	-0.369	0.25	7.81618	8.38275
P51784;G5E9A6;Q5JXD3	Ubiquitin carboxyl-terminal hydrolase 11;Ubiquitin carboxyl-terminal hydrolase	USP11		17	26.3	0.0508548	0.608	0.136	7.62379	9.2083
P61006;B4DEK7	Ras-related protein Rab-8A	RAB8A		9	44	0.0512033	0.447	0.087	8.16821	9.08774
J3KN32;Q9UKL0;E9PQE5;E9PR63	REST corepressor 1	RCOR1		10	28.9	0.0516612	0.606	0.392	7.18614	8.70783
Q5XPI4-2;Q5XPI4;C9JS59;C9J266;C9JN91;F8WB91	E3 ubiquitin-protein ligase RNF123	RNF123		8	6.7	0.0517502	0.446	-0.043	7.86127	8.18761
Q06124;Q06124-2;Q06124-3;H0YF12	Tyrosine-protein phosphatase non-receptor type 11	PTPN11		20	40.7	0.0526447	0.389	0.1	8.42914	9.16714
P04080	Cystatin-B	CSTB		6	79.6	0.0530304	-0.365	-0.347	7.94557	9.36811
P46776;E9PLL6;E9PLX7;E9PJD9;H0YF34	60S ribosomal protein L27a	RPL27A		11	62.8	0.0535116	-0.241	-0.006	9.55077	10.3161
P12004	Proliferating cell nuclear antigen	PCNA		20	80.8	0.0535116	-0.241	-0.192	9.28484	10.2352
Q9UGI0	Ubiquitin thioesterase ZRANB1	ZRANB1		4	9.9	0.053987	0.442	0.042	7.97508	8.7462
Q12986;Q12986-2;Q12986-3	Transcriptional repressor NF-X1	NFX1		15	16.5	0.0548269	-0.298	-0.222	8.4129	8.92576
P07951-2;P07951-3				41	73.6	0.0560267	0.31	0.138	10.7786	10.9768
Q9UM54;E7EW20;Q9UM54-1;Q9UM54-4;Q9UM54-6;Q9UM54-2;Q9UM54-5	Unconventional myosin-VI	MYO6		11	10	0.0563039	0.438	-0.083	7.87608	8.21957
Q9Y2X9;A6NF48;G5E9X2;Q6PJ98	Zinc finger protein 281	ZNF281		46	70.5	0.056431	-0.238	-0.081	10.1816	10.5563
P63096;P63096-2;C9JPP4;C9JL77	Guanine nucleotide-binding protein G(i) subunit alpha-1	GNAI1		11	34.5	0.0571676	0.593	0.41	7.28682	8.31806
P22234;P22234-2;E9PBS1;D6RF62	Multifunctional protein ADE2;Phosphoribosylaminoimidazole-succinocarboxamide synthase;Phosphoribosylaminoimidazole carboxylase	PAICS		21	44.9	0.057192	-0.295	0.036	8.72735	10.168
P29966	Myristoylated alanine-rich C-kinase substrate	MARCKS		10	42.8	0.0574331	-0.237	-0.288	9.12595	9.41118
Q96EV2;H7C0H2;H7BXM6;H0Y3K3;A8MTF7;Q96EV2-2	RNA-binding protein 33	RBM33		29	35.6	0.0574331	-0.237	0.043	9.34007	10.0782
P01111;G3V5T7;G3V4K2	GTPase NRas	NRAS		7	48.1	0.0574743	-0.576	-0.104	7.67103	8.76365
Q9H040;B1AKT1;Q9H040-2;Q9H040-3	Zinc finger RAD18 domain-containing protein C1orf124	C1orf124		11	28.2	0.0580954	0.435	0.343	8.15245	8.7166
Q70J99;Q70J99-3;Q70J99-2;K7EN81;K7EQ37;K7EIH3;K7EMK8;K7EN29	Protein unc-13 homolog D	UNC13D		18	22	0.0581623	-0.357	-0.323	8.17087	8.83944
Q9BUP3-3;Q9BUP3;E9PI87;Q9BUP3-2	Oxidoreductase HTATIP2	HTATIP2		10	39.1	0.0585054	0.59	0.344	7.23157	8.06956
Q5TDH0-3;Q5TDH0;Q5TDH0-2;H0YI90;H0YII4;Q8WTU0	Protein DDI1 homolog 2	DDI2		18	55.1	0.0585283	0.307	-0.031	8.77706	9.67529
O14964;O14964-2;I3L1P5;I3L1E3;I3L165;I3L2H4	Hepatocyte growth factor-regulated tyrosine kinase substrate	HGS		10	14.4	0.0585988	0.38	0.139	8.48447	9.05503
Q96BH1	E3 ubiquitin-protein ligase RNF25	RNF25		15	42.3	0.0588154	-0.293	-0.058	8.53247	9.41452
O95551-2;O95551;O95551-3	Tyrosyl-DNA phosphodiesterase 2	TDP2		11	34.4	0.0607037	0.377	0.291	8.43834	9.58031
Q9UBB4;Q9UBB4-2;B1AHE4;B1AHE3;H0Y7N2	Ataxin-10	ATXN10		18	41.1	0.0611221	0.304	0.174	9.23065	9.95764
P84090;G3V279	Enhancer of rudimentary homolog	ERH		5	49	0.0614191	0.376	0.043	8.43186	9.41764
Q6NZI2;Q6NZI2-2;Q6NZI2-3	Polymerase I and transcript release factor	PTRF		19	53.6	0.0629035	0.302	0.086	9.64287	10.5356
P31942;P31942-2;P31942-3;B4DHY1;P31942-4;P31942-5;P31942-6	Heterogeneous nuclear ribonucleoprotein H3	HNRNPH3		7	29.2	0.0634822	-0.562	0.054	7.3891	8.02305
Q08257;Q08257-3;A6NP24;C9JH92;Q08257-2	Quinone oxidoreductase	CRYZ		10	38.6	0.0634822	-0.562	0.101	6.94353	8.42509
P19174-2;P19174;M0QX77	1-phosphatidylinositol 4,5-bisphosphate phosphodiesterase gamma-1	PLCG1		20	19.8	0.0637561	0.426	0.222	8.22566	9.16068
O60488;O60488-2;D6RF95;H0Y9A0;D6RD96;D6RDA8;D6RFW9	Long-chain-fatty-acid--CoA ligase 4	ACSL4		39	64.8	0.0638103	0.301	0.188	9.503	10.2766
Q9UIV1;Q9UIV1-2;H0YAV9;E5RGH2;H0YBT3	CCR4-NOT transcription complex subunit 7	CNOT7		5	28.1	0.0643813	-0.56	-0.02	7.38858	8.27026
J3KPL5;Q14596;Q14596-2;B7Z5R6	Next to BRCA1 gene 1 protein	NBR1		23	34	0.0647277	0.3	0.047	8.87075	9.93259
Q53EP0;Q53EP0-2	Fibronectin type III domain-containing protein 3B	FNDC3B		13	13.7	0.0651509	-0.347	-0.12	7.85112	8.91005
P46821;D6RA32;D6RA40;D6RGJ3;D6RCL2	Microtubule-associated protein 1B;MAP1 light chain LC1	MAP1B		27	15.3	0.0651509	-0.347	-0.108	8.07376	9.16762
P31153;B4DN45;Q00266	S-adenosylmethionine synthase isoform type-2;S-adenosylmethionine synthase	MAT2A		17	42	0.067135	-0.228	-0.238	9.06552	9.77038
Q15642;Q15642-3;Q15642-2;Q15642-4;M0R0F9;M0R2H7;Q15642-5	Cdc42-interacting protein 4	TRIP10		4	7.8	0.0673778	-0.344	-0.344	7.97387	7.92804
P04899-4;P04899;B3KTZ0;P04899-2;P04899-3;B4E2X5;F5GZL8;P09471;P09471-2;F8WE78;H3BTM2	Guanine nucleotide-binding protein G(i) subunit alpha-2	GNAI2		17	58.2	0.0675457	0.297	0.212	9.22363	9.83923
Q12996;E9PLP8;Q12996-2;H0YE74;E9PJ06;Q12996-3	Cleavage stimulation factor subunit 3	CSTF3		16	30.1	0.0691633	0.418	0.117	7.98507	8.95671
O15169;O15169-2	Axin-1	AXIN1		18	27.5	0.0694648	-0.226	0.072	8.98386	9.57166
Q13573;G3V3A4;G3V4X8;G3V5R3	SNW domain-containing protein 1	SNW1		12	23.5	0.0697591	0.365	0.162	8.28252	9.12401
P49755;G3V2K7	Transmembrane emp24 domain-containing protein 10	TMED10		8	40.6	0.0703243	-0.28	-0.072	8.60649	9.30815
E7ENR4;P19367-3;P19367;P19367-2;P19367-4;B1AR63;B1AR61;B1AR62	Hexokinase-1	HK1		27	29.7	0.070444	-0.34	-0.045	8.15861	9.33281
Q96P48;Q96P48-3;Q96P48-1;Q96P48-4;Q96P48-2;E7EU13;Q96P48-7;Q96P48-5;F8WBT0;F5GWN4;F5GWQ2;H0YGD1	Arf-GAP with Rho-GAP domain, ANK repeat and PH domain-containing protein 1	ARAP1		7	6	0.0706949	0.565	0.542	7.59795	7.99116
P26373;P26373-2;J3QSB4;J3KS98;H3BTH3;H3BUK8	60S ribosomal protein L13	RPL13		8	37.4	0.0712282	-0.339	0.276	7.94063	8.34345
Q9NYL9;H0YNJ8;H0YKU1;P28289;Q9NZR1;G5EA42;H0YNU8;Q9NZR1-2;H0YMA2	Tropomodulin-3	TMOD3		17	54.3	0.0730135	0.361	0.051	8.74965	9.44187
Q13162;H7C3T4;A6NG45;A6NJJ0	Peroxiredoxin-4	PRDX4		13	63.5	0.0732273	-0.277	-0.038	8.26306	9.27116
P50991;P50991-2;B7Z9L0;B7Z2F4	T-complex protein 1 subunit delta	CCT4		26	59	0.0732273	-0.277	-0.008	8.29118	9.48176
Q92890-1;Q92890;A6NJ11;Q92890-3;C9IZG3;C9J6N9	Ubiquitin fusion degradation protein 1 homolog	UFD1L		18	54.5	0.0734846	0.291	-0.017	8.99933	9.33856
Q15437;Q5QPE2;Q5QPE1	Protein transport protein Sec23B	SEC23B		14	21	0.0739643	-0.54	0.406	7.18844	8.58067
Q99958;Q12948;Q12952;O43638;M0R279	Forkhead box protein C2	FOXC2		14	43.3	0.0742165	-0.276	0.186	8.72514	9.00687
Q9NXH9;Q9NXH9-2;K7EQQ8;K7EJX9;K7EQU7	tRNA (guanine(26)-N(2))-dimethyltransferase	TRMT1		13	22.9	0.0749837	-0.538	0.246	7.23304	8.77392
Q13627-2;Q13627;Q13627-5;F8W9I9;Q13627-4;Q13627-3;F8WAP0;Q9Y463;Q9Y463-3;Q9Y463-2;E7EMI5;M0R131;M0R2X3;Q76N25	Dual specificity tyrosine-phosphorylation-regulated kinase 1A	DYRK1A		34	48.9	0.0768553	-0.22	-0.156	9.74795	9.93997
P46063;F8WD97;F8WA66;F5H2L2;F5H3W0;F5H4P4;F5GYB7	ATP-dependent DNA helicase Q1	RECQL		30	53.6	0.0772498	-0.273	-0.336	8.47426	9.44492
P23919;H7C312;G5E9E9;H7BZ20;H7C3A4	Thymidylate kinase	DTYMK		8	35.8	0.0781106	-0.532	0.02	6.81188	7.8805
Q9NR09;H7C3P0;REV__Q96C03-3;REV__Q96C03;H7C094	Baculoviral IAP repeat-containing protein 6	BIRC6		67	19.8	0.078754	0.286	0.035	8.96542	9.64292
P35659;B4DFG0;P35659-2;D6R9L5;D6RDA2;H0Y8X0;H0Y993	Protein DEK	DEK		10	33.3	0.079007	0.354	0.24	8.57307	9.4949
P57059	Serine/threonine-protein kinase SIK1	SIK1		11	15.7	0.0802536	-0.528	0.416	6.85132	8.26659
Q8N684-3;Q8N684;Q8N684-2;F5H669;F5H047;F5H6M0;J3QT54;C9J323;C9J286;C9JM38;F5GXA3;F5H6A8;F5H6P5;F5H2K8;F5H1W4;F5H5B7	Cleavage and polyadenylation specificity factor subunit 7	CPSF7		8	17.9	0.080703	0.547	-0.186	7.76837	8.35299
G5E9Q6;P35080-2;C9J0J7;P35080;C9JQ45;C9J712;C9J2N0	Profilin;Profilin-2	PFN2		5	35.6	0.0812911	0.546	0.99	6.54895	8.1836
Q9NWF9-1;Q9NWF9;Q9NWF9-3;F8W6D1;F8WDI8;Q6NUR6;C9JIV3	E3 ubiquitin-protein ligase RNF216	RNF216		11	16.3	0.0827125	0.4	-0.244	7.95923	8.74559
P09913	Interferon-induced protein with tetratricopeptide repeats 2	IFIT2		11	26.5	0.0829993	-0.523	-0.07	7.72598	8.61842
Q5W0H4;P13693;J3KPG2;Q8TBK7;E9PJF7;H0YCX0;Q56UQ5	Translationally-controlled tumor protein	TPT1		8	66.5	0.0853948	0.347	-0.05	8.27026	9.4454
P51858;P51858-3;P51858-2;A8K8G0;Q9Y3E1;M0R0J3;H3BPQ6	Hepatoma-derived growth factor	HDGF		12	49.2	0.0854788	0.28	0.188	8.86377	9.50239
O95948;O60422;Q9UBC0;U3KQR8;H7C5F3	One cut domain family member 2	ONECUT2		8	19.2	0.0866081	-0.321	-0.561	7.85384	8.8377
O94874;O94874-3;O94874-2	E3 UFM1-protein ligase 1	UFL1		10	14	0.0886238	0.534	0.192	7.32916	8.59443
P51965;C9J2P0;P51965-3;B7Z306;P51965-2;H7C061;C9J180	Ubiquitin-conjugating enzyme E2 E1	UBE2E1		6	34.7	0.0890112	0.277	0.102	8.84762	9.66131
P35637;P35637-2;H3BPE7	RNA-binding protein FUS	FUS		4	13.5	0.0894149	-0.318	-0.131	7.83984	8.89435
P31350-2;P31350;C9JXC1;Q7LG56-2	Ribonucleoside-diphosphate reductase subunit M2	RRM2		7	22.3	0.0916956	-0.508	-0.344	7.49371	8.62561
P31040;E9PBJ5;D6RFM5;H0Y8X1	Succinate dehydrogenase [ubiquinone] flavoprotein subunit, mitochondrial	SDHA		13	24.2	0.0918323	0.529	-0.182	7.4345	9.03732
P17252;J3KRN5;P05771-2;P05771;F5H5C4;P05129;B7Z8Q0;B7Z870;J3KN97;M0R0I9	Protein kinase C alpha type	PRKCA		17	30.2	0.0922944	-0.315	0.152	8.22374	9.03656
P11586;F5H2F4;G3V3L6	C-1-tetrahydrofolate synthase, cytoplasmic;Methylenetetrahydrofolate dehydrogenase;Methenyltetrahydrofolate cyclohydrolase;Formyltetrahydrofolate synthetase	MTHFD1		13	15.2	0.092485	0.528	0.184	7.21721	8.94736
Q9UKG1;C9JAB0;C9K0C4;H0YH86	DCC-interacting protein 13-alpha	APPL1		30	57.7	0.0926603	0.274	0.117	9.07928	10.0053
Q9Y508;Q9Y508-2	RING finger protein 114	RNF114		12	54.8	0.0931995	0.339	0.216	8.57638	9.10821
Q9UII4;E9PBL0	E3 ISG15--protein ligase HERC5	HERC5		17	19.2	0.0938017	0.526	-0.208	7.57669	8.88849
P48556;R4GMR5;K7EJR3;K7EJC1;K7ENY6;K7ERW6	26S proteasome non-ATPase regulatory subunit 8	PSMD8		12	46	0.0942551	-0.313	0.046	8.11537	9.41066
Q96S82;H3BUV9;H3BV23;H3BSQ2;H3BSE0	Ubiquitin-like protein 7	UBL7		8	32.6	0.0962699	0.336	-0.007	8.68926	9.32758
B4DZM7;Q9UJ41;Q9UJ41-3;E7ERJ8;E9PFK9;Q9UJ41-2;E9PHB8	Rab5 GDP/GTP exchange factor	RABGEF1;KCTD7		13	28.9	0.0962699	0.336	0.142	8.40408	9.27677
B8ZZD4;Q86VP1;Q86VP1-2;Q86VP1-4;Q86VP1-3;H7C3L5;C9J7J4;C9JBZ7	Tax1-binding protein 1	TAX1BP1		44	52.2	0.0964285	0.271	0.053	9.53979	10.4228
O75815;O75815-3;O75815-2	Breast cancer anti-estrogen resistance protein 3	BCAR3		7	13.1	0.0964803	0.522	0.049	6.8821	8.51878
P49915;F8W720	GMP synthase [glutamine-hydrolyzing]	GMPS		35	62.8	0.0966054	-0.206	-0.07	9.09649	9.68389
Q9NY61;K7ERC2;K7EK88;K7ENE9	Protein AATF	AATF		12	32.1	0.0972555	-0.499	0.088	7.11876	8.7393
Q969S3	Zinc finger protein 622	ZNF622		28	56.4	0.0976324	-0.255	0.178	8.5857	9.44515
Q9UNZ2;J3QK90;Q9UNZ2-5;Q9UNZ2-4;F2Z2K0;Q9UNZ2-6;R4GNE6;R4GMY2;G3V4V8	NSFL1 cofactor p47	NSFL1C		30	79.7	0.0977115	0.27	-0.112	9.57282	10.4625
P11387;Q969P6;Q969P6-2;E5RIC7;E5RFS0;E5RJ95;E5RGR2;E5RFE3;E5RGR4;E5RGE7;H0YC03;H0YAR3;H0YBR3;E5RJ33	DNA topoisomerase 1	TOP1		42	50.7	0.0990081	0.269	0.333	9.4256	10.4075
O75419-3;O75419;O75419-2;C9K087	Cell division control protein 45 homolog	CDC45		6	10.4	0.0992196	0.518	-0.016	7.5487	8.19756
Q99816;F5H442;Q99816-2	Tumor susceptibility gene 101 protein	TSG101		9	25.4	0.0992702	0.381	-0.142	7.93712	8.51199
Q3SYB4;Q96P63	Serpin B12	SERPINB12		12	30.6	0.0994207	0.333	0.836	8.34848	6.94253
P84098;J3KTE4;J3QR09;J3QL15	60S ribosomal protein L19	RPL19		6	18.9	0.0997321	-0.204	-0.008	9.28714	9.23435
Q15326;J3QKD2;Q15326-3;Q15326-6;Q15326-2;Q5VUI0;B0QZE2;Q15326-4;Q5BJG6;F5H449;B7Z3Z1;E7ENI9;Q15326-5;E7EV75;E9PE09	Zinc finger MYND domain-containing protein 11	ZMYND11		11	18.6	0.10021	0.38	0.096	7.87272	8.29182
P02786;G3V0E5;F5H6B1;F8WBE5;H7C3V5	Transferrin receptor protein 1;Transferrin receptor protein 1, serum form	TFRC		30	41.6	0.100318	0.268	0.218	9.03892	9.7614
P49720;J3QKR3;J3KRR2;J3KSM3	Proteasome subunit beta type-3	PSMB3		8	47.3	0.101157	0.379	0.075	7.93037	9.24201
P15880;H0YEN5;E9PQD7;E9PMM9;E9PM36;I3L404;E9PPT0;H0YE27;H3BNG3	40S ribosomal protein S2	RPS2		11	42	0.101414	-0.252	-0.036	8.29695	9.29859
Q16891;Q16891-2;Q16891-4;B9A067;Q16891-3;C9J406;H7C463;D6RAW4	Mitochondrial inner membrane protein	IMMT		24	39.3	0.101414	-0.252	-0.039	8.4842	9.25827
P08865;C9J9K3;A6NE09;C9JQR9	40S ribosomal protein SA	RPSA;RPSAP58		11	48.5	0.102421	-0.491	0.235	7.62833	9.00485
Q06830	Peroxiredoxin-1	PRDX1		19	78.4	0.102939	-0.202	-0.109	9.48727	10.2781
Q9NYF8;Q9NYF8-2;E9PK91;Q9NYF8-3;E9PKI6;E9PQN2;E9PK09;Q9NYF8-4;E9PJA7;H0YF14;H0YF00;B0AZU3;H0YF63	Bcl-2-associated transcription factor 1	BCLAF1		20	21.3	0.10298	0.266	0.231	8.95612	9.19839
Q15262-3;Q15262-2;E9PGC5;B7ZMG0;Q5TG12;F5GXI4;Q15262;H0Y6P5;H0Y6V4;F8WA38;P28827-2;P28827;E7EPS8	Receptor-type tyrosine-protein phosphatase kappa	PTPRK		12	11.7	0.103445	0.512	0.12	7.35192	8.62261
O60566-3;O60566;O60566-2;H0YN44;H0YMK5	Mitotic checkpoint serine/threonine-protein kinase BUB1 beta	BUB1B		17	19.8	0.103445	0.512	-0.075	7.5604	9.10875
Q8N543;H3BUQ2;Q8N543-2;H3BR79;H3BUA6;H3BR02;H3BP48	2-oxoglutarate and iron-dependent oxygenase domain-containing protein 1	OGFOD1		17	36.7	0.103445	0.512	0.019	7.37148	9.60098
Q6ZNA4-3;Q6ZNA4-4;Q6ZNA4;Q6ZNA4-2;H0YKS2;H0YKK5;H0YLK9	E3 ubiquitin-protein ligase Arkadia	RNF111		14	17	0.103999	-0.25	0.209	8.42794	8.4062
O95409;Q96T25;O60481;O60481-2;Q15915;Q8N9L1-3;Q8N9L1-5;Q8N9L1;Q8N9L1-2;C9JD04;H7C5D8	Zinc finger protein ZIC 2	ZIC2		8	18	0.105311	-0.249	0.058	8.25453	8.3739
O95155-4;O95155;O95155-2;O95155-3;K7EP75;B1AQ61;K7ERA7	Ubiquitin conjugation factor E4 B	UBE4B		30	25.8	0.105698	0.264	-0.019	8.77751	9.41348
Q9Y2P8;Q5VZU1;Q5VZU3;Q5VYW8;Q5VZU2	RNA 3-terminal phosphate cyclase-like protein	RCL1		14	46.6	0.107074	0.507	0.178	7.21525	8.8125
O95456;O95456-2;F8WBH7	Proteasome assembly chaperone 1	PSMG1		6	28.8	0.107975	-0.247	0.113	8.34404	8.72778
C9JRZ6;Q9NX63;F8WAR4;G3V1K1;F8WD73	Coiled-coil-helix-coiled-coil-helix domain-containing protein 3, mitochondrial	CHCHD3		9	40.9	0.107975	-0.247	0.182	8.63437	8.76256
Q3ZCQ8-2;Q3ZCQ8;Q3ZCQ8-3;M0R2F8;M0R0C3;M0R003;M0R1Y4;M0R047;M0R2Q2;M0R2D2;M0R303;M0R2Z3;M0QXC3	Mitochondrial import inner membrane translocase subunit TIM50	TIMM50		11	24.3	0.107975	-0.247	-0.144	8.2425	9.13178
P06576;F8VPV9;H0YH81;F8W079;F8VQY0;F8W0P7;H0YI37	ATP synthase subunit beta, mitochondrial;ATP synthase subunit beta	ATP5B		13	34.8	0.10849	-0.482	0.163	7.60208	8.5677
Q02218;E9PCR7;E9PDF2;Q02218-2;F5H801;E9PFG7;Q02218-3;Q9ULD0;Q9ULD0-2;Q9ULD0-3;C9J4G7	2-oxoglutarate dehydrogenase, mitochondrial	OGDH		52	57.1	0.108931	-0.299	0.02	7.96598	9.72993
Q96PU5;Q96PU5-5;Q96PU5-2;Q96PU5-7;Q96PU5-6;Q96PU5-3;Q96PU5-4;Q96PU5-9;F5H602;K7ERN1;K7ENS6;K7EKL1	E3 ubiquitin-protein ligase NEDD4-like;E3 ubiquitin-protein ligase	NEDD4L		23	29.2	0.109327	-0.246	0.089	8.40376	9.25093
Q96G28-2;Q96G28	Coiled-coil domain-containing protein 104	CCDC104		11	41.1	0.109369	0.324	0.06	8.7167	9.58762
Q9HCS7;F5H315	Pre-mRNA-splicing factor SYF1	XAB2		29	38.2	0.111168	-0.297	-0.022	7.91422	9.25075
J3QQ67;Q07020;H0YHA7;G3V203;F8VWC5;F8VYV2;F8VUA6;F8VXR6	60S ribosomal protein L18	RPL18		11	45.8	0.112855	0.321	-0.15	8.4403	8.94568
G3V5Z7;P60900;G3V295;G3V3I1;B4DXJ9;G3V3U4;B4DQR4;G3V2S7;G3V4S5;H0YJC4	Proteasome subunit alpha type;Proteasome subunit alpha type-6	PSMA6		13	48	0.112855	0.321	0.162	8.65535	9.54207
E9PF82;Q13557-11;Q13557-4;Q13557-6;Q13557-3;Q13557;D6R938;E9PBG7;Q13557-5;Q13557-10;Q13557-9;Q13557-12;Q13557-8;H0Y9C2;H0Y9J2;Q9UQM7-2;Q9UQM7;E7EQE4;E9PBE8;E7ETC9;E7ERS6;D6RFJ0;D6RHX9	Calcium/calmodulin-dependent protein kinase type II subunit delta	CAMK2D		19	41.8	0.113054	-0.196	-0.017	8.97593	9.88289
Q9BSB4;F8VQD9;F8VVA0;H3BMZ4	Autophagy-related protein 101	ATG101;C12orf44		3	13.8	0.11386	0.498	-0.026	7.17378	8.26974
P61962;E9PCY4;B4E039	DDB1- and CUL4-associated factor 7	DCAF7		11	41.5	0.115227	0.319	0.268	8.30889	9.58548
Q15843;E9PL57;S4R3E9;E9PS38;F8VSA6	NEDD8	NEDD8;NEDD8-MDP1		4	45.7	0.116235	0.364	0.197	7.80602	9.14653
P61313;E7EQV9;E7ENU7;E7EX53;P61313-2;E7ERA2	60S ribosomal protein L15;Ribosomal protein L15	RPL15		18	58.3	0.116594	-0.194	-0.034	9.10949	9.65486
Q9C0C7-5;Q9C0C7;Q9C0C7-4;Q9C0C7-3;Q9C0C7-2;Q9C0C7-6;H0YE34	Activating molecule in BECN1-regulated autophagy protein 1	AMBRA1		15	12.3	0.117299	0.363	0.308	7.86837	8.39532
Q96PU4;Q96PU4-2;B1AL33	E3 ubiquitin-protein ligase UHRF2	UHRF2		14	22.8	0.118096	-0.291	-0.263	7.79819	8.97133
P68371;M0R2D3;M0QZL7;M0QY85;M0QX14;M0QY37;M0R0X0;M0R2T4	Tubulin beta-4B chain	TUBB4B		26	66.7	0.118397	-0.193	-0.1	9.75359	10.574
B4DT67;B4DRE6;Q9NUQ6;Q9NUQ6-2;B8ZZZ7;F8W6C2;C9JW67;C9JGM8;F8VT91;F8VZ02;C9JKE4;F2Z2S1;H7C2G5;C9J8M7;C9IZC3;F8WAV0;Q4ZFW0	SPATS2-like protein	SPATS2L		8	16	0.118493	-0.468	-0.658	7.56845	8.24717
O43491;Q6R5J7;E9PMV8;Q6ZSX4;E9PPC9;E9PN54	Band 4.1-like protein 2	EPB41L2		43	51	0.11864	0.255	0.105	9.21278	10.1264
Q9H832;Q9H832-2;D6RB11;I3L286;H0Y9X8;I3L4C5;I3L3V3	Ubiquitin-conjugating enzyme E2 Z	UBE2Z		11	31.1	0.118858	0.316	0.053	8.27987	9.42763
Q92900;Q92900-2	Regulator of nonsense transcripts 1	UPF1		21	25.5	0.119166	-0.239	-0.16	8.41607	9.21734
Q9NUQ9;Q9NW21;E5RI16;E5RJL8;E5RIR8;E5RJE1;E5RGI7;E5RHU5;E5RFS4;Q9H0Q0;E5RK61;E5RH75;E5RK81	Protein FAM49B	FAM49B		14	54.6	0.120088	0.315	0.169	8.55053	9.31476
Q9NZM1;Q9NZM1-6;F8W8J4;Q9NZM1-3;C9JCN0;Q9NZM1-2;Q9NZM1-5;H0YD14;Q9NZM1-7;Q9NZM1-8;Q9NZM1-4;O75923-13;O75923-7;O75923-8;O75923-2;O75923-10;O75923-4;O75923-11;O75923-5;O75923-12;O75923-6;O75923-14;O75923;O75923-9;O75923-3;O75923-15	Myoferlin	MYOF		91	51	0.120151	0.254	0.051	9.47566	10.3507
P08243;P08243-2;P08243-3;F8WEJ5;C9J057;C9JT45;C9JM09;C9JLN6	Asparagine synthetase [glutamine-hydrolyzing]	ASNS		30	54.2	0.120221	-0.192	0.053	8.87697	9.71358
P29317;P54762;B3KTB2;P29323;Q9UF33;P54753;Q15375;Q15375-4;Q15375-2;P29323-3;P54760;P29323-2;B1AKC9;Q96L35;D6RAL5;J3KR66;Q9UF33-2;P54756;P54756-2;P29322;F8VP57;P54764;P29320;E9PG71;B7Z6Q8;C9JXA2;F8W9W0;Q06187;Q5JY90	Ephrin type-A receptor 2	EPHA2		18	21.2	0.121635	0.359	0.26	8.19618	9.23676
P30520;Q8N142-2;Q8N142;G3V2N1;S4R2Z1;G3V232;G3V5D8	Adenylosuccinate synthetase isozyme 2	ADSS		14	39.5	0.121685	-0.288	0.001	8.04326	9.2246
O00743-3;O00743;O00743-2;B7Z3E2	Serine/threonine-protein phosphatase 6 catalytic subunit	PPP6C		6	16.4	0.122608	0.487	-0.06	7.41922	8.78264
B8ZZN6;P63165;B9A032;B8ZZJ0;P63165-2;B8ZZ67	Small ubiquitin-related modifier 1	SUMO1		9	44.5	0.123219	0.252	0.289	9.72647	10.4394
Q9P2Y5;E9PR71;E9PK00;B3KTC1;H0YDD1	UV radiation resistance-associated gene protein	UVRAG		11	16.5	0.123429	0.486	-0.181	7.39519	8.37666
Q6ZVM7;B7Z2L7;Q6ZVM7-3;B7Z2U2;Q6ZVM7-2;F5H3S6;Q6ZVM7-4;K7ENB0	TOM1-like protein 2	TOM1L2		11	30.8	0.124254	0.485	0.19	7.29508	8.76237
P46926;D6RAY7;B7Z3X4;D6RFF8;D6R9P4;E7EVU7;D6RB13;D6R917;Q8TDQ7;Q8TDQ7-2;Q8TDQ7-3;D6RFK5	Glucosamine-6-phosphate isomerase 1	GNPDA1		7	30.4	0.125083	0.484	0.023	7.22449	8.83246
Q96RQ1;H0YI50;H0YI58;F8VPA6;F8W0R1;F8VUZ2;F8VR88;H0YHJ8	Endoplasmic reticulum-Golgi intermediate compartment protein 2	ERGIC2		6	20.7	0.125359	-0.285	-0.001	7.97758	7.82052
P37235;P84074;E9PC71;P61601	Hippocalcin-like protein 1;Neuron-specific calcium-binding protein hippocalcin	HPCAL1;HPCA		3	18.1	0.126071	-0.458	-0.157	7.20557	8.30977
Q13772-4;Q13772-3;Q13772;Q96E88;B4DF87;B4DZ85;Q13772-2;H0Y5U8	Nuclear receptor coactivator 4	NCOA4		16	29.1	0.12768	0.309	0.105	8.29097	9.24487
Q16222;Q16222-3;Q16222-2;B1AR80	UDP-N-acetylhexosamine pyrophosphorylase;UDP-N-acetylgalactosamine pyrophosphorylase;UDP-N-acetylglucosamine pyrophosphorylase	UAP1		26	61.1	0.12768	0.309	0.246	8.66386	9.71111
Q01813;Q01813-2;B1APP8;B1APP6;H0Y757;Q5VSR5;Q5VSR6;H0Y3Y3	6-phosphofructokinase type C	PFKP		35	49	0.127739	-0.188	-0.012	9.09719	10.1644
Q6RFH5;Q6RFH5-2;E9PS41;F5GYL6;F5H0Q8;H0YFP2	WD repeat-containing protein 74	WDR74		13	42.9	0.127856	-0.283	0.182	8.02056	8.51989
P54819;F8W1A4;P54819-2;P54819-5;P54819-3;P54819-6;F8VY04;F8VZG5;G3V213;P54819-4;F8VPP1	Adenylate kinase 2, mitochondrial	AK2		12	66.5	0.128141	-0.233	-0.346	8.60095	9.58378
P83436	Conserved oligomeric Golgi complex subunit 7	COG7		7	10.6	0.128416	-0.455	0.134	7.29417	7.93889
P15328	Folate receptor alpha	FOLR1		6	27.2	0.131613	0.306	0.092	8.25142	9.38124
Q13123;E7EQZ7;D6REL4;D6RCQ4;D6RAY9	Protein Red	IK		21	39	0.131613	0.306	0.238	8.55611	9.49602
Q96AQ6;Q96AQ6-2;F5H2F6;B4E1J0;Q96AQ6-3;Q5T173;F2Z2Z8	Pre-B-cell leukemia transcription factor-interacting protein 1	PBXIP1		43	54.4	0.131633	-0.186	-0.406	9.34793	10.1585
Q8WUM0;F5H5C2;Q5T8N1;Q5TDI3	Nuclear pore complex protein Nup133	NUP133		18	20	0.133024	0.349	0.198	7.81148	9.50141
Q02880;Q02880-2;E9PCY5;B4DLV2;H7BZ82	DNA topoisomerase 2-beta;DNA topoisomerase 2	TOP2B		29	18.6	0.133614	0.474	0.175	6.95991	8.50006
Q04637-9;Q04637-8;Q04637;E7EUU4;Q04637-3;E9PGM1;Q04637-4;E7EX73;Q04637-5;Q04637-7;Q04637-6;C9JF13;C9J6B6;C9K073;C9J2Z7;H7C044;H7C0V6;C9JHW9;F8WCF2;B1AN89;O43432-2;B4DXR2;REV__J3KQX6;REV__C9JQZ6;REV__F5H7J8;REV__Q8NEG2;C9JWW9;B1AN92;B1AN91;C9JSU8;REV__Q8NEG2-2;C9J556;C9JWH7	Eukaryotic translation initiation factor 4 gamma 1	EIF4G1		50	34.7	0.135619	-0.184	-0.105	9.33508	10.0919
F5GWP8;C9JKY1;C9JK18;C9J826;C9JTX4;K7ERP3;C9JPI2		JUP		51	70.4	0.140915	-0.225	-0.106	8.6359	9.45376
P25490;H0YJV7;H0YJU4;Q96MM3	Transcriptional repressor protein YY1	YY1		19	51.9	0.143868	-0.18	0.099	9.13402	9.65064
Q6EEV6	Small ubiquitin-related modifier 4	SUMO4		3	25.3	0.146438	0.238	0.359	9.34279	10.1891
Q16186	Proteasomal ubiquitin receptor ADRM1	ADRM1		14	30.5	0.146438	0.238	0.037	9.34665	10.4006
F5H211;P54252;P54252-2;C9JQV6;P54252-4;G3V3R7;P54252-3;G3V328;G3V4U9;G3V3T6;G3V2G1;S4R399;E9PJN5;G3V526;P54252-5;G3V2G2;G3V5H3;G3V4F4;G3V4F5;G3V3T0;G3V390;G3V3S5;G3V4B1;D6R9I5;D3VVP3;G3V3A6	Ataxin-3	ATXN3		16	47.8	0.146438	0.238	-0.109	9.18809	10.1646
P20810-6;P20810-7;E7ESM9;P20810-5;B7Z468;P20810-9;P20810;P20810-2;B7Z574;E7EVY3;P20810-8;E9PCH5;P20810-4;E7ES10;P20810-3;E9PDE4;H0Y9H6;H0Y7F0;F8W7E0;E9PSG1;H0YA91;H0Y944;E7EQK6;E7EN75;D6RBR1;D6RGF7	Calpastatin	CAST		15	24.4	0.147658	-0.221	0.084	8.25801	9.03089
O15084;O15084-1;O15084-4;O15084-2;B4DIW9;F5H682;H7C4A0	Serine/threonine-protein phosphatase 6 regulatory ankyrin repeat subunit A	ANKRD28		21	27.5	0.147831	-0.268	-0.049	7.93312	9.57803
B4DGP8;P27824;B4E2T8;D6RGY2;H0Y9Q7;D6RFL1;H0Y9H1;D6RDP7;D6RB85;D6RAU8;D6RAQ8;D6RD16;D6RHJ3	Calnexin	CANX		26	42.7	0.148134	-0.178	-0.015	9.17716	10.0707
Q8WX93;Q8WX93-3;Q8WX93-5;Q8WX93-8;Q8WX93-4;Q8WX93-2;Q8WX93-9;Q8WX93-7;H0YA05;F8WA26;D6R9F5;Q8WX93-6;H0Y952;F8WC13;D6RBB1	Palladin	PALLD		19	19.2	0.148291	0.294	0.126	8.55272	9.15965
O43681;K7ERW9	ATPase ASNA1	ASNA1		8	34.5	0.149042	0.336	-0.019	7.94994	8.87394
O14828;O14828-2	Secretory carrier-associated membrane protein 3	SCAMP3		6	28	0.149142	0.457	-0.04	7.61317	8.7366
Q15370-2;Q15370;B8ZZU8;I3L0M9	Transcription elongation factor B polypeptide 2	TCEB2		7	42.9	0.14975	0.293	-0.073	8.39856	9.59567
P49419;P49419-2;P49419-4;F8VS02;P49419-3;H0YHM6;F8VVF2	Alpha-aminoadipic semialdehyde dehydrogenase	ALDH7A1		19	49.7	0.152098	-0.265	-0.06	7.89849	9.40283
Q14764;H3BQK6;H3BRL2;H3BNF6;H3BUK7;H3BP76;H3BQE7;H3BUP3;H3BNF2;H3BPZ2	Major vault protein	MVP		15	21.6	0.154679	-0.424	-0.286	7.04176	8.51938
Q9H5Q4	Dimethyladenosine transferase 2, mitochondrial	TFB2M		9	24.5	0.155581	0.331	0.012	7.82798	8.98863
P62280;M0QZC5;M0R1H5;M0R1H6	40S ribosomal protein S11	RPS11		14	62	0.156431	-0.216	0.256	8.47382	9.02147
O14776;O14776-2;G3V220;Q5VWI1	Transcription elongation regulator 1	TCERG1		19	19.1	0.157213	0.288	0.245	8.34644	9.15743
Q13263;Q13263-2;M0R0K9;M0R3C0;M0R2I3	Transcription intermediary factor 1-beta	TRIM28		32	52.3	0.157358	0.232	0.141	8.98714	9.93322
P45880-1;P45880;P45880-2;B4DKM5;Q5JSD1;Q5JSD2;A2A3S1	Voltage-dependent anion-selective channel protein 2	VDAC2		13	52.8	0.158232	-0.215	-0.065	8.47092	9.43723
Q9NX05;F8W881;Q9NX05-2	Constitutive coactivator of PPAR-gamma-like protein 2	FAM120C		18	18.2	0.159222	-0.173	-0.076	8.86379	8.7915
P28562	Dual specificity protein phosphatase 1	DUSP1		8	20.2	0.160203	-0.418	2.378	7.17267	7.55199
P18031;B4DSN5	Tyrosine-protein phosphatase non-receptor type 1	PTPN1		8	19.1	0.160203	-0.418	0.035	7.54702	8.56246
O75150;H3BP71;O75150-4;F8W8Z4;O75150-3;I3L332;H3BUL6;H3BQ99;H3BS50	E3 ubiquitin-protein ligase BRE1B	RNF40		24	26.5	0.160276	0.286	0.17	8.40078	9.22736
O15013;O15013-6;O15013-5;O15013-4;O15013-7;H0YAN8;E9PB39;Q9HCE6;Q9HCE6-2;Q9HCE6-3;Q9HCE6-5;Q5VXI4;B4DTE2	Rho guanine nucleotide exchange factor 10	ARHGEF10		16	15.2	0.160967	0.327	0.019	8.22472	8.90588
H7BZT4;P61956;P61956-2	Small ubiquitin-related modifier 2	SUMO2		5	36.8	0.161132	0.23	0.114	9.42671	10.5706
P12270;Q5SWX9	Nucleoprotein TPR	TPR		79	38.2	0.161132	0.23	0.262	9.31959	9.92598
Q7L2J0;Q7L2J0-2	7SK snRNA methylphosphate capping enzyme	MEPCE		30	57.6	0.161513	-0.172	-0.158	8.79274	9.79608
E5RJR5;P63208;P63208-2;F8W8N3;E7ERH2;E5RGM3;E5RGM4;E5RHM3	S-phase kinase-associated protein 1	SKP1		14	77.3	0.161824	0.285	0.052	8.71182	10.0217
P08237-3;P08237;P08237-2;F8VZQ1;F8VNX2;F8VP00;F8VX13;F8VSL1;F8VZI0;F8VYK8;F8VTQ3;F8VUB8;F8VW30;F8VSF7;F8W1J8;F8VVE3;H0YHB8;H0YIS9;F8VSF5;F8VZ53	6-phosphofructokinase, muscle type	PFKM		30	39.5	0.161881	-0.213	0.023	8.56926	9.53972
E9PFA8;H0Y5K5;H7BXI5;Q9Y282-3;Q9Y282;H0Y621;Q9Y282-2;H0Y6Z0;H0Y802;A6PVJ2	Endoplasmic reticulum-Golgi intermediate compartment protein 3	ERGIC3		5	13.3	0.162418	-0.258	-0.265	8.19633	8.52768
O43739;O43739-2;B7Z2V9;J3KQA6;Q99418;Q99418-2;G5E9B7;F8W8E2;M0R2J0;Q9UIA0	Cytohesin-3	CYTH3		10	22.5	0.162934	0.443	0.391	7.74474	8.69367
P45973;F8VNY3	Chromobox protein homolog 5	CBX5		9	57.1	0.163383	0.284	0.219	8.46397	9.3547
O14744;O14744-2;G3V5W5;B4DX49;A8MTP3;B4DV00;G3V580;G3V2L6;C9JSX3;H0YJX6;G3V5L5;G3V2X6;H7BZ44;H0YJ77;H0YJD3;G3V2F5;G3V507;G3V5T6;H0YJY6	Protein arginine N-methyltransferase 5;Protein arginine N-methyltransferase 5, N-terminally processed	PRMT5		24	46.2	0.163729	-0.212	0.037	8.57848	9.80144
P67936	Tropomyosin alpha-4 chain	TPM4		36	83.5	0.164974	0.228	0.015	10.0587	10.4029
P46013;P46013-2	Antigen KI-67	MKI67		39	16.2	0.164974	0.228	0.101	8.9013	9.13892
Q9UPW0;Q9UPW0-2;C9JVP0;F6VXT0;H7C1Y6;O15353;Q9P0K8;Q9P0K8-2;Q96NZ1;O00409;O00409-2;P32314;Q92949;P32314-2;C9JTA7;G3V3A7;H0YJ54;H0YJ22;H0YJ94;C9JXI1;S4R3U5;H0YJG3	Forkhead box protein J3	FOXJ3		12	31	0.165593	-0.211	-0.009	8.72557	9.36135
Q15185;B4DP11;B4DP21;B4DHP2;B4DDC6	Prostaglandin E synthase 3	PTGES3		8	46.2	0.166493	0.323	-0.091	7.7861	9.05911
Q9UKX7;Q9UKX7-2;B4E2D3;B0QY21	Nuclear pore complex protein Nup50	NUP50		11	34.8	0.166493	0.323	0.162	8.157	9.02252
P61981	14-3-3 protein gamma;14-3-3 protein gamma, N-terminally processed	YWHAG		16	62.3	0.166493	0.323	0.041	8.18415	8.91602
Q8WXW3;Q8WXW3-2;Q8WXW3-3	Progesterone-induced-blocking factor 1	PIBF1		16	23.8	0.166536	0.282	0.223	8.24558	8.80115
O60508;Q5SRN1;Q5SRM9	Pre-mRNA-processing factor 17	CDC40		8	16.8	0.166835	-0.411	0.13	7.39317	8.28621
P0C0S5;Q71UI9;C9J0D1;Q71UI9-2;Q71UI9-4;Q71UI9-3;C9J386	Histone H2A.Z;Histone H2A.V;Histone H2A	H2AFZ;H2AFV		6	60.2	0.166921	0.227	-0.038	10.055	10.1993
Q96RT1-8;Q96RT1;Q96RT1-2;Q96RT1-9;Q96RT1-3;Q96RT1-5;Q96RT1-6;Q96RT1-7;Q96RT1-4;B4DIP2;H0YA04;B1AKT2;Q96NW7-3;H0Y9E8	Protein LAP2	ERBB2IP		52	46.6	0.166921	0.227	0.122	9.11077	10.0898
Q9BRQ8;Q9BRQ8-2	Apoptosis-inducing factor 2	AIFM2		10	39.9	0.167896	0.322	0.059	7.88788	8.64245
P49759-3;P49759;B8ZZR0;F8WBF5;P49759-2	Dual specificity protein kinase CLK1	CLK1		17	39	0.169369	-0.209	-0.002	8.61351	9.24087
B3KXW5;J3KQU9;O43747-2;O43747;H3BNR4;H3BUN9;H3BR36;B4DGE1;H3BN71;H3BRM7;H3BV30;H3BS13;H3BN75	AP-1 complex subunit gamma-1	AP1G1		7	10.2	0.170181	0.436	-0.036	7.43061	8.6982
Q9Y5Q8-3;Q9Y5Q8;H7BY84;Q9Y5Q8-2;Q5T7U1;H9KV68;Q5T7U0;Q5T7U4;H0Y5D2	General transcription factor 3C polypeptide 5	GTF3C5		19	38.2	0.170181	0.436	0.049	7.74597	8.83319
Q5T5C7;P49591	Serine--tRNA ligase, cytoplasmic	SARS		11	20.7	0.170716	-0.407	0.018	7.66521	8.39604
P15559-3;H3BRK3		NQO1		16	52.1	0.173344	-0.167	0.016	8.83809	9.85361
P25789;H0YL69;H0YN18;H0YMZ1;H0YMA1;P25789-2;H0YMI6;H0YKT8;H0YLC2;H0YKS0;H0YMV3;H0YLS6	Proteasome subunit alpha type-4;Proteasome subunit alpha type;Proteasome subunit beta type	PSMA4		12	58.6	0.173599	0.318	0.097	8.02737	9.49604
O15269;O15269-2	Serine palmitoyltransferase 1	SPTLC1		7	22.2	0.17485	-0.25	-0.037	7.77951	8.6284
Q14203;Q14203-6;E7EX90;Q14203-4;Q14203-3;Q14203-2;Q14203-5;Q6AWB1;E7EWF7;E9PCY0;C9JKG6;C9JJD0;C9JJN7;C9JTE5;C9JZA4	Dynactin subunit 1	DCTN1		24	25.4	0.17485	-0.25	-0.072	7.87671	9.02666
Q15369;E5RHG8;Q15369-2;R4GMY8	Transcription elongation factor B polypeptide 1	TCEB1		9	66.1	0.175154	-0.206	0.073	8.23622	9.47433
Q15746;Q15746-6;Q15746-2;Q15746-5;Q15746-7;B4DUE3;Q15746-3;Q15746-4	Myosin light chain kinase, smooth muscle;Myosin light chain kinase, smooth muscle, deglutamylated form	MYLK		2	0.8	0.175662	-0.402	-0.094	7.41682	8.32774
P52948;P52948-5;P52948-6;P52948-2;J3KP29;H7C3P6;P52948-3;P52948-4;H0YEN4;H0YDF4;H0YCR0;H0YCT1;H0YDA1	Nuclear pore complex protein Nup98-Nup96;Nuclear pore complex protein Nup98;Nuclear pore complex protein Nup96	NUP98		36	23.6	0.176269	0.276	0.196	8.6545	9.63684
Q9Y6Y8;F5H0L8;Q9Y6Y8-2;H7C0V8;H7C4C4;REV__G5E9A1;REV__O15068;REV__J3KPD4;REV__O15068-9;REV__O15068-10;REV__O15068-8;REV__O15068-6;REV__O15068-2;REV__O15068-3;REV__O15068-4;REV__O15068-5;REV__H7BYP9	SEC23-interacting protein	SEC23IP		18	22.1	0.177667	0.429	0.146	7.22963	9.38072
P07437;Q5JP53;Q5ST81;E9PBJ4;A6NNZ2;I3L2F9;A6NKZ8;CON__ENSEMBL:ENSBTAP00000025008;Q9H4B7	Tubulin beta chain	TUBB		24	62.6	0.178253	-0.165	-0.217	9.27835	9.95949
Q75MJ1;Q9UG63;C9JZV3;C9JHK9	ATP-binding cassette sub-family F member 2	ABCF2		34	43.7	0.178253	-0.165	-0.07	9.63343	10.2602
Q9BZX2;Q9BZX2-2;B4DGD3;Q5JT09;Q9HA47;Q9HA47-3	Uridine-cytidine kinase 2	UCK2		17	77.4	0.179091	-0.204	-0.247	8.74891	9.9877
Q5VTL8;Q5VTL8-2	Pre-mRNA-splicing factor 38B	PRPF38B		6	13	0.180715	-0.397	0.05	7.14987	8.25688
P50416;P50416-2;H3BMD2;H3BUV7;H3BP22	Carnitine O-palmitoyltransferase 1, liver isoform	CPT1A		13	17.7	0.180929	0.313	-0.135	8.1062	8.58655
Q9NRW7;F5H8K1;F5GYC3;Q5T4Q0	Vacuolar protein sorting-associated protein 45	VPS45		19	36.7	0.180929	0.313	-0.044	7.82483	8.55534
Q12797;Q12797-10;E5RG56;Q12797-2;Q12797-6;Q12797-7;E5RHJ2;Q12797-8;Q12797-5;Q12797-9;Q12797-3;Q12797-4;E5RG29;G3XAN5;E5RHK2	Aspartyl/asparaginyl beta-hydroxylase	ASPH		13	22.6	0.182973	-0.245	0.06	8.13715	9.20771
Q13501;Q13501-2;E7EMC7;E3W990;E9PFW8;C9JRJ8;C9J6J8;D6RBF1	Sequestosome-1	SQSTM1		28	83.2	0.18312	0.219	-0.145	9.7958	10.4209
P50990;B4DEM7;B4DQH4;H7C4C8;H7C2U0	T-complex protein 1 subunit theta	CCT8		48	82.3	0.18312	0.219	0.164	10.3339	11.1814
Q9NYY3;Q9H4B4	Serine/threonine-protein kinase PLK2	PLK2		11	16.5	0.183925	0.311	0.347	8.08236	8.40864
Q96S55;Q96S55-2;Q96S55-3;Q96S55-4	ATPase WRNIP1	WRNIP1		20	33.2	0.185224	0.218	0.004	8.81801	9.21701
P04406;P04406-2;E7EUT5	Glyceraldehyde-3-phosphate dehydrogenase	GAPDH		24	65.7	0.18581	-0.162	-0.188	9.43947	10.0934
O76071	Probable cytosolic iron-sulfur protein assembly protein CIAO1	CIAO1		4	16.8	0.186919	-0.391	0.146	7.66805	8.24569
Q9UHC7;Q9UHC7-2;Q9UHC7-3;Q9UHC7-4;F5H0I9;C9IY57;C9J031;C9JYX8;Q13434;F8WAS8;F8WEY8;C9IZP5;F8WBJ4	E3 ubiquitin-protein ligase makorin-1	MKRN1		11	38.2	0.186957	0.309	0.205	8.2333	8.90175
O95782;O95782-2	AP-2 complex subunit alpha-1	AP2A1		20	24.7	0.186957	0.309	0.217	8.06275	9.17253
Q969X5;Q969X5-2;H0YBZ3;F2Z3A2;Q969X5-3;F2Z2U2;F2Z3Q5	Endoplasmic reticulum-Golgi intermediate compartment protein 1	ERGIC1		8	29.7	0.188487	0.308	-0.124	8.04665	8.56291
O95433;B4DUR9;G3V438;H0YJG7;H0YJU2;H0YJ63;H0YJG6;G3V3W9	Activator of 90 kDa heat shock protein ATPase homolog 1	AHSA1		11	37.6	0.189669	-0.241	0.208	8.02183	9.18552
Q9Y2A7-2;Q9Y2A7;F8W050	Nck-associated protein 1	NCKAP1		31	29.2	0.189898	0.268	0.117	8.50363	9.19541
P08670;B0YJC4;B0YJC5;P41219-2;P41219;P17661;H7C5W5;P07197;E7ESP9;E7EMV2;P07197-2;F8W835;K7EKH6	Vimentin	VIM		73	87.1	0.190978	-0.16	-0.028	10.6854	11.0846
A6NJZ9;Q8WTT2;F5H677	Nucleolar complex protein 3 homolog	NOC3L		9	16.6	0.191066	0.417	0.119	7.71548	8.68146
Q712K3	Ubiquitin-conjugating enzyme E2 R2	UBE2R2		7	28.6	0.193391	-0.197	-0.143	8.46379	9.55104
P40222	Alpha-taxilin	TXLNA		10	24.9	0.193391	-0.197	-0.173	8.47608	9.09044
Q99707;B7ZLW7;B1ANE3;B4DFV0	Methionine synthase	MTR		26	26.1	0.193391	-0.197	-0.336	8.28167	8.88875
O00257;O00257-3;I3L4F1;F8WCW6	E3 SUMO-protein ligase CBX4	CBX4		36	55.5	0.193601	-0.159	-0.088	9.51639	10.0325
Q96L92;Q96L92-3;Q96L92-2;Q96L92-4;O60759;B4DWH9;C9JSM2	Sorting nexin-27	SNX27		9	20.5	0.195434	-0.383	1.562	7.67696	9.98159
Q13042;Q13042-2;Q13042-3;Q7Z651;Q5T8C6	Cell division cycle protein 16 homolog	CDC16		15	30	0.195693	0.413	-0.04	7.54829	8.99317
J3KPZ3;O75592;O75592-2;H7C3U4;F8WA13	Probable E3 ubiquitin-protein ligase MYCBP2	MYCBP2		95	25.9	0.196013	0.213	-0.019	9.15367	9.95717
P18077;C9K025;F8WB72;F8WBS5	60S ribosomal protein L35a	RPL35A		9	67.3	0.196518	-0.382	0.426	7.13131	7.84
Q9Y2H1;B4E3J8;F5GY51;F5H7Z3;I3L0D0;F5H277;F5H0V1;F5H5E6	Serine/threonine-protein kinase 38-like	STK38L		12	32.1	0.197606	-0.381	0.231	7.72844	8.33102
E9PEB9;E7ERU2;Q03001;F8W9J4;J3QTQ0;F6QMI7;E9PHM6;E7ERU0;Q03001-8;Q03001-9;E7ETB9;Q6P0N6;Q03001-13;H0YC82;Q03001-10;Q5T0V7	Dystonin	DST		24	3.7	0.198038	0.411	-0.364	7.08271	8.55842
P10398;B4DMG5;P10398-2	Serine/threonine-protein kinase A-Raf	ARAF		4	8.4	0.198699	-0.38	0.301	7.54143	8.05051
Q13049;Q5JVY0	E3 ubiquitin-protein ligase TRIM32	TRIM32		25	46.4	0.198927	-0.157	0.021	8.81725	9.60005
P14923	Junction plakoglobin	JUP		38	64.6	0.199769	-0.194	-0.04	8.35689	9.47197
P56537;B7ZBH1	Eukaryotic translation initiation factor 6	EIF6		7	40.8	0.200403	0.409	0.205	7.70917	8.78986
Q9H2G2;Q9H2G2-2;H0YB71	STE20-like serine/threonine-protein kinase	SLK		11	11	0.200403	0.409	-0.007	7.20785	8.7944
Q5TCU3		TPM2		37	72.2	0.200456	0.211	0.043	9.3895	9.66248
Q7L5N1;E7EM64;H7C3T0	COP9 signalosome complex subunit 6	COPS6		8	33	0.201929	-0.193	-0.283	8.25994	9.1478
P35222;B4DGU4;E7EMJ5;E7EV28;E9PDF9;P35222-2;C9IZ65	Catenin beta-1	CTNNB1		19	30.7	0.201929	-0.193	-0.037	8.56514	9.3656
P46527;E7ES52;H7C2T1	Cyclin-dependent kinase inhibitor 1B	CDKN1B		3	19.7	0.202673	0.299	0.091	7.79521	8.23213
P15104	Glutamine synthetase	GLUL		8	21.7	0.202673	0.299	0.165	7.86635	8.20795
Q9Y4E8;Q9Y4E8-3;Q9Y4E8-2;E9PCQ3;Q9Y4E8-4;H0YI31;F8W0H4;F8VZG8;F8VVY7;H0YI26;H0YHM4;H0YH96	Ubiquitin carboxyl-terminal hydrolase 15;Ubiquitin carboxyl-terminal hydrolase	USP15		41	45.3	0.202704	0.21	0.417	8.83438	9.90485
Q96J01;Q6NZ53;D6RGZ2;D6REC9	THO complex subunit 3	THOC3		10	30.5	0.20423	-0.375	-0.132	7.45953	8.28907
Q7Z4L5;Q7Z4L5-2;H9KV93;Q8NDW8-3	Tetratricopeptide repeat protein 21B	TTC21B		13	13.1	0.20423	-0.375	0.342	7.14462	8.86041
Q15427;Q5SZ64	Splicing factor 3B subunit 4	SF3B4		9	29.7	0.204359	-0.155	0.096	9.26211	9.91681
P06737;P06737-2;E9PK47	Glycogen phosphorylase, liver form;Phosphorylase	PYGL		23	29.2	0.205349	-0.374	0.105	7.36386	8.89265
Q9BZE4;B7Z7A3;B4DY13;Q5T3R7	Nucleolar GTP-binding protein 1	GTPBP4		31	50.9	0.206301	-0.191	0.176	8.48745	9.13229
Q9NSE4;F6SBX2	Isoleucine--tRNA ligase, mitochondrial	IARS2		22	26.5	0.207198	-0.231	-0.14	8.14475	9.50447
Q58FF8	Putative heat shock protein HSP 90-beta 2	HSP90AB2P		12	29.9	0.207256	0.208	0.114	8.87439	9.54048
Q7Z6Z7;Q7Z6Z7-3;Q7Z6Z7-2;H0Y5W0;H0Y659;Q5H962;H0Y7U1;Q5H963	E3 ubiquitin-protein ligase HUWE1	HUWE1		96	28.9	0.207256	0.208	-0.011	9.35692	9.99309
P30260-2;P30260;G5EA36;B4DL80;F6QPS0;I3L394;I3L3H6;I3L328;I3L225;I3L2Z8	Cell division cycle protein 27 homolog	CDC27		14	22.7	0.207571	0.296	0.169	8.16375	9.08662
Q8NFH3;B4E2F0;B4DVD1;F5H0E3;B4E301	Nucleoporin Nup43	NUP43		8	29.7	0.208512	-0.19	0.161	8.26311	9.39973
P23458;K7EJR6	Tyrosine-protein kinase JAK1	JAK1		51	47.1	0.20956	0.207	0.182	9.32661	10.2129
Q92783;Q92783-2;B4DZT2;A6NMU3;C9J1E5	Signal transducing adapter molecule 1	STAM		12	33.7	0.209883	0.257	0.495	8.29694	9.05551
Q14865;Q14865-2;Q14865-3	AT-rich interactive domain-containing protein 5B	ARID5B		32	31.9	0.209898	-0.153	-0.089	9.00839	9.33822
P61247;D6RAT0;D6RG13;H0Y9Y4;E9PFI5;D6RB09;F5H4F9;H0Y8L7;D6R9B6;D6RAS7;D6RED7;D6RI02;D6RGE0	40S ribosomal protein S3a	RPS3A		20	60.2	0.21074	-0.189	0.221	8.37346	9.39143
P46060;B0QYT4;B0QYT5;B0QYT6	Ran GTPase-activating protein 1	RANGAP1		15	35.6	0.2113	0.4	-0.098	7.52416	9.14078
Q8N1G2;Q5T7F5;H0Y4T0;Q5T7F8;H0YCQ1	Cap-specific mRNA (nucleoside-2-O-)-methyltransferase 1	FTSJD2		18	22.4	0.21216	-0.368	0.112	7.21468	8.61368
Q3ZCM7;Q5SQY0;F5H0I4	Tubulin beta-8 chain	TUBB8;RP11-631M21.2		9	25	0.21268	-0.228	0.07	7.98791	7.73728
P78527;P78527-2;E7EUY0;F5GX40	DNA-dependent protein kinase catalytic subunit	PRKDC		127	35.1	0.212708	-0.152	-0.001	9.52602	9.64152
Q7Z2W4;C9J6P4;Q7Z2W4-2;Q7Z2W4-3;Q7Z2W4-4;H7C5K1;Q7Z2W4-5	Zinc finger CCCH-type antiviral protein 1	ZC3HAV1		32	41.9	0.212985	-0.188	-0.069	8.6133	9.77618
Q8NCA5;Q8NCA5-2;E9PH82;B4DT23;C9J3G8	Protein FAM98A	FAM98A		10	24.1	0.214233	0.292	0.119	8.11868	9.16274
P21281;H0YC04;P15313;C9JL73;E5RGH6;H0YAT8;C9JNS9;C9J5E3;C9JZ02	V-type proton ATPase subunit B, brain isoform	ATP6V1B2		12	33.7	0.214466	-0.366	0.214	7.28218	8.61391
H7BY58;J3KP72;P22061-2;P22061;B7Z972;F8WAX2;F8WAV5;F8WDT3;C9J0F2;H7C4X2	Protein-L-isoaspartate O-methyltransferase;Protein-L-isoaspartate(D-aspartate) O-methyltransferase	PCMT1		10	44.4	0.21453	-0.227	-0.413	7.91484	8.84805
E9PB61;Q86V81	THO complex subunit 4	ALYREF		5	23.1	0.215025	0.397	0.157	7.732	8.57332
Q02543;M0R117;M0R1A7;M0R3D6;M0R0P7	60S ribosomal protein L18a	RPL18A		13	57.4	0.215248	-0.187	-0.012	8.46612	9.34725
P63261;I3L4N8;I3L1U9;I3L3I0;I3L3R2;J3KT65;K7EM38	Actin, cytoplasmic 2;Actin, cytoplasmic 2, N-terminally processed	ACTG1		39	91.7	0.215545	-0.151	0.002	10.8291	11.7755
P12429;D6RA82;D6RFG5;D6RCA8;D6RAZ8;D6RFJ9	Annexin A3;Annexin	ANXA3		13	40.6	0.215589	0.254	-0.193	8.27424	8.74996
Q9H2K2	Tankyrase-2	TNKS2		34	37.2	0.215589	0.254	0.419	8.55825	9.16032
P84095	Rho-related GTP-binding protein RhoG	RHOG		9	55	0.215923	0.291	-0.192	7.93846	9.01362
O94955;D6R935;H0Y8R9;D6RC79;H0Y9R7;H0YA85;D6RG10	Rho-related BTB domain-containing protein 3	RHOBTB3		9	18.3	0.215923	0.291	0.169	8.06488	8.93381
Q09666;Q09666-2;E9PLK4;E9PJC6;E9PKR9;E9PJZ0;E9PQE3	Neuroblast differentiation-associated protein AHNAK	AHNAK		123	43.8	0.218409	-0.15	-0.108	9.66243	9.79748
P61026	Ras-related protein Rab-10	RAB10		9	36.5	0.21896	0.203	0.161	8.7756	9.25952
P39656;E7EWT1;U3KQ84	Dolichyl-diphosphooligosaccharide--protein glycosyltransferase 48 kDa subunit	DDOST		12	41.9	0.219825	-0.185	-0.196	8.37315	9.72047
Q5W0V3;Q5W0V3-2;Q5W0V4	Protein FAM160B1	FAM160B1		7	12.2	0.220066	0.393	-0.057	7.42065	8.2775
P15170-3;P15170-2;P15170;H3BR35;Q8IYD1;H3BSV8	Eukaryotic peptide chain release factor GTP-binding subunit ERF3A;Eukaryotic peptide chain release factor GTP-binding subunit ERF3B	GSPT1;GSPT2		17	36.3	0.221301	-0.149	-0.051	8.80867	9.62333
Q14683;G8JLG1;H0Y7K8	Structural maintenance of chromosomes protein 1A	SMC1A		57	47.8	0.221356	0.202	0.123	9.43059	9.99299
O43709;C9K060;H7C0G4;H7C170	Uncharacterized methyltransferase WBSCR22	WBSCR22		5	19.2	0.222046	-0.223	0.207	7.99259	9.25384
P19447;G3V1S1;H7C309	TFIIH basal transcription factor complex helicase XPB subunit	ERCC3		15	25.8	0.222619	0.391	0.029	7.38814	8.36272
P35251;P35251-2;H0Y8U4;D6RAD2;E0CX09;H0Y9P8	Replication factor C subunit 1	RFC1		13	14.1	0.222777	0.287	0.093	8.1772	9.14169
P11766;H0YAG8;D6RFE4;D6R9G2;D6RAY0	Alcohol dehydrogenase class-3	ADH5		12	33.4	0.223954	-0.222	-0.092	7.95944	9.0172
Q9H3U1-2;Q9H3U1;Q9H3U1-3	Protein unc-45 homolog A	UNC45A		17	24.7	0.223954	-0.222	0.025	7.7791	8.72625
Q9H1I8;Q9H1I8-3;B1AH60;B1AH59;Q9H1I8-2;H7C3Y4;F8WAQ6;F2Z2W4	Activating signal cointegrator 1 complex subunit 2	ASCC2		5	8.2	0.225066	-0.357	0.398	7.66823	8.45324
P08574	Cytochrome c1, heme protein, mitochondrial	CYC1		8	27.4	0.225874	-0.221	0.074	7.79769	8.41895
Q5VT25-6;Q5VT25-2;Q5VT25;Q5VT25-5;F5H5N0;Q5VT25-4;Q5VT25-3;H0Y5V1;H0Y7V8;H0Y6V3;H0Y6R0	Serine/threonine-protein kinase MRCK alpha	CDC42BPA		27	19.4	0.226261	0.285	0.078	8.09858	9.06717
Q9P287-2;Q9P287;Q9P287-3;Q9P287-4;B4E318	BRCA2 and CDKN1A-interacting protein	BCCIP		3	14.6	0.227472	-0.355	0.107	7.73538	8.56186
P32121-4;P32121-3;P32121;P32121-2;P32121-5;Q68DZ5;K7EL17;J3KPP7;P49407;P49407-2;P36575;P36575-2;H0YET9	Beta-arrestin-2;Beta-arrestin-1;Arrestin-C	ARRB2;DKFZp686L0365;ARRB1;ARR3		2	5.1	0.228682	-0.354	0.052	7.3712	8.18071
Q9UHQ9;H7C0R7	NADH-cytochrome b5 reductase 1	CYB5R1		4	14.1	0.229896	-0.353	-0.21	6.92492	7.83693
P55884-2;P55884;C9JZG1;C9JQN7	Eukaryotic translation initiation factor 3 subunit B	EIF3B		36	44.8	0.233141	-0.145	-0.001	9.23296	10.2271
B7Z6Z4;G3V1V0;G8JLA2;J3KND3;P60660;P60660-2;F8W1R7;F8VPF3;G3V1Y7;F8W180;F8VZU9;H0YI43;P14649;F8W1I5;F8VXL3	Myosin light polypeptide 6	MYL6		9	38.2	0.233621	0.197	0.055	8.93969	9.89114
P11388-4;P11388-3;P11388-2;P11388;J3KTB7	DNA topoisomerase 2-alpha	TOP2A		51	35.9	0.233621	0.197	0.179	9.12052	9.85333
P43490;Q5SYT8;C9JG65;F5H246;C9JF35	Nicotinamide phosphoribosyltransferase	NAMPT;RP11-92J19.4		20	50.7	0.233671	-0.217	0.012	8.20362	9.22744
P49411;H3BNU3	Elongation factor Tu, mitochondrial	TUFM		21	50.9	0.233974	-0.179	-0.024	8.34547	9.63472
P58107;E9PPU0	Epiplakin	EPPK1		38	31.9	0.23565	-0.216	-0.03	8.18118	8.71475
Q86VI3;F2Z2E2	Ras GTPase-activating-like protein IQGAP3	IQGAP3		19	15.8	0.235697	0.381	-0.361	7.6095	8.70867
Q96QC0	Serine/threonine-protein phosphatase 1 regulatory subunit 10	PPP1R10		54	53.9	0.23617	-0.144	0.069	10.488	10.8452
Q9NS56;Q9NS56-2	E3 ubiquitin-protein ligase Topors	TOPORS		19	21.4	0.236948	0.279	0.3	8.17094	9.15894
Q9BVI4;F5H303;F5H5K6	Nucleolar complex protein 4 homolog	NOC4L		14	33.1	0.237641	-0.215	0.055	7.7899	9.0041
Q9NV06;E7EVM5;E5RHM4;E5RJ28;Q9NV06-2	DDB1- and CUL4-associated factor 13	DCAF13		19	44.7	0.239643	-0.214	0.092	8.20501	8.9717
Q00341;Q00341-2;H0Y394;H7C0A4;H7C2D1;H7BZC3;C9JIZ1;C9J5E5;C9JZI8;C9JES8;C9JHZ8;C9JK79;C9JHS7;C9JT62;C9JHN6;C9JKQ5;C9JEJ8;C9JBS3;C9JQ82;C9JMQ6	Vigilin	HDLBP		20	21.5	0.239643	-0.214	-0.119	8.08654	9.14031
P25686;P25686-2;C9JXB9;C9JRD2;C9JX00;E7ETU0;C9J1G2	DnaJ homolog subfamily B member 2	DNAJB2		14	45.1	0.241605	0.241	-0.111	8.47473	9.33588
Q5T4S7-2;Q5T4S7;Q5T4S7-4;Q5T4S7-3;Q5T4S7-5;B4DYV5;B4DPF6;Q5TBN9;Q5T4S7-6	E3 ubiquitin-protein ligase UBR4	UBR4		47	11.8	0.241605	0.241	-0.027	8.36667	9.66602
Q07820;Q07820-2	Induced myeloid leukemia cell differentiation protein Mcl-1	MCL1		7	25.1	0.241657	-0.213	0.035	8.0911	8.53303
O75083;O75083-3;D6RD66	WD repeat-containing protein 1	WDR1		39	73.4	0.242311	-0.142	0.06	9.55507	10.6026
P04150;P04150-8;P04150-10;P04150-2;P04150-9;P04150-5;P04150-7;B7Z7I2;B0ZBF6;P08235;P08235-4;B0ZBF8;P08235-2	Glucocorticoid receptor	NR3C1		16	29.6	0.243758	-0.175	-0.091	8.56643	9.18098
O95251;O95251-5;G3V125;O95251-4;O95251-2;O95251-3;E7EUP3	Histone acetyltransferase KAT7	KAT7		7	14.7	0.24517	0.374	-0.03	6.92835	7.84816
P27635;F8W7C6;Q96L21;H7C2C5;H7C123;A6QRI9;B8A6G2;H7C2U2	60S ribosomal protein L10;60S ribosomal protein L10-like	RPL10;RPL10L		14	58.4	0.245423	-0.141	-0.087	8.83882	9.41857
Q9H4M9;C9JC03;C9J2Z4;C9IZH1;C9JIJ3;C9JDQ8	EH domain-containing protein 1	EHD1		18	41.2	0.247988	0.273	0.135	7.91568	8.98343
P04075-2;P04075;J3KPS3;H3BQN4;H3BPS8;H3BUH7;H3BR04;H3BMQ8;H3BU78;H3BR68;P05062;Q5T7D5	Fructose-bisphosphate aldolase A;Fructose-bisphosphate aldolase	ALDOA		34	77.8	0.248563	-0.14	-0.232	9.71408	10.368
O75962;O75962-4;O75962-2;O75962-5;E7EWP2;E7EPJ7;F5H228;O75962-3	Triple functional domain protein	TRIO		104	41.2	0.248563	-0.14	-0.104	9.75999	10.1417
P43686;P43686-2	26S protease regulatory subunit 6B	PSMC4		23	67.2	0.248965	0.191	0.047	8.90467	9.78993
P21796;C9JI87	Voltage-dependent anion-selective channel protein 1	VDAC1		15	58.3	0.251283	-0.172	0.038	8.68052	9.97568
Q5GLZ8;Q5GLZ8-2;Q5GLZ8-3;Q5GLZ8-6;H0Y6K7;D6RCL5;Q5GLZ8-5;Q5GLZ8-4	Probable E3 ubiquitin-protein ligase HERC4	HERC4		40	45.4	0.25159	0.19	0.169	9.03153	9.60761
Q7Z417;A1L3A6	Nuclear fragile X mental retardation-interacting protein 2	NUFIP2		40	59.1	0.251732	-0.139	0.068	10.3648	11.0615
J3KPK6;Q8NAP3;D6RBC4;D6R9I1;D6RE69;D6RJE1;D6RHD1;D6R9U6;D6RGK1;D6RC86;D6RAC4;D6R9J6	Zinc finger and BTB domain-containing protein 38	ZBTB38		15	20.6	0.251746	0.271	0.024	8.13309	8.77935
Q86W92;Q86W92-4;Q86W92-3;Q86W92-2;F5GZP6;H0YFE4;Q8ND30;Q8ND30-2;Q8ND30-3;E9PP16;H0YGH8;Q86W92-5;F5H495;F5H0E0;F5H6Q7	Liprin-beta-1	PPFIBP1		22	30.6	0.253499	0.368	0.251	7.4951	9.21116
Q9BXP5;Q9BXP5-3;Q9BXP5-2;Q9BXP5-4;Q9BXP5-5;H7C3A1;H7C1K0	Serrate RNA effector molecule homolog	SRRT		22	27.1	0.25364	0.27	0.057	8.19319	9.22227
Q9P2E9;Q9P2E9-2;Q9P2E9-3;F8W7S5;A2A2S5	Ribosome-binding protein 1	RRBP1		33	29.1	0.253827	-0.171	-0.239	8.77354	9.64738
Q8NI77	Kinesin-like protein KIF18A	KIF18A		13	17.7	0.254906	0.367	0.189	7.52115	8.48242
Q8WXX7;Q8WXX7-2;H7C090;H7BZZ9	Autism susceptibility gene 2 protein	AUTS2		15	14.6	0.254928	-0.138	-0.021	8.9073	8.92149
Q9UBB9;H0Y4U8;Q9UBB9-2;F6XM96;F6SQZ1;F6UKU9;F6UQ07	Tuftelin-interacting protein 11	TFIP11		14	15.8	0.255149	-0.333	0.004	7.31742	8.29217
Q9HD45;Q5TB53	Transmembrane 9 superfamily member 3	TM9SF3;RP11-34E5.1		5	9.7	0.256461	-0.332	-0.117	7.18435	8.41704
Q9H0A0;E7ESU4;E9PMU0;E9PJN6	N-acetyltransferase 10	NAT10		29	34.7	0.256461	-0.332	-0.035	7.50746	9.47922
P04818;P04818-2;P04818-3	Thymidylate synthase	TYMS		12	40.6	0.256495	0.234	-0.176	8.34498	8.72784
Q13620-1;Q13620;K4DI93;Q13620-3;A6NE76	Cullin-4B	CUL4B		38	42.1	0.256495	0.234	0.186	8.55873	9.32537
P00558;B7Z7A9;E7ERH5	Phosphoglycerate kinase 1;Phosphoglycerate kinase	PGK1		25	67.1	0.258152	-0.137	-0.178	9.21681	9.80263
Q5LJA5;Q9Y5K5-3;Q9Y5K5-4;Q9Y5K5-2;Q5LJB0;B4DW59;H0Y636;H0Y4K0		UCHL5		19	63.4	0.259578	0.187	0.051	9.03409	9.85373
O43615;M0QXU7;M0R301;M0R124;M0QXM9	Mitochondrial import inner membrane translocase subunit TIM44	TIMM44		13	35	0.260323	-0.204	-0.028	7.79849	8.9883
Q562R1	Beta-actin-like protein 2	ACTBL2		11	29	0.260423	-0.329	0.007	7.73788	8.48711
Q9Y5B8;Q9Y5B8-2;B4DXC8;E9PNU1	Nucleoside diphosphate kinase 7	NME7		11	37	0.260589	0.363	0.204	7.61038	8.65045
Q6KC79;Q6KC79-2;Q6KC79-3;H0Y8M3	Nipped-B-like protein	NIPBL		13	6.5	0.261315	0.266	-0.024	7.90146	7.90509
P62140;E7ETD8;C9JP48;C9J9S3	Serine/threonine-protein phosphatase PP1-beta catalytic subunit;Serine/threonine-protein phosphatase	PPP1CB		18	56.6	0.261565	-0.168	0.032	8.46371	9.55777
Q9C0C9;K7ES11;K7EQ12;REV__F8VQP2;REV__F8WB06;REV__Q24JQ7;REV__F8W0B5	Ubiquitin-conjugating enzyme E2 O	UBE2O		36	32.8	0.26228	0.186	0.073	8.84359	9.88322
Q9UMR2;Q9UMR2-2;H3BN59;H3BTX1	ATP-dependent RNA helicase DDX19B	DDX19B		9	24.8	0.264428	-0.326	-0.042	7.47638	8.25707
O75340;O75340-2;H0Y9X3;E7EPW6;O75340-3;Q86W51;D6RA21	Programmed cell death protein 6	PDCD6		13	73.3	0.264603	-0.202	0.099	7.83493	9.42849
Q9BRX2	Protein pelota homolog	PELO		16	46	0.264603	-0.202	-0.132	8.19966	8.89819
P15924;P15924-2	Desmoplakin	DSP		174	50.9	0.264686	-0.135	-0.088	9.01729	9.55872
Q96EA4;Q96EA4-2;H0YBG5;D6RC83;D6RIB8;D6RIF7;D6R936;D6REZ1;D6RCL1;D6RDK5	Protein Spindly	CCDC99		24	43.8	0.265001	0.185	0.012	9.08381	9.53801
P46934-4;P46934;P46934-2;H0Y8X6;P46934-3;H0Y8H4	E3 ubiquitin-protein ligase NEDD4;E3 ubiquitin-protein ligase	NEDD4		21	30.1	0.265284	0.23	0.084	8.45731	9.22947
Q96TA1;Q96TA1-2	Niban-like protein 1	FAM129B		23	44	0.266814	-0.166	0.011	8.50229	9.28878
Q2TAY7;B4E3L0	WD40 repeat-containing protein SMU1	SMU1		12	29.2	0.267176	0.263	0.131	8.13015	9.179
Q9ULT8;H0YJP0;H0YJD4;G3V4V5;H0YJ72;H0YJV8	E3 ubiquitin-protein ligase HECTD1	HECTD1		73	34.6	0.267741	0.184	0.042	8.88255	9.8182
P47897;B4DWJ2;C9J165;B7Z840;H7C0R3;C9JSG9;F2Z2V6	Glutamine--tRNA ligase	QARS		33	48.8	0.267995	-0.134	0.044	9.02697	9.59602
P25787;C9JCK5;H3BT36;Q6MZI6;H7C402	Proteasome subunit alpha type-2	PSMA2		11	50.9	0.268474	-0.323	0.302	7.74635	9.03127
Q15147-4;Q5JYS9;Q15147;Q15147-2;B1AJW4;B1AJW3	1-phosphatidylinositol 4,5-bisphosphate phosphodiesterase beta-4	PLCB4		16	16.7	0.26915	0.262	0.164	7.97157	8.85667
P49257	Protein ERGIC-53	LMAN1		16	37.8	0.269465	-0.165	0.031	8.32302	9.44889
Q14914;Q14914-2;Q5JVP3;F2Z3J9;Q5JVP2;F6XGT7	Prostaglandin reductase 1	PTGR1		7	27.1	0.271196	-0.321	0.116	7.37629	8.62114
J3KPX7;Q99623;F5GY37;Q99623-2;F5GWA7;F5H3X6;F5H0C5;F5H2D2	Prohibitin-2	PHB2		11	45.8	0.271196	-0.321	-0.661	7.25737	8.29548
P30050;P30050-2	60S ribosomal protein L12	RPL12		10	72.1	0.272135	-0.164	-0.059	8.30898	9.83116
O00622	Protein CYR61	CYR61		11	30.2	0.272216	0.355	0.102	7.66091	8.25632
Q9Y232-2;Q9Y232;Q9Y232-4;Q9Y232-3;C9JQG7;C9JMH9;Q9Y6F8-2;Q9Y6F7;Q9Y6F8	Chromodomain Y-like protein	CDYL		18	33.3	0.273127	0.26	0.414	8.22482	8.80259
P48147;H0Y5Y0	Prolyl endopeptidase	PREP		28	50.3	0.273308	-0.198	0.084	7.77971	9.5685
Q5RI15-2;Q5RI15	Cytochrome c oxidase protein 20 homolog	COX20		4	30.8	0.273694	0.354	-0.484	7.42768	8.82806
P12235	ADP/ATP translocase 1	SLC25A4		18	50.7	0.273694	0.354	0.216	6.96006	8.42695
Q16850;Q16850-2;H7C0D0;C9IYR8	Lanosterol 14-alpha demethylase	CYP51A1		14	29	0.274278	0.226	0.109	8.4378	8.72367
P68104;Q5VTE0;Q5JR01;A6PW80	Elongation factor 1-alpha 1;Putative elongation factor 1-alpha-like 3	EEF1A1;EEF1A1P5		36	78.8	0.274698	-0.132	-0.062	10.3773	10.883
E9PI68;Q15005;E9PL01;E9PRB9;H0YE04	Signal peptidase complex subunit 2	SPCS2		8	37.7	0.27513	0.259	-0.162	8.14988	8.79769
Q9BWM7;S4R3N9	Sideroflexin-3	SFXN3		7	30.8	0.275313	-0.318	-0.196	7.44556	8.66038
Q15545	Transcription initiation factor TFIID subunit 7	TAF7		9	29.2	0.277144	0.258	0.046	7.93409	8.68122
P25398	40S ribosomal protein S12	RPS12		8	71.2	0.278092	-0.131	-0.223	9.14097	9.6279
Q04446;E9PGM4	1,4-alpha-glucan-branching enzyme	GBE1		26	38.7	0.278092	-0.131	-0.075	9.31303	9.78796
P19022;A8MWK3;P55283;P55283-2;C9J8J8	Cadherin-2	CDH2		9	16.2	0.278852	0.224	-0.023	8.40863	8.64894
B1AHD1;P55769	NHP2-like protein 1	NHP2L1		6	50.8	0.279963	-0.195	-0.035	7.81305	8.89608
Q9GZZ9;E7EQ61;Q9GZZ9-2;E7EWE1;C9J5W5;C9JRV9;C9J0F6;D6RJC9	Ubiquitin-like modifier-activating enzyme 5	UBA5		6	17.8	0.279963	-0.195	0.081	7.95125	9.00527
Q9BXS5-2;Q9BXS5;E7ENJ6;B4DDG7;K7EJL1;K7EQX3;Q9Y6Q5-2;Q9Y6Q5;K7ENA7;K7EPJ8;K7EJJ1;K7ER75;K7EPR4;K7EQ90;K7EMG5;K7EL08;K7ERH5;K7EK69	AP-1 complex subunit mu-1	AP1M1		19	53.1	0.279963	-0.195	-0.121	8.04139	9.48961
Q10471;G3V1S6;B7Z8V8	Polypeptide N-acetylgalactosaminyltransferase 2;Polypeptide N-acetylgalactosaminyltransferase 2 soluble form	GALNT2		12	26.1	0.281166	0.349	-0.067	7.69404	9.04852
Q7L1Q6-3;Q7L1Q6-4;Q7L1Q6;Q7L1Q6-2;C9IZ80;C9JFN4;H0Y503;C9JWF5;C9J188;C9JV57	Basic leucine zipper and W2 domain-containing protein 1	BZW1		25	46.8	0.281515	-0.13	-0.017	9.25912	10.1656
P22102;P22102-2;B4DJ93;F8WD69;C9JTV6;C9JBJ1;C9JKQ7;C9JZG2;H7C366	Trifunctional purine biosynthetic protein adenosine-3;Phosphoribosylamine--glycine ligase;Phosphoribosylformylglycinamidine cyclo-ligase;Phosphoribosylglycinamide formyltransferase	GART		44	54.8	0.281515	-0.13	-0.004	9.21107	9.87784
P26583;D6R9A6	High mobility group protein B2	HMGB2		7	31.1	0.281734	0.179	0.134	9.15246	9.25779
O15294;O15294-3;O15294-2;O15294-4;C9JZL3;H7C2T7	UDP-N-acetylglucosamine--peptide N-acetylglucosaminyltransferase 110 kDa subunit	OGT		43	48.4	0.281734	0.179	0.05	9.37996	10.1715
J3QQJ0;Q9UHR5;Q9UHR5-2;J3QLH3;J3KRR6;J3QLM2	SAP30-binding protein	SAP30BP		8	32.3	0.283244	0.255	0.176	8.21169	8.78964
Q14692	Ribosome biogenesis protein BMS1 homolog	BMS1		17	17.9	0.283244	0.255	0.087	7.87463	9.18949
P26196	Probable ATP-dependent RNA helicase DDX6	DDX6		11	31.3	0.283675	-0.312	0.095	7.40137	8.69754
Q14166	Tubulin--tyrosine ligase-like protein 12	TTLL12		33	61.3	0.285753	-0.159	-0.047	8.70105	10.2567
Q9NR30;Q9NR30-2	Nucleolar RNA helicase 2	DDX21		20	32.3	0.286728	-0.192	-0.031	8.13601	9.34025
Q96HS1;Q96HS1-2;F5GXG4	Serine/threonine-protein phosphatase PGAM5, mitochondrial	PGAM5		12	40.5	0.288445	-0.128	0.028	8.80492	9.19473
Q9UGV2;Q9UGV2-2;Q9UGV2-3;Q5TH30;F8WBF9;B7Z341;Q5TH29	Protein NDRG3	NDRG3		8	26.9	0.290314	0.343	0.011	7.54709	8.90702
O75475;O75475-2;O75475-3	PC4 and SFRS1-interacting protein	PSIP1		10	21.9	0.290514	0.219	0.141	8.37495	8.84666
Q8NC51;Q8NC51-2	Plasminogen activator inhibitor 1 RNA-binding protein	SERBP1		18	51.7	0.291953	-0.127	-0.142	9.1688	9.56619
Q8TAT6-2;Q8TAT6;B4DG89;I3L4U9;I3L3I1;I3L283;I3L281;I3L4S2	Nuclear protein localization protein 4 homolog	NPLOC4		24	48.3	0.292885	0.218	-0.07	8.35191	9.5503
Q9UNN5;Q9UNN5-2;B1ANM7;B4DEJ6	FAS-associated factor 1	FAF1		36	42	0.293279	0.175	-0.068	9.43918	10.1572
P56192;B3KVK7;A6NC17;H0YHV5;H0YIP0;H0YI94;F5H2V6;H0YI27;H0YHL6;F8VZZ9;F8W0S4;F8W0M7;F8VS26;F8VPL7;H0YIC2	Methionine--tRNA ligase, cytoplasmic	MARS		29	33.8	0.29549	-0.126	-0.084	8.89425	9.79359
Q6I9Y2;H7C5E3	THO complex subunit 7 homolog	THOC7		5	26.5	0.295717	0.249	0.097	7.85465	8.74183
Q8NI27;Q8NI27-2;H0Y815;H0Y7U4;H7C477;F2Z2V2;H0Y594;B7ZBA0	THO complex subunit 2	THOC2		17	12.2	0.295717	0.249	0.196	7.78807	8.94735
P35241-5;P35241;P35241-4;P35241-2;H0YE16;P35241-3;E9PNV3;E9PKN5	Radixin	RDX		27	41.1	0.295717	0.249	-0.098	8.09802	9.34513
Q9UPN9;Q9UPN9-2;H0Y612;E7EN20	E3 ubiquitin-protein ligase TRIM33	TRIM33		19	18.5	0.296538	-0.303	0.044	7.71346	8.77865
O75821;K7ENA8;K7EL20;K7ER90;K7EL60;K7EP16;K7ENH0	Eukaryotic translation initiation factor 3 subunit G	EIF3G		14	50	0.296974	-0.155	0.029	8.56701	9.29478
Q9UHD1;Q9UHD1-2;E9PPQ5;E9PSD5;E9PIZ4;E9PHZ2	Cysteine and histidine-rich domain-containing protein 1	CHORDC1		10	39.2	0.297666	0.216	0.461	8.42444	9.21461
Q9H0H5;F8VRD2;H0YIK5;F8VVE5;F8VWY4;F8VV47;F8VZ66;F8W0L1;F8VWX0;F8VS54;F8VV39;F8VUW9;F8W1E5;F8VV37;F8W1T4;F8VQZ5;F8VZ41;F8VYH6;F8VQF5;F8VXH1;F8VVY0;F8VRL2	Rac GTPase-activating protein 1	RACGAP1		12	26.4	0.297666	0.216	-0.03	8.36577	9.09279
Q9UBE8;H0YD75	Serine/threonine-protein kinase NLK	NLK		3	6.8	0.299448	-0.301	-0.735	7.46963	7.75328
Q13233	Mitogen-activated protein kinase kinase kinase 1	MAP3K1		11	10.5	0.29966	0.337	0.425	7.37319	8.68407
Q9H9J4-2;Q9H9J4;C9JPC9;E7EWZ4;E5RJP3;B4DP25	Ubiquitin carboxyl-terminal hydrolase 42	USP42		29	24.4	0.299825	-0.154	0.175	8.49441	9.40417
Q9UPU5;B7WPF4	Ubiquitin carboxyl-terminal hydrolase 24;Ubiquitin carboxyl-terminal hydrolase	USP24		42	19.9	0.300076	0.215	-0.201	8.42664	9.08274
Q14739;C9JXK0;H7C442;C9JES9	Lamin-B receptor	LBR		9	15.8	0.301237	0.336	-0.105	7.63673	8.09402
Q9Y696;Q96NY7;Q96NY7-2;Q9NZA1-2;O15247;Q9NZA1-3;A6PVS0	Chloride intracellular channel protein 4	CLIC4		17	76.7	0.302144	0.172	0.041	9.15803	10.0137
Q99661;B7Z6Q6;Q99661-2;B7Z7M6;Q5JR91;Q8N4N8;Q5JR89;H0Y8H2	Kinesin-like protein KIF2C	KIF2C		6	8	0.302378	-0.299	-0.039	7.24065	8.57556
Q8TC12;Q8TC12-2;G3V234;G3V2G6;Q8TC12-3;H0YJ46;H0YIZ8;H0YJ10	Retinol dehydrogenase 11	RDH11		9	34	0.3025	0.214	0	8.54737	9.08567
Q13637;P57729;O14966	Ras-related protein Rab-32	RAB32		12	60	0.306388	0.244	0.105	8.22722	9.26793
A6NHR9;A6NHR9-2;J3KTL8;A6NHR9-3	Structural maintenance of chromosomes flexible hinge domain-containing protein 1	SMCHD1		24	14.5	0.306388	0.244	0.016	8.06085	8.76782
P40937;P40937-2;F8W9B4;F5H0U6;F5H5S0;C9JH72;F5H304;E9PEP3	Replication factor C subunit 5	RFC5		11	43.2	0.3076	0.332	-0.104	7.5026	8.64812
P62829;J3KT29;C9JD32;B9ZVP7;J3KTJ3;J3QQT9	60S ribosomal protein L23	RPL23		8	52.9	0.307681	-0.183	0.664	8.18525	9.31124
Q5SW79;Q5SW79-3;Q5SW79-2;H0Y2V6;E7EMW0;E7EWM2;Q96L14;E5RFU8;E5RJT5;E5RIH6;H0Y4T4;E5RG47;H0YB92;H0YB66;E5RGW7	Centrosomal protein of 170 kDa	CEP170		21	20.3	0.308486	-0.151	-0.04	8.51491	8.77723
O00571;O00571-2;O15523;B4DXX7;B4E3C4;C9J081;C9J8G5;B4DLA0	ATP-dependent RNA helicase DDX3X;ATP-dependent RNA helicase DDX3Y	DDX3X;DDX3Y		29	52.1	0.308486	-0.151	0.019	8.5812	9.45049
P62913;P62913-2;Q5VVC8;Q5VVC9	60S ribosomal protein L11	RPL11		10	44.4	0.309923	-0.122	0.208	8.90703	9.5943
P61221;D6R9I9;D6RGF4;H0Y990	ATP-binding cassette sub-family E member 1	ABCE1		23	47.1	0.309923	-0.122	-0.075	8.77425	9.59465
Q14126;J3KSI6	Desmoglein-2	DSG2		14	20.6	0.310727	0.242	-0.041	8.19614	8.78451
O60443;O60443-3;H7C3W1;H7C147;H7BZJ0;O60443-2	Non-syndromic hearing impairment protein 5	DFNA5		7	14.9	0.310815	0.33	0.17	7.11703	8.47704
O15145;C9JZD1;F8VR50	Actin-related protein 2/3 complex subunit 3	ARPC3		9	44.9	0.314351	-0.149	-0.038	8.59652	9.47867
Q96AC1-3;Q96AC1;Q96AC1-2;H0YJ34;G3V3J0;G3V281;H0YJB6;G3V5R2	Fermitin family homolog 2	FERMT2		28	57.8	0.314351	-0.149	-0.003	8.61943	9.52649
P54920;M0R0Y2;M0R2M1;M0R0I4;M0R058;M0R213;M0R027;Q9H115;B4DK44;Q4G0M0;M0R031;M0QZN5;M0QZM9	Alpha-soluble NSF attachment protein	NAPA		13	62.4	0.31481	0.209	0.003	8.36271	9.3485
Q15459;E9PAW1;H7C1L2;F8WB66;F8WC79	Splicing factor 3A subunit 1	SF3A1		20	32.2	0.31481	0.209	0.248	8.24427	9.43057
Q9H582;Q9H582-2;Q9H582-3	Zinc finger protein 644	ZNF644		12	14.8	0.315678	0.327	0.162	7.755	8.78183
Q15040;B0QY56;B0QY57;H0YGT9;B0QY55;B0QY58	Josephin-1	JOSD1		5	29.7	0.317311	-0.289	-0.055	7.48976	8.18916
Q13185;S4R2Y4;B8ZZ43;C9JMM0	Chromobox protein homolog 3	CBX3		11	67.8	0.317311	0.167	0.284	9.04012	9.92426
P18085;C9JAK5;C9JPM4;U3KQF2;F8WDB3;C9J6P1	ADP-ribosylation factor 4	ARF4		11	70.6	0.317311	0.208	0.023	8.66514	9.31015
Q15034;F5GWU0;Q8IXX3;H0Y8G9	Probable E3 ubiquitin-protein ligase HERC3	HERC3		12	15.8	0.317311	0.326	0.267	7.73161	7.90426
Q02878;U3KQR5;F8VZ45;F8VR69;F8VU16;F8VWR1;F8VZA3	60S ribosomal protein L6	RPL6		12	35.1	0.317311	-0.12	0.13	8.7909	9.40951
P04792;F8WE04;C9J3N8	Heat shock protein beta-1	HSPB1		14	64.9	0.317311	-0.148	-0.17	8.74507	9.34225
Q9Y4C2;Q9Y4C2-2;C9JD13;C9J9F4;C9K0E7	Protein FAM115A	FAM115A		15	18.5	0.317311	0.208	-0.093	8.46368	8.82991
Q8IZ07;H0YIN8;S4R3D2;S4R3U2;Q6ZTN6-2;F8W150	Ankyrin repeat domain-containing protein 13A	ANKRD13A		18	35.9	0.317311	0.208	-0.081	8.49999	9.42488
P49761;P49761-1;G5E959;P49761-3;H3BQG1;H3BVF8;H3BUL5;H3BRE4;H3BNQ5;H3BRK0;H3BV35;P49761-2;H3BQR7;H3BRT8;H3BRW2;H3BNC8	Dual specificity protein kinase CLK3	CLK3		19	28.8	0.317311	-0.179	0.288	8.21199	9.05962
P23396;P23396-2;E9PL09;E9PPU1;H0YEU2;H0YCJ7;F2Z2S8;H0YF32;E9PK82;E9PJH4;E9PQ96;E9PSF4;E9PQX2;H0YES8	40S ribosomal protein S3	RPS3		23	83.5	0.317311	-0.12	0.034	9.46814	10.2063
P49588;H3BPK7	Alanine--tRNA ligase, cytoplasmic	AARS		27	35.2	0.317311	-0.179	0.018	8.01492	9.65398
O15020;O15020-2	Spectrin beta chain, brain 2	SPTBN2		27	12.3	0.317311	0.239	0.116	8.07211	8.76281
C9JMG9		IQSEC1		41	38	0.317311	-0.12	-0.046	9.36582	9.7208
Q9UQE7	Structural maintenance of chromosomes protein 3	SMC3		58	47	0.317311	0.167	0.258	9.444	10.1049
O60716-3;O60716-5;O60716;O60716-2;C9JZR2;O60716-7;O60716-8;O60716-4;O60716-6;O60716-11;O60716-13;O60716-9;O60716-10;O60716-15;O60716-16;O60716-19;O60716-21;O60716-12;O60716-14;O60716-17;O60716-18;O60716-23;O60716-24;O60716-20;O60716-22;O60716-27;O60716-29;O60716-25;O60716-26;O60716-31;O60716-32;O60716-28;O60716-30;E9PRE2;H0YC95;E9PKY0;E9PKL1	Catenin delta-1	CTNND1		60	69.5	0.317311	-0.12	-0.097	9.91393	10.4465
O95707;K7ERD7;K7EQV2;A8MYC1;K7ESH8;K7EK50	Ribonuclease P protein subunit p29	POP4		7	39.1	0.31883	-0.288	0.741	7.56091	8.0276
Q7L014;D6RJA6;H0Y9U3	Probable ATP-dependent RNA helicase DDX46	DDX46		28	29.5	0.32175	0.237	0.182	8.03003	9.39948
Q5W0B1	RING finger protein 219	RNF219		7	12.1	0.321883	-0.286	0.167	7.71176	8.59695
P43034;I3L495;P43034-2;I3L3N5;B4DF38	Platelet-activating factor acetylhydrolase IB subunit alpha	PAFAH1B1		17	44.1	0.322199	-0.177	0.015	7.85718	9.63252
O60264	SWI/SNF-related matrix-associated actin-dependent regulator of chromatin subfamily A member 5	SMARCA5		35	38.6	0.323515	0.165	0.13	9.10474	9.99384
E9PC69;Q7KZI7-16;Q7KZI7;Q7KZI7-8;Q7KZI7-14;Q7KZI7-9;Q7KZI7-4;Q7KZI7-15;Q7KZI7-13;Q7KZI7-11;Q7KZI7-6;Q7KZI7-3;Q7KZI7-5;Q7KZI7-2;E7ETY4;Q7KZI7-7;Q7KZI7-12;Q7KZI7-10;F5H4F6;F5H6N2;F5H4J8	Serine/threonine-protein kinase MARK2	MARK2		16	27.6	0.324661	-0.176	-0.03	8.0893	9.33475
E5RJD8;O75347;E5RIW3;E5RHG6;B4DT30;E5RIX8	Tubulin-specific chaperone A	TBCA		10	50.4	0.324891	0.205	0.009	8.69591	9.29644
P35240-2;P35240;P35240-3;P35240-8;P35240-5;P35240-6;P35240-4;P35240-7;P35240-10	Merlin	NF2		5	8.2	0.325554	0.321	0.148	7.41143	8.62386
O14617-5;O14617;O14617-4;G5E988;O14617-2;E7EMM2;O14617-3;K7ELX8;K7ERW8	AP-3 complex subunit delta-1	AP3D1		23	25.5	0.32623	0.235	-0.176	8.03541	9.06491
O15391	Transcription factor YY2	YY2		6	14.8	0.326299	-0.145	0.065	8.39335	8.43335
Q9NZD8;Q9NZD8-2;H3BRR0;H0YKB0;H0YMB7;H0YKM6;H0YLT5;H0YLW1;H0YLD7;H0YML6	Maspardin	SPG21		6	26	0.326498	-0.283	-0.13	7.02053	8.66802
Q5VZE5;Q5VZE6;B1AM43	N-alpha-acetyltransferase 35, NatC auxiliary subunit	NAA35		10	16.7	0.32722	0.32	0.036	7.14929	8.66294
Q13464	Rho-associated protein kinase 1	ROCK1		25	19.9	0.328046	-0.282	0.136	7.61794	8.99509
Q8IWC1;Q8IWC1-4;Q8IWC1-3;Q8IWC1-2	MAP7 domain-containing protein 3	MAP7D3		9	12.7	0.32889	0.319	0.042	7.19488	7.99957
O75396	Vesicle-trafficking protein SEC22b	SEC22B		10	51.6	0.329332	-0.144	-0.092	8.28455	9.01861
O14818;O14818-2;H0Y586;O14818-4;Q8TAA3;Q8TAA3-5;Q8TAA3-2;F5GY34	Proteasome subunit alpha type-7	PSMA7		19	73.8	0.329797	0.163	0.131	8.87123	9.85336
Q02952;Q02952-2;Q02952-3	A-kinase anchor protein 12	AKAP12		40	35	0.329797	0.163	0.428	8.85683	9.67602
Q99575;E5RK39	Ribonucleases P/MRP protein subunit POP1	POP1		8	8.8	0.332249	0.317	0.166	7.46696	8.68685
C9JDG0;Q9NSV4;Q9NSV4-4;Q9NSV4-5;Q9NSV4-6;Q9NSV4-7;Q9NSV4-1;Q9NSV4-2	Protein diaphanous homolog 3	DIAPH3		17	16.4	0.332249	0.317	-0.015	7.74242	8.94133
P61077-3;P61077;H9KV45;P61077-2;D6RAH7;D6RA11;D6RIZ3;D6R980;D6RGD0;D6R933;D6R9F6	Ubiquitin-conjugating enzyme E2 D3	UBE2D3		6	51	0.332383	-0.143	-0.004	8.54565	9.60313
P10599;P10599-2	Thioredoxin	TXN		7	49.5	0.33243	-0.116	-0.157	8.93875	9.53846
Q9NP77;Q9NP77-2	RNA polymerase II subunit A C-terminal domain phosphatase SSU72	SSU72		6	35.6	0.332719	-0.279	0.06	7.68174	8.52403
O95140;O95140-2	Mitofusin-2	MFN2		15	23.1	0.333026	0.232	-0.139	7.89518	9.00449
Q15363;F5GX39;E7EQ72	Transmembrane emp24 domain-containing protein 2	TMED2		7	36.3	0.334286	-0.278	-0.101	7.51471	8.93244
Q00534	Cyclin-dependent kinase 6	CDK6		17	60.1	0.335181	0.201	0.035	8.76939	9.74617
O95347;O95347-2;Q5T821	Structural maintenance of chromosomes protein 2	SMC2		26	23.8	0.335452	-0.142	-0.086	8.37157	8.93469
J3QK89;Q8IWX8	Calcium homeostasis endoplasmic reticulum protein	CHERP		24	30.2	0.336281	-0.115	0.069	9.13342	9.93251
P12081;P12081-4;B4DDD8;P12081-2;P12081-3;B3KWE1;B4E1C5;C9JWK3;E7ETE2;D6RF05	Histidine--tRNA ligase, cytoplasmic	HARS		18	39.3	0.337327	0.314	0.111	7.4365	9.5024
Q13614;Q13614-2;C9JEX3;Q9P2M7;Q9P2M7-2;H0Y4A8	Myotubularin-related protein 2	MTMR2		10	14	0.337607	0.23	0.103	8.06914	8.8977
P59998-3;F8WCF6;P59998;P59998-2;H7C0A3;F8WDD7;P59998-4;R4GN08;F8WE39;F8WDW3	Actin-related protein 2/3 complex subunit 4	ARPC4;ARPC4-TTLL3		9	34.8	0.338539	-0.141	0.027	8.38922	9.32803
Q13433;Q13433-2;K7EQ91	Zinc transporter ZIP6	SLC39A6		10	13.8	0.340162	-0.114	-0.01	8.91395	9.70594
P32780;B3KXE0;E9PM51;E9PI26;F5H0Y9;E9PL58	General transcription factor IIH subunit 1	GTF2H1		15	39.6	0.340601	-0.274	0.212	7.25054	8.33134
Q8NEM2;I3L3Z1	SHC SH2 domain-binding protein 1	SHCBP1		10	21.3	0.342456	0.311	0.001	7.66432	8.78534
Q8N0X7	Spartin	SPG20		25	42.5	0.342598	0.159	0.073	8.99143	10.0652
P53618;E9PP73;E9PKQ1;E9PP63	Coatomer subunit beta	COPB1		31	41	0.342598	0.159	0.078	8.84299	9.7952
P62906	60S ribosomal protein L10a	RPL10A		16	53.5	0.34407	-0.113	-0.018	9.37714	10.0863
Q07065;Q96K21;Q96K21-2;H3BRF9;Q96K21-3;H3BRM1;Q96K21-4;H3BN64;H3BUW6	Cytoskeleton-associated protein 4	CKAP4		36	63.1	0.344769	-0.139	-0.152	8.69153	9.93921
P16949;P16949-2;A2A2D0;E7EVN3;E5RIR6;Q9H169-2;G5EA16;Q9H169;B7Z2Z7	Stathmin	STMN1		8	44.3	0.345678	0.197	-0.087	8.45094	8.1001
P14324;P14324-2	Farnesyl pyrophosphate synthase	FDPS		15	42.2	0.345847	0.158	0.116	8.99346	10.0411
Q9H900;Q9H900-2	Protein zwilch homolog	ZWILCH		6	12.2	0.345902	0.309	-0.274	7.24718	8.2079
Q8ND90	Paraneoplastic antigen Ma1	PNMA1		12	36.8	0.34689	0.226	-0.043	7.8339	9.30365
Q15025;Q15025-2;Q15025-3;E7ET96;E7EPY1;E7EMV7;E7EW15;H0YC17;E7EW68;E7EWG2	TNFAIP3-interacting protein 1	TNIP1		13	22.6	0.34689	0.226	-0.107	8.13675	8.99953
Q29RF7;Q29RF7-3;H0Y9L9;H0Y9L6	Sister chromatid cohesion protein PDS5 homolog A	PDS5A		19	18.3	0.347372	-0.167	0.055	7.89071	8.88339
Q16543;K7EQA9;K7EKQ2;K7EL68;K7EIU0	Hsp90 co-chaperone Cdc37	CDC37		17	42.9	0.34791	-0.138	-0.071	8.53092	9.77121
O60832;O60832-2;C9IYT0;H7C0M1;H7C2Q2;H7C2Q9;H7BZF2	H/ACA ribonucleoprotein complex subunit 4	DKC1		18	44	0.34791	-0.138	0.081	8.4424	9.52362
Q15047;Q15047-3;E9PRF4;E9PQM8;Q15047-2;E9PS59;B0QZE6;E9PAP1	Histone-lysine N-methyltransferase SETDB1	SETDB1		17	17.2	0.348335	0.196	0.083	8.30671	9.41273
B4E2P2;Q9UNL2;C9JA28;C9J365	Translocon-associated protein subunit gamma	SSR3		4	15.2	0.349236	0.225	-0.099	7.99918	8.36341
Q9Y4W2;Q9Y4W2-2;Q9Y4W2-3;Q9Y4W2-4	Ribosomal biogenesis protein LAS1L	LAS1L		18	29.8	0.349371	0.307	-0.064	7.44772	8.85968
P52294;C9JYI4;C9J4U1;F2Z3G4;C9JWD9;C9J352	Importin subunit alpha-1	KPNA1		12	25.8	0.351005	0.195	0.053	8.65232	9.22963
C9J837;Q15042;A6H8Z3;C9J1R5;Q15042-2	Rab3 GTPase-activating protein catalytic subunit	RAB3GAP1		23	27.3	0.351005	0.195	-0.048	8.5301	9.22003
P27694;I3L4R8;I3L2M5;I3L524	Replication protein A 70 kDa DNA-binding subunit	RPA1		29	46.9	0.351005	0.195	0.119	8.60541	9.87231
Q5T749	Keratinocyte proline-rich protein	KPRP		14	25.6	0.351836	-0.267	-0.82	7.41413	8.55437
O75717;C9JW18;F8W7P7;C9JYB3	WD repeat and HMG-box DNA-binding protein 1	WDHD1		19	22.6	0.353957	0.223	-0.018	7.86303	9.04218
Q8WWM7-3;Q8WWM7;Q8WWM7-2;Q8WWM7-9;Q8WWM7-4;Q8WWM7-5;Q8WWM7-8;Q8WWM7-6;H3BUF6;H3BSK9;Q8WWM7-7;H3BUE3;H3BSQ5;H3BRB0;S4R3J6	Ataxin-2-like protein	ATXN2L		24	21.7	0.354248	-0.136	-0.102	8.59993	9.28647
P50502;Q8NFI4;Q8IZP2;H7C3I1;F6VDH7;F8WAQ7	Hsc70-interacting protein;Putative protein FAM10A5;Putative protein FAM10A4	ST13;ST13P5;ST13P4		16	37.1	0.355712	0.155	0.137	9.26459	9.84502
Q9Y4E5;Q9Y4E5-2;E9PH99;D6RIA1	Zinc finger protein 451	ZNF451		41	44.1	0.355712	0.155	0.157	9.43189	10.0543
Q9P2J5;F5H698;B4DER1;B4DJ10	Leucine--tRNA ligase, cytoplasmic	LARS		51	49.1	0.355967	-0.11	-0.017	8.89496	10.0316
O95340-2;E7ER89;O95340	Bifunctional 3-phosphoadenosine 5-phosphosulfate synthase 2;Sulfate adenylyltransferase;Adenylyl-sulfate kinase	PAPSS2		15	28.4	0.356333	0.222	0.243	8.22788	8.68432
P25788;P25788-2;G3V4X5;G3V5N4;G3V3W4;H0YJ03	Proteasome subunit alpha type-3	PSMA3		8	32.2	0.356374	0.303	0.015	7.47166	8.66348
O15067;F5GWT9;H0YGH1;J3KT98;J3QSH6;J3QSG0;J3KTL4;J3KTQ5	Phosphoribosylformylglycinamidine synthase	PFAS		42	41.9	0.357445	-0.135	0.01	8.37339	10.1489
P21399;Q9HBB2;Q5VZA6	Cytoplasmic aconitate hydratase	ACO1;IRP1		20	30.6	0.35836	-0.263	-0.222	7.408	8.84186
P20700;E9PBF6	Lamin-B1	LMNB1		36	58.2	0.359039	0.154	-0.101	9.12467	10.0139
Q49A26;Q49A26-5;Q49A26-3;Q49A26-2;K7EMM8;Q49A26-4;K7EQB2;K7ELL0	Putative oxidoreductase GLYR1	GLYR1		11	21.7	0.359908	0.301	0.163	7.67776	9.0182
Q14258	E3 ubiquitin/ISG15 ligase TRIM25	TRIM25		41	57.8	0.35999	-0.109	0	9.5321	10.2591
P21333;P21333-2;Q5HY54;E9PHF0;F8WE98;H0Y5C6;H0Y5F3;H7C2E7	Filamin-A	FLNA		157	69.1	0.35999	-0.109	-0.133	10.1398	11.1602
O75131;E5RG68;H0YB26;E5RHZ0;E5RJ85;E5RG97;E5RFT7;Q9UBL6;F5GXN1;Q96A23-2;Q9UBL6-2;O95741;Q96A23	Copine-3	CPNE3		16	35.4	0.360659	-0.134	0.146	8.39662	9.71224
Q9BWF3;E9PB51;Q9BWF3-4;Q9BWF3-2;J3QRR5;D6R9K7;Q9BWF3-3	RNA-binding protein 4	RBM4		24	72.3	0.360659	-0.134	-0.176	8.57408	9.15122
O60381;O60381-3;O60381-2;H7C4S2;U3KQE5;C9JQU7;C9J5U3;C9J8V6;H7C574;C9JAW1;C9JPK6	HMG box-containing protein 1	HBP1		21	43.4	0.361683	0.3	0.315	7.63899	8.91255
O43684;O43684-2;J3QT28;B4DDM6;J3QSX4	Mitotic checkpoint protein BUB3	BUB3		14	52.4	0.361812	0.191	0.15	8.26881	9.11756
Q9HAV4;H0Y3W3;H0Y9I3;E2QRM3;H0YA57	Exportin-5	XPO5		20	20.6	0.363061	-0.161	-0.104	8.12477	8.88665
Q14247;Q14247-3;Q14247-2;H7C314;B4E358;E9PP90;H0YCD9;H0YEV2;E9PKG3	Src substrate cortactin	CTTN		14	27.1	0.363891	-0.133	-0.042	8.45362	9.30072
Q9UJW0;Q9UJW0-3;Q9UJW0-2;H9KVE0;E5RGG1;E5RI97;E5RK21	Dynactin subunit 4	DCTN4		15	43.5	0.365718	-0.16	-0.163	8.19824	9.13941
Q92973;Q92973-2;Q92973-3;S4R398;E7EW37;B4DSC0;K7ESC1;K7ENW1;K7ELC3	Transportin-1	TNPO1		37	50.2	0.365752	0.152	0.061	9.33167	10.0811
P05783;F8VZY9	Keratin, type I cytoskeletal 18	KRT18		51	86.7	0.365752	0.152	0.306	9.51231	9.91536
P17655;P17655-2	Calpain-2 catalytic subunit	CAPN2		31	51.9	0.367142	-0.132	-0.05	8.70723	9.86131
D6RCF4;Q8N5K1	CDGSH iron-sulfur domain-containing protein 2	CISD2		3	24.8	0.369958	-0.256	0.019	7.41312	8.49206
P40926;E9PDB2;G3XAL0	Malate dehydrogenase, mitochondrial;Malate dehydrogenase	MDH2		9	36.7	0.370643	0.295	-0.327	6.66399	7.92635
Q9UKK3	Poly [ADP-ribose] polymerase 4	PARP4		18	12.1	0.371069	-0.158	-0.017	8.06584	8.86478
O00425;O00425-2;F8WD15	Insulin-like growth factor 2 mRNA-binding protein 3	IGF2BP3		22	47.7	0.372228	-0.106	-0.047	9.11769	9.79525
Q99832;Q99832-3;Q99832-4;F5GZK5;B7Z1C9;Q99832-2;F8WAM2;F8WBP8	T-complex protein 1 subunit eta	CCT7		31	70.2	0.372228	-0.106	-0.002	8.79946	10.3635
Q9Y376;Q9H9S4;Q5TAW7;B7ZBJ4	Calcium-binding protein 39	CAB39		9	23.2	0.372451	0.294	0.163	7.66758	8.74225
O75694;O75694-2;E9PF10;D6RA13	Nuclear pore complex protein Nup155	NUP155		33	33.2	0.372543	0.15	0.018	9.07953	10.0749
Q8N884;A6PW79;Q8N884-2	Protein MB21D1	MB21D1;C6orf150		11	22.2	0.373245	0.215	-0.029	7.80619	7.87538
Q99436;Q5TBG5;B4E0P1	Proteasome subunit beta type-7	PSMB7		11	41.5	0.373314	-0.254	0.32	7.30451	8.65824
P08581-2;P08581;B4DPY6;P08581-3;H7C174;Q04912;Q04912-2;P42685;B4DY49;H7C074;H7C3Z8	Hepatocyte growth factor receptor	MET		11	9.8	0.374265	0.293	0.264	6.69308	8.87011
Q12789;Q12789-3;H3BRD0;H3BU37;H3BU55	General transcription factor 3C polypeptide 1	GTF3C1		23	13.9	0.375	-0.253	-0.142	7.0117	8.49429
Q9P2G1;C9JZ63;H7C2V2	Ankyrin repeat and IBR domain-containing protein 1	ANKIB1		15	18.6	0.375612	0.186	-0.191	8.32774	9.12878
J9JID7;Q03252	Lamin-B2	LMNB2		22	33.1	0.375968	0.149	0.104	8.83568	9.58962
Q14974;B7ZAV6;J3KTM9;F5H4R7;J3QR48;J3QRG4;J3KS06	Importin subunit beta-1	KPNB1		32	39.6	0.375968	0.149	0.021	9.63251	10.2091
Q06265-2;Q06265;D6RIY6;Q06265-4;Q06265-3;D6R905;D6RA17;H0Y9L5;D6RAP4	Exosome complex component RRP45	EXOSC9		5	11.4	0.376364	-0.105	-0.034	9.20478	9.30153
Q8IU81	Interferon regulatory factor 2-binding protein 1	IRF2BP1		6	16.3	0.376689	-0.252	0.913	7.5134	8.19828
P20290;P20290-2;D6RDG3;H0Y9Y1	Transcription factor BTF3	BTF3		8	57.3	0.377001	-0.129	-0.177	8.59924	9.30755
P30154;P30154-4;P30154-2;P30154-3;P30154-5;J3KR29;H0YDG7	Serine/threonine-protein phosphatase 2A 65 kDa regulatory subunit A beta isoform	PPP2R1B		10	26	0.377908	0.291	0.288	7.61677	8.3113
P32119;A6NIW5;P32119-2	Peroxiredoxin-2	PRDX2		12	37.9	0.378167	0.213	-0.193	7.82177	8.10605
O75319;C9JYA6;C9JGC8;O75319-2;H7C0E6	RNA/RNP complex-1-interacting phosphatase	DUSP11		11	40.6	0.380083	-0.25	-0.348	7.7286	8.53968
P35998;B7Z5E2;C9JLS9	26S protease regulatory subunit 7	PSMC2		30	75.1	0.380528	-0.104	-0.004	9.34561	10.0856
O43143	Putative pre-mRNA-splicing factor ATP-dependent RNA helicase DHX15	DHX15		55	57.2	0.380528	-0.104	0.096	9.78869	10.6657
O76094;O76094-2;D6RDY6;R4GNC1	Signal recognition particle 72 kDa protein	SRP72		15	30	0.380643	0.212	0.346	8.06347	8.45725
Q9P2R3;Q9P2R3-4;Q9P2R3-2;I3L3P8;K7EPT2;I3L1Z9	Ankyrin repeat and FYVE domain-containing protein 1	ANKFY1		23	26.2	0.380643	0.212	-0.119	8.15813	9.32911
Q16401;Q16401-2;F2Z3J2;Q4VXG9;Q4VXH0;S4R382	26S proteasome non-ATPase regulatory subunit 5	PSMD5		22	50	0.381222	0.184	-0.003	8.43865	9.50352
P42167;G5E972;P42167-2;H0YJH7	Lamina-associated polypeptide 2, isoforms beta/gamma;Thymopoietin;Thymopentin	TMPO		9	26	0.381574	0.289	-0.444	7.28545	8.93633
Q8ND04-2;Q8ND04;Q8ND04-3;J3KTD7;J3QRE1;J3QKP6	Protein SMG8	SMG8		21	24.9	0.381574	0.289	0.055	7.58854	8.97691
P14678-3;B3KVR1;P14678;P63162;P14678-2;J3QLE5;S4R3P3;J3KRY3	Small nuclear ribonucleoprotein-associated protein;Small nuclear ribonucleoprotein-associated proteins B and B;Small nuclear ribonucleoprotein-associated protein N	SNRPN;SNRPB		2	5.2	0.381916	-0.154	-0.304	7.90181	8.43921
O00505;H0Y4S9	Importin subunit alpha-3	KPNA3		13	29.2	0.381916	-0.154	-0.031	7.8997	8.9998
H7BYY1;B7Z596;F5H7S3;P09493-2;H0YL42;H0YK20;H0YN06		TPM1		32	77	0.383496	-0.248	-0.452	7.12384	8.12976
P49589-3;P49589;B4DKY1;P49589-2;A8MVQ3;E9PLP0;E9PRS8;C9JLN0	Cysteine--tRNA ligase, cytoplasmic	CARS		20	31.2	0.384658	-0.153	-0.088	8.22382	9.14447
O00299	Chloride intracellular channel protein 1	CLIC1		16	78.4	0.384721	-0.103	0.058	9.18755	10.2058
P26639;P26639-2;G3XAN9;E7ERI3;D6R9F8;D6RDJ6;D6RCA5;A2RTX5;A2RTX5-2;B7ZLP8;D6RBR8;D6RCS6;D6RHV7;D6RJ97;H0YKB9	Threonine--tRNA ligase, cytoplasmic	TARS		52	69.7	0.384721	-0.103	0.052	9.34809	10.5947
P48163;B4DZ70;F5H4W0	NADP-dependent malic enzyme;Malic enzyme	ME1		10	21.9	0.385261	0.287	-0.001	6.75799	8.13663
P26006-1;P26006;B4DDT0;D6R9X8;K7EMU3;H0YA32;H0YA49	Integrin alpha-3;Integrin alpha-3 heavy chain;Integrin alpha-3 light chain	ITGA3		10	11.4	0.386927	-0.246	-0.004	7.65964	9.22253
Q9NR12;Q9NR12-2;D6RH06;Q9NR12-4;Q9NR12-6;Q9NR12-5;H7BYK4;D6RF83;Q9NR12-3;D6RAN1;H0Y8W6	PDZ and LIM domain protein 7	PDLIM7		9	26	0.387411	-0.152	-0.511	7.8169	8.45874
Q96PU8;Q96PU8-3;Q96PU8-6;Q96PU8-8;Q96PU8-9;Q96PU8-5;H0YG47;F5GYM3;F5GXS8;H0YGD6;F5H8C8;F5H5U6;F5GYT7;H0YFB7	Protein quaking	QKI		6	21.4	0.38865	-0.245	0.111	7.19323	8.34969
P54259	Atrophin-1	ATN1		19	25.8	0.388942	-0.102	-0.023	9.07874	9.31573
P36404;P36404-2	ADP-ribosylation factor-like protein 2	ARL2		8	48.4	0.38897	0.285	0.071	7.58124	8.65701
Q04323;E9PRQ7;Q04323-2;E9PJ81;E9PS08	UBX domain-containing protein 1	UBXN1		25	64.6	0.389859	0.145	-0.009	8.96467	9.43941
P05388;F8VWS0;Q3B7A4;Q8NHW5;F8VU65;F8VW21;G3V210;F8VPE8;F8VZS0;F8VRK7;F8VQY6;F8VS58;F8VWV4;F8W1K8	60S acidic ribosomal protein P0;60S acidic ribosomal protein P0-like	RPLP0;RPLP0P6		10	47.9	0.390177	-0.151	-0.115	8.03717	9.58441
Q9Y4C1;F5H070;F8WE62;C9J7Q7	Lysine-specific demethylase 3A	KDM3A		13	13.6	0.390177	-0.151	-0.087	7.82426	8.67045
Q96AY3;H0Y827;Q9H6J3;K7ESG6;K7ELI6;K7EM43	Peptidyl-prolyl cis-trans isomerase FKBP10	FKBP10		10	23.7	0.390377	-0.244	-0.048	7.03937	9.03125
P51572-2;P51572;C9J0M4;C9JQ75;C9JSP1;C9JMD7;C9JM14	B-cell receptor-associated protein 31	BCAP31		12	26.2	0.390398	-0.125	-0.046	8.69403	9.23512
O14974;O14974-3;O14974-4;O14974-5;O14974-2;F8VZN8;H0YHI8;H0YIS4;H0YIS3;H0YIM2;H0YHL8;F8VW28	Protein phosphatase 1 regulatory subunit 12A	PPP1R12A		12	13.6	0.392955	-0.15	-0.036	8.08435	9.14784
A8MW61;O43660;O43660-2;D6RA26;H0YA24;B7Z982;H0YAA2	Pleiotropic regulator 1	PLRG1		17	43.6	0.393171	0.207	0.432	8.04139	9.19387
P68032;P62736;P68133;P63267;Q5T8M7;P63267-2;A6NL76;Q5T8M8;F6QUT6;F6UVQ4;C9JFL5;B8ZZJ2;F8WB63	Actin, alpha cardiac muscle 1;Actin, aortic smooth muscle;Actin, alpha skeletal muscle;Actin, gamma-enteric smooth muscle	ACTC1;ACTA2;ACTA1;ACTG2		27	74.3	0.39319	-0.101	-0.019	9.53675	10.6783
Q15233;Q15233-2;H7C367;C9JYS8;C9IZL7;C9J4X2	Non-POU domain-containing octamer-binding protein	NONO		48	73.7	0.39319	-0.101	0.005	10.0468	10.7441
P52292;J3KS65;J3QLL0;J3QL07	Importin subunit alpha-2	KPNA2		24	60.3	0.39338	0.144	0.073	9.29466	10.238
Q05932;Q05932-4;Q05932-2;Q05932-3;Q5JU23;Q5JU20;Q5JU21	Folylpolyglutamate synthase, mitochondrial	FPGS		10	24.2	0.393845	-0.242	-0.091	7.09095	8.52705
P16070;P16070-5;E7EPC6;P16070-7;P16070-3;P16070-4;P16070-6;P16070-17;P16070-8;P16070-16;P16070-10;P16070-11;P16070-13;P16070-14;P16070-12;P16070-18;H0YD13;H0Y2P0;P16070-9;H0Y5E4;P16070-15;H0YCV9;H0YDW7;H0YE40;E9PKC6;H0YDX6;P16070-19;Q86UZ1;J3KN83;H0YD17	CD44 antigen	CD44		10	13.7	0.395469	0.179	0.033	8.58876	9.84293
Q15796;Q15796-2;B7Z5N5;K7EJX0;K7ERC7;P84022-2;K7EL92;K7ESI8;O15198;O15198-2;P84022-3;H3BVD1;H3BP09;H0YL71;H0YMP2	Mothers against decapentaplegic homolog 2	SMAD2		9	23.1	0.396453	0.281	0.007	7.76538	8.62823
P78371;F5GWF6;P78371-2;F8VQ14	T-complex protein 1 subunit beta	CCT2		24	58.1	0.397204	-0.123	0.007	8.62256	9.55583
H7C2Q8;Q99848	Probable rRNA-processing protein EBP2	EBNA1BP2		9	30.5	0.398251	0.205	-0.566	8.01289	8.6496
P61086;B4DIZ2;P61086-2;D6RDM7;P61086-3;D6RFX1	Ubiquitin-conjugating enzyme E2 K	UBE2K		11	58	0.398251	0.205	-0.118	8.18598	9.94834
Q92878-2;Q92878;Q92878-3;E7EN38;E7ESD9;H7C0P8;E9PM98;C9JNH8	DNA repair protein RAD50	RAD50		21	20.6	0.398337	0.28	-0.11	7.51432	8.97166
Q16831;Q86Y75;B4DND0;C9JIP2;C9J486;F8WD51;Q16831-2;C9K0J2	Uridine phosphorylase 1	UPP1		5	15.8	0.398546	-0.148	0.106	7.80767	8.20363
Q9BTV4	Transmembrane protein 43	TMEM43		3	8.8	0.399083	-0.239	-0.286	6.96096	8.07802
P62081;B5MCP9	40S ribosomal protein S7	RPS7		16	74.7	0.40048	0.142	-0.073	9.26101	9.57219
Q96HE7;G3V3E6;G3V2H0;G3V5B3;G3V503;Q86YB8;Q5TAE8	ERO1-like protein alpha	ERO1L		13	32.5	0.400838	-0.238	-0.004	7.4696	9.20354
O14777	Kinetochore protein NDC80 homolog	NDC80		11	18.1	0.401257	0.177	0.137	8.38998	8.57106
Q15126	Phosphomevalonate kinase	PMVK		7	33.3	0.402122	0.278	0.072	7.05846	8.23765
P33552	Cyclin-dependent kinases regulatory subunit 2	CKS2		2	25.3	0.402598	-0.237	-0.3	7.06275	8.1699
Q9H8M7;Q9H8M7-2	Protein FAM188A	FAM188A		8	20.4	0.403371	0.203	-0.346	8.06292	9.15337
O75886;O75886-2	Signal transducing adapter molecule 2	STAM2		7	15.4	0.404022	0.277	0.219	7.65554	8.66724
P11166;C9JIM8	Solute carrier family 2, facilitated glucose transporter member 1	SLC2A1		7	13.4	0.404081	-0.121	-0.201	8.25989	8.81919
Q14697-2;Q14697;F5H6X6;E9PKU7;E9PNH1;Q14697-3	Neutral alpha-glucosidase AB	GANAB		40	48.1	0.406104	-0.098	-0.087	9.08024	10.0831
P28074;P28074-2;P28074-3;H0YJM8;G3V3K3;G8JLC2	Proteasome subunit beta type-5	PSMB5		11	44.5	0.407905	-0.234	-0.204	7.34221	8.48622
Q15019-2;Q15019;H7C2Y0;C9JB25;C9J938;H7C310;C9JQJ4;C9IZU3;C9JZI2;F8WB65;C9JFT1;C9JSE7;C9JT15	Septin-2	2002-09-01		12	43.4	0.40853	0.201	-0.001	7.99111	9.07799
Q03701;C9J9W7	CCAAT/enhancer-binding protein zeta	CEBPZ		13	15.3	0.409683	-0.233	0.128	7.57574	8.93473
Q9Y6M4-2;Q9Y6M4;Q9Y6M4-4;Q9Y6M4-3;Q9Y6M4-5;Q9Y6M4-6;P78368;H0YBN6	Casein kinase I isoform gamma-3;Casein kinase I isoform gamma-2	CSNK1G3;CSNK1G2		7	13.8	0.409755	0.274	0.136	7.71384	8.22184
Q16666;Q16666-2;Q16666-3;E7EPR3;Q16666-6;H3BM18;H3BR88;H3BVE6;Q6K0P9;Q6K0P9-2;Q6K0P9-3;Q6K0P9-4;Q6K0P9-5;Q6K0P9-6;H3BR65	Gamma-interferon-inducible protein 16	IFI16		27	43.3	0.409871	-0.144	-0.283	8.00991	8.89482
Q13242;H0YIB4;S4R3G0	Serine/arginine-rich splicing factor 9	SRSF9		10	41.6	0.411124	0.2	0.179	8.17876	8.83627
Q86TG7	Retrotransposon-derived protein PEG10	PEG10		20	35.9	0.411273	0.139	0.144	8.82534	9.7031
P55036;Q5VWC4;P55036-2;A6PVX3;H0Y3Y9;H0Y561	26S proteasome non-ATPase regulatory subunit 4	PSMD4		21	52.5	0.411273	0.139	-0.042	9.38821	10.4444
P18124;A8MUD9;C9JIJ5;C9JZ88	60S ribosomal protein L7	RPL7		15	54.8	0.412985	0.173	-0.006	8.42375	9.52519
Q9UHX1-5;Q9UHX1-6;Q9UHX1;Q9UHX1-2;Q9UHX1-3;Q9UHX1-4;H0YEM1;E9PQ56;H0YCP8;E9PN18;E9PMU7	Poly(U)-binding-splicing factor PUF60	PUF60		6	18.7	0.413253	-0.231	0.037	7.73932	8.74247
Q5T447;Q5T447-2	E3 ubiquitin-protein ligase HECTD3	HECTD3		14	21.8	0.413604	0.272	-0.054	7.51734	8.72843
P30041	Peroxiredoxin-6	PRDX6		18	80.4	0.414528	-0.118	-0.002	8.4057	9.92643
Q8NDT2	Putative RNA-binding protein 15B	RBM15B		26	32.6	0.414528	-0.118	-0.113	8.48159	8.94393
P16403;P16402;Q02539;P22492	Histone H1.2;Histone H1.3	HIST1H1C;HIST1H1D		11	36.2	0.414852	-0.096	0.027	9.93825	9.46367
Q9UKJ3;Q9UKJ3-2;K7EKU0;Q7Z570	G patch domain-containing protein 8	GPATCH8		33	27.6	0.414852	-0.096	0.052	9.49554	9.37743
P05026;P05026-2;A6NGH2	Sodium/potassium-transporting ATPase subunit beta-1	ATP1B1		8	37.6	0.415537	0.271	0.065	7.6519	8.8366
O94826	Mitochondrial import receptor subunit TOM70	TOMM70A		8	14.6	0.415605	-0.142	0.065	7.86839	8.76048
P63146;H0Y9V2;H0YA80	Ubiquitin-conjugating enzyme E2 B	UBE2B		2	19.7	0.415948	0.172	0.035	8.53134	9.02541
P84077;P61204;F5H423;B7ZB63;F5H0C7;H0YGG7;F5H6T5;F5H1V1	ADP-ribosylation factor 1;ADP-ribosylation factor 3	ARF1;ARF3		12	69.6	0.415948	0.172	-0.015	8.5018	9.86936
P49327;J3KTF0	Fatty acid synthase;[Acyl-carrier-protein] S-acetyltransferase;[Acyl-carrier-protein] S-malonyltransferase;3-oxoacyl-[acyl-carrier-protein] synthase;3-oxoacyl-[acyl-carrier-protein] reductase;3-hydroxypalmitoyl-[acyl-carrier-protein] dehydratase;Enoyl-[acyl-carrier-protein] reductase;Oleoyl-[acyl-carrier-protein] hydrolase	FASN		115	55.8	0.418563	0.137	-0.038	9.83835	10.7775
Q15102;M0R1K3;M0R389	Platelet-activating factor acetylhydrolase IB subunit gamma	PAFAH1B3		3	15.2	0.420449	-0.227	-0.103	6.89438	8.20001
P19388;K7EJ87;K7EQN2	DNA-directed RNA polymerases I, II, and III subunit RPABC1	POLR2E		11	58.6	0.420449	-0.227	0.06	7.62305	8.68033
Q99729-2;D6RBZ0;Q99729-3;D6RD18;D6R9P3;Q99729;Q99729-4	Heterogeneous nuclear ribonucleoprotein A/B	HNRNPAB		8	25.6	0.421581	-0.116	-0.019	8.40707	8.81474
O75794;H7BZW7	Cell division cycle protein 123 homolog	CDC123		15	43.8	0.421912	0.17	0.148	8.25171	9.71508
P11233;H7C3P7;C9JPE8	Ras-related protein Ral-A	RALA		9	37.4	0.422236	0.136	0.155	8.94787	9.76717
Q8TC07-2;Q8TC07;Q8TC07-3;A8K8E1;C9JA93;F8WCB5;F8VV61;F8WF35;F8WDJ1;F8WAX5	TBC1 domain family member 15	TBC1D15		24	39	0.422236	0.136	0.086	8.92917	9.70749
Q2NL82;I3L1Q5;I3L4E8	Pre-rRNA-processing protein TSR1 homolog	TSR1		17	27.6	0.422259	-0.226	0.127	7.34185	9.31934
P49736;H0Y8E6;F8WDM3;C9JZ21;C9J013;H7C4N9	DNA replication licensing factor MCM2	MCM2		33	41.4	0.423711	-0.094	0.119	8.88823	9.63017
Q8NFD5-3;Q8NFD5-2;Q8NFD5	AT-rich interactive domain-containing protein 1B	ARID1B		46	26	0.423711	-0.094	-0.059	9.48524	9.73027
P30419;P30419-2;B7Z8J4;K7EN82;K7EN42	Glycylpeptide N-tetradecanoyltransferase 1	NMT1		9	23.4	0.424074	-0.225	0.056	7.14504	9.0649
Q9UNQ2;D6RCL3	Probable dimethyladenosine transferase	DIMT1		11	45.4	0.424074	-0.225	0.077	7.62632	8.5303
Q96CW1;Q96CW1-2;E9PFW3;C9JJ47;C9JGT8;C9JTK4;C9JJD3;C9JPV8;H7C4C3	AP-2 complex subunit mu	AP2M1		17	40.5	0.424913	0.169	-0.086	8.58404	9.51476
Q9GZZ1;E7EQ69;C9J5D1;Q9GZZ1-2;B0AZT5;C9J5J3;C9JZU6;F8WCK0	N-alpha-acetyltransferase 50	NAA50		12	58	0.425134	-0.115	-0.089	8.77122	9.7323
Q5QJE6;J3KP30;E9PRB3	Deoxynucleotidyltransferase terminal-interacting protein 2	DNTTIP2		14	24.5	0.425278	0.266	0.117	7.56907	8.95044
Q9P035;H3BS72;H3BPZ1;B4DRF4;H3BRL8;H3BMZ1	3-hydroxyacyl-CoA dehydratase 3	PTPLAD1		6	19.3	0.426892	0.194	0.239	7.9206	8.05931
Q13492;Q13492-5;Q13492-2;Q13492-3;Q13492-4;H0YEH1;H0YEF7;H0YCY1;E9PK13;E9PJT1;F5GWN7;O60641;E9PDG8;O60641-4;O60641-3;E5RGY9;H0YD48;H0YEY8;E9PLJ8;E5RIJ5;E5RK51;E5RFC6;E9PI56;E9PKP6;H0YE97;E5RHK9;E5RFU0	Phosphatidylinositol-binding clathrin assembly protein	PICALM		10	24.1	0.426892	0.194	0.083	8.20517	8.86541
Q9NY93;Q9NY93-2;G3V0G3;H7C3E9;F8WDT8;H7BZN7;F8WEI3	Probable ATP-dependent RNA helicase DDX56	DDX56		13	28.3	0.427718	-0.223	0.055	7.21294	8.98961
P38159;P38159-2;H3BT71;H0Y6E7;Q96E39;H3BUY5;B3KRG5;P38159-3;H3BR27;O75526;Q8N7X1;H3BNC1	RNA-binding motif protein, X chromosome;RNA-binding motif protein, X chromosome, N-terminally processed;RNA binding motif protein, X-linked-like-1;RNA binding motif protein, X-linked-like-1, N-terminally processed	RBMX;RBMXL1		14	37.6	0.427926	0.168	0.885	8.45491	8.20947
O00154-7;O00154-4;O00154;O00154-5;O00154-6;O00154-3;O00154-2;B4DUX0;K7EKP8;F5GWE2	Cytosolic acyl coenzyme A thioester hydrolase	ACOT7		7	27.3	0.429212	0.264	0.033	7.28988	8.03963
Q9BRA2;I3L3M7;I3L0K2;I3L2R6	Thioredoxin domain-containing protein 17	TXNDC17		3	26	0.429546	-0.222	0.252	7.2693	8.68614
P15311;E7EQR4;E9PQ82;E9PNP4	Ezrin	EZR		52	64.8	0.429639	0.134	0.102	9.78534	10.4807
Q16513;Q16513-2;Q16513-3;B1AL79;Q16513-4;Q16513-5;H0Y5V5;Q6P5Z2;H0Y429	Serine/threonine-protein kinase N2	PKN2		14	16	0.430144	-0.137	-0.085	7.83394	8.66843
Q5SRE5;Q5SRE5-2;H7C4K7	Nucleoporin NUP188 homolog	NUP188		21	14.5	0.432226	0.192	-0.034	7.96288	8.99663
P46781;C9JM19;B5MCT8;A8MXK4;F2Z3C0	40S ribosomal protein S9	RPS9		20	61.3	0.432292	-0.113	0.131	8.74365	9.43033
P33991;E5RG31;E5RFJ8;E5RFR3;E5RG53;Q9UJA3-2	DNA replication licensing factor MCM4	MCM4		28	40.6	0.432679	-0.092	-0.063	8.84875	9.61724
P08708;P0CW22;H0YK46;H0YN88;H0YN73;H3BNC9	40S ribosomal protein S17;40S ribosomal protein S17-like	RPS17;RPS17L		7	57	0.433087	-0.136	0.165	7.96181	8.97907
P62753;A2A3R7;A2A3R5	40S ribosomal protein S6	RPS6		6	25.3	0.433217	-0.22	0.007	7.73745	8.67409
Q16576;E9PC52;Q16576-2;Q5JP01;Q5JP02;Q5JNZ6;C9J7L0;C9JAJ9	Histone-binding protein RBBP7	RBBP7		15	42.4	0.433369	0.133	0.019	9.10123	10.014
P08754	Guanine nucleotide-binding protein G(k) subunit alpha	GNAI3		14	44.6	0.433989	0.166	0.269	8.58227	9.00752
P09960;P09960-4;P09960-2;P09960-3;B4DEH5	Leukotriene A-4 hydrolase	LTA4H		27	53.5	0.435897	-0.112	0.051	8.62769	9.9764
Q14669-2;Q14669;Q14669-4;H7C2Y1;H7C1L9;C9JSX9;C9JLJ5;F8W9P3	Probable E3 ubiquitin-protein ligase TRIP12	TRIP12		61	36.7	0.437117	0.132	0.011	9.27981	9.87145
P60866-2;P60866;G3XAN0;E5RJX2;E5RIP1	40S ribosomal protein S20	RPS20		7	39.4	0.437204	-0.091	-0.122	9.55912	10.2508
Q9NR28;Q9NR28-2;Q9NR28-3;F5H796;F5GXT8;F5GX50;H7BZK7;F5GYH3;H7BZQ7;F5H0Q4	Diablo homolog, mitochondrial	DIABLO		9	38.1	0.437204	-0.091	-0.059	8.95133	9.37743
P24928;Q6NX41	DNA-directed RNA polymerase II subunit RPB1	POLR2A		27	15.2	0.437598	0.19	-0.04	8.03026	9.01533
P55786;E9PLK3;B7Z463;A6NEC2;E7EWZ2;E5RJ24;F5GZY4;E9PP11;H0YDG0;H0YAQ6;A6NEC2-2;A6NEC2-3;E9PPD4;E9PJY4;H0YCQ5;E9PPZ2;E9PRQ5;E9PJ74;E9PJF9	Puromycin-sensitive aminopeptidase	NPEPPS		33	40.7	0.440884	0.131	0.051	9.06522	9.83934
P04083;Q5T3N1;Q5T3N0	Annexin A1;Annexin	ANXA1		26	69.9	0.441756	-0.09	0.133	8.89708	9.62958
Q17RY0;Q17RY0-2;B7ZLQ8;E5RJM0;H0YBG1;Q8NE35;Q8NE35-2;H0Y9D9	Cytoplasmic polyadenylation element-binding protein 4	CPEB4		26	38	0.441756	-0.09	0.037	8.9995	9.42674
P55209;H0YIV4;F5H4R6;F8W0J6;B3KNT8;F8VY35;F8VUX1;F8VXI6;F8W020;F8VVB5	Nucleosome assembly protein 1-like 1	NAP1L1		8	28.6	0.441986	-0.133	-0.061	8.01576	9.40088
Q09028;Q09028-3;Q09028-2;Q09028-4;H0YF10;H0YDK2;H0YCT5;B4DRT0;H0YEU5;E9PNS6;E9PIC4;E9PNS2;C9JPP3	Histone-binding protein RBBP4	RBBP4		14	39.8	0.443008	0.188	-0.094	7.83161	8.94575
Q9NR48;Q9NR48-2	Histone-lysine N-methyltransferase ASH1L	ASH1L		7	3	0.443146	0.257	-0.099	6.75318	7.56269
Q92922;F8WE13;Q9UL12;B4DPI2;Q5SYV2	SWI/SNF complex subunit SMARCC1	SMARCC1		46	43.7	0.44467	0.13	0.052	9.53119	10.1738
P51149;C9J8S3;C9J592;C9J4V0;C9IZZ0;C9J4S4;C9J7D1	Ras-related protein Rab-7a	RAB7A		15	81.6	0.446336	-0.089	0.01	9.03012	9.73335
O75390;B4DJV2;H0YIC4;H0YH82;F8W4S1;F8VTT8;F8W1S4;F8VPA1;F8VPF9;F8VRI6;F8VX68;F8VRP1;F8VX07;F8VZK9;F8W642;F8VR34;F8VU34;F8VWQ5;F8W031;F8VP03;F8W0J2	Citrate synthase, mitochondrial;Citrate synthase	CS		16	29.6	0.446336	-0.089	-0.108	9.62684	9.99924
P46777;Q5T7N0;R4GNJ2	60S ribosomal protein L5	RPL5		19	54.2	0.446336	-0.089	0.112	10.003	10.6487
Q96EE3-1;Q96EE3;K7ELV2;K7EP88;K7ENI5;K7EPZ5	Nucleoporin SEH1	SEH1L		12	34.7	0.446815	-0.109	-0.007	8.39083	9.53288
Q9H845;H0Y8Z9	Acyl-CoA dehydrogenase family member 9, mitochondrial	ACAD9		13	23.3	0.44808	-0.212	-0.012	7.57967	8.95739
Q86Y56;Q86Y56-2;H0Y650;E9PGY2;Q86Y56-3;H7C3B1	HEAT repeat-containing protein 2	HEATR2		14	22.1	0.448456	0.186	-0.042	7.99525	8.69894
Q96JM3;S4R3K0	Chromosome alignment-maintaining phosphoprotein 1	CHAMP1		16	21.4	0.448456	0.186	-0.034	8.10856	9.11361
Q8WYP5-2;Q8WYP5-3;Q8WYP5;H7C4S1	Protein ELYS	AHCTF1		17	10	0.448456	0.186	0.076	7.96827	8.89002
Q13616;Q8NI38-2	Cullin-1	CUL1		25	34.7	0.448456	0.186	-0.025	8.09287	9.25084
O15355	Protein phosphatase 1G	PPM1G		20	46.7	0.448474	0.129	0.085	9.24488	9.88736
P11142;E9PKE3;E9PNE6;P11142-2;E9PN89;E9PS65;E9PLF4;E9PK54;E9PQK7;E9PQQ4;E9PM13;E9PPY6;E9PN25;E9PI65	Heat shock cognate 71 kDa protein	HSPA8		52	69.8	0.448474	0.129	-0.08	10.3567	11.1077
Q5HYJ3;F5GX09;B2R9C2;Q5HYJ3-2;Q8TAV0-3;Q8TAV0-4;Q8TAV0;E9PQL1;Q8TAV0-2;F5H5F4;Q8TAV0-5	Protein FAM76B	FAM76B		19	58.7	0.450942	-0.088	-0.14	9.51339	9.66091
Q8TAF3;Q8TAF3-3;Q8TAF3-5;C9JQ19;Q8TAF3-2;F8W7Q3;F8W9K4;F8W6P2;F8W7Y5	WD repeat-containing protein 48	WDR48		7	11.2	0.451195	0.185	0.162	7.79104	8.62643
Q9BPU6;E7EWB4	Dihydropyrimidinase-related protein 5	DPYSL5		2	3.7	0.454179	-0.107	-0.219	8.67843	9.03413
P14373;P14373-2;H0Y551	Zinc finger protein RFP	TRIM27		12	30.6	0.455599	0.159	0.14	8.76392	9.62986
O60763-2;O60763;F5GYR8;F5H4X1;H0Y7C0	General vesicular transport factor p115	USO1		14	19.1	0.455599	0.159	0.075	8.27043	9.25559
Q14320;B0S8I6	Protein FAM50A	FAM50A		5	15.6	0.457047	-0.128	0.132	8.14944	8.4679
P50613;D6RAD4;D6R9G1;D6REC6;D6RIG9;D6RF14;D6R9Z2;D6RI01;D6RGG9;D6RFL0;Q9C098	Cyclin-dependent kinase 7	CDK7		6	20.2	0.457514	-0.207	0.136	7.2531	8.45235
Q6DD88;C9JUU1;F5H6I7;F5GWF8	Atlastin-3	ATL3		14	34.2	0.459466	0.182	-0.068	7.78926	8.93412
Q13347;Q5TFK1	Eukaryotic translation initiation factor 3 subunit I	EIF3I		18	67.4	0.459996	0.126	-0.016	9.43342	10.1497
Q12769;G3V198;E9PR16;Q12769-3;E9PSI3;Q12769-2	Nuclear pore complex protein Nup160	NUP160		32	24.2	0.461882	0.157	0.013	8.71163	9.59893
B1AKJ5;O43847-2;O43847;G3V1R5;F5H7V1;H0Y5G9	Nardilysin	NRD1		29	26.7	0.46492	-0.085	0.047	8.99236	9.82486
P37108;H0YLA2;H0YLW0	Signal recognition particle 14 kDa protein	SRP14		6	55.1	0.465042	0.156	0.061	8.59392	9.09736
Q96QK1;I3L4P4;I3L4S0	Vacuolar protein sorting-associated protein 35	VPS35		26	36.4	0.465042	0.156	0.028	8.56054	9.74781
Q5JRX3-2;Q5JRX3;Q5JRX3-3;H0Y4F7;H0Y7L7;B1APQ0;B1APQ1	Presequence protease, mitochondrial	PITRM1		31	35.9	0.465141	-0.203	-0.12	7.02239	9.30361
Q15382;C9J931;F8WBL3;C9J469	GTP-binding protein Rheb	RHEB		7	33.2	0.465353	-0.104	0.024	8.32858	9.397
P21266	Glutathione S-transferase Mu 3	GSTM3		16	79.1	0.465353	-0.104	-0.079	8.27152	9.62065
P11802;F8VWX7;F8VTV8;F8VYH9;F8W1L8;Q96BE9;F8VZ51;F8VZZ0;F8VYY1;B4DNF9;F8VXD2;F8VZ13	Cyclin-dependent kinase 4	CDK4		16	60.4	0.465353	-0.104	-0.173	8.56994	9.62614
Q9UKN8;F2Z356	General transcription factor 3C polypeptide 4	GTF3C4		29	41.4	0.46622	-0.125	0.118	8.04251	9.21717
O14802;R4GMX2	DNA-directed RNA polymerase III subunit RPC1	POLR3A		8	7	0.467623	0.245	-0.12	7.70339	7.60696
Q9HBD4;P51532;P51532-4;P51532-3;P51532-2;P51532-5;P51531;P51531-2;H0YGM3;F6VDE0;K7EP28;B1ALF6;F6XG14;B1ALG2;B1ALG1;F6UH26;F6XDY1;F6XE55	Transcription activator BRG1	SMARCA4		32	21.3	0.469111	-0.103	-0.007	8.39634	9.61607
A6NCE7;Q9GZQ8;H3BTL1;Q9H492-2;Q9H492;H3BTE7	Microtubule-associated proteins 1A/1B light chain 3 beta 2;Microtubule-associated proteins 1A/1B light chain 3B;Microtubule-associated proteins 1A/1B light chain 3A	MAP1LC3B2;MAP1LC3B;MAP1LC3A		4	30.4	0.4693	-0.124	-0.038	8.17098	9.00233
Q9Y3A2;B4DJC6	Probable U3 small nucleolar RNA-associated protein 11	UTP11L		11	37.9	0.4693	-0.124	-0.064	8.09717	8.46226
P08107;P08107-2;E7EP94	Heat shock 70 kDa protein 1A/1B	HSPA1A		55	77.1	0.469633	-0.084	-0.046	10.1046	10.7732
G5E9I4;H0YCF7;Q9HCU9;E9PJF5;E9PPD1	Breast cancer metastasis-suppressor 1	BRMS1		5	25.5	0.469696	0.244	-1.051	6.5937	7.86963
O43809;H3BND3;H3BV41	Cleavage and polyadenylation specificity factor subunit 5	NUDT21		6	30.4	0.469696	0.244	0.119	7.42529	8.25208
Q12888-2;F8VY86;Q12888;A6NNK5;C9JXV0;H7C3N7;H7BZY0	Tumor suppressor p53-binding protein 1	TP53BP1		9	7.3	0.469696	0.244	0.065	7.23779	8.12572
Q8NFH4;F8VTY2	Nucleoporin Nup37	NUP37		10	35.6	0.470626	0.178	0.02	7.81854	8.82613
Q9H9T3;Q9H9T3-2;B4DKA4;B4DIG1;B4DE19;B4DXV1;E5RHR2;H0YAP7;E5RIZ7;E5RIC0;E5RHY2;E5RG26	Elongator complex protein 3	ELP3		20	38	0.470626	0.178	0.152	8.0561	8.72086
O75116;E9PF63;D6REE7;C9JFJ0	Rho-associated protein kinase 2	ROCK2		37	27.6	0.471775	0.243	0.13	7.30939	9.37317
O00429-6;J3KPI2;O00429;O00429-2;G8JLD5;O00429-3;O00429-5;O00429-4;B4DGC9;F8VZ52;B4DPZ9;B4DDQ3;F8VUJ9;F8W1W3;F8VYL3;F8VR28;H0YHY4	Dynamin-1-like protein	DNM1L		14	21.1	0.472838	-0.199	-0.083	7.4548	8.80071
P53985;Q5T8R5;Q49A45;Q5T8R3;Q5T8R4	Monocarboxylate transporter 1	SLC16A1		3	8.4	0.473439	0.177	0.41	7.89388	9.12183
Q9Y3I0;E7EQS9	tRNA-splicing ligase RtcB homolog	C22orf28		18	42.8	0.473858	0.242	0.116	7.7695	9.262
E9PK25;P23528;G3V1A4;E9PP50;E9PQB7;E9PS23;E9PLJ3	Cofilin-1	CFL1		17	65.2	0.474371	-0.083	-0.07	9.82576	10.4313
O00186	Syntaxin-binding protein 3	STXBP3		11	22.1	0.474593	0.153	0.038	8.27892	8.97067
Q12965;H0YNQ8;H0YLJ4;H0YN00;H0YLE5;M0QXE0;H0YNB0	Unconventional myosin-Ie	MYO1E		48	47.8	0.475613	0.122	0.009	9.44173	10.1282
P22059;H0YCV6	Oxysterol-binding protein 1	OSBP		17	23.8	0.475946	0.241	0.087	7.28675	8.90418
O60684;F5GYL8;F5H4G7;Q5TFJ7;S4R3E5;H0Y3K0	Importin subunit alpha-7;Importin subunit alpha	KPNA6		16	32.3	0.476261	0.176	0.079	8.19788	9.57279
Q9H4L5;Q9H4L5-2;Q9H4L5-3;Q9H4L5-4;Q9H4L5-5;Q9H4L5-6;Q9H4L5-7;Q9H4L5-8;Q9BZF3-5;Q9BZF3-3;Q9BZF3;Q9BZF3-4;Q9BZF3-2;C9JZ19;C9JEF2	Oxysterol-binding protein-related protein 3	OSBPL3		18	24.4	0.476261	0.176	0.013	8.0566	8.71802
Q9Y490;Q5TCU6;H0YMT1	Talin-1	TLN1		37	20.5	0.476678	-0.101	-0.146	8.28531	9.25915
Q96BY6;Q96BY6-3;Q96BY6-2;H0YFC5;F8WE73;H7C0I3;F8WB48	Dedicator of cytokinesis protein 10	DOCK10		14	7.3	0.478039	0.24	0.082	7.68428	8.64071
Q6IA86-6;Q6IA86;Q6IA86-5;Q6IA86-3;Q6IA86-2;Q6IA86-7;Q6IA86-4;F5GYE9;K7ER35;F5GWY6	Elongator complex protein 2	ELP2		18	25.5	0.478039	0.24	0.174	7.37359	9.36124
Q7Z4H7;Q5VY60;Q7Z4H7-3;Q7Z4H7-2;Q5SYF9	HAUS augmin-like complex subunit 6	HAUS6;FAM29A		11	15.5	0.479093	0.175	-0.067	8.0088	8.56203
P07814	Bifunctional glutamate/proline--tRNA ligase;Glutamate--tRNA ligase;Proline--tRNA ligase	EPRS		70	51.7	0.479136	-0.082	0.003	9.3553	10.4315
Q86UK7;Q86UK7-3;Q86UK7-2;H3BQQ2;Q86UK7-4;H3BR87	Zinc finger protein 598	ZNF598		14	19.6	0.480486	-0.1	-0.303	8.42014	8.87847
Q13618;Q13618-2;Q13618-3;H7C1L6;H7C399	Cullin-3	CUL3		27	39.5	0.48102	0.151	-0.007	8.69449	10.2373
Q13485;K7EIU8;K7ES96;L7N2F7;K7ENG8;K7EIJ2;K7EL18;K7EL15;K7ENG1;K7ELK2	Mothers against decapentaplegic homolog 4	SMAD4		11	22.6	0.481933	0.174	-0.048	8.07067	9.07107
Q9H1A4;H0Y564;F8WAS1	Anaphase-promoting complex subunit 1	ANAPC1		19	12.9	0.481933	0.174	-0.046	8.09497	8.51949
Q9NZ45	CDGSH iron-sulfur domain-containing protein 1	CISD1		3	36.1	0.482241	0.238	0.013	7.34725	8.42752
Q9H583;Q5T3Q7;Q6P664	HEAT repeat-containing protein 1	HEATR1		26	14.5	0.482241	0.238	0.084	7.53648	8.71926
O60506;O60506-2;F6UXX1	Heterogeneous nuclear ribonucleoprotein Q	SYNCRIP		23	44	0.483927	-0.081	-0.114	8.91886	9.82589
Q7KZF4;H7C597	Staphylococcal nuclease domain-containing protein 1	SND1		58	61.6	0.483927	-0.081	-0.03	9.17507	10.0075
Q15392;B7Z817;F5H0H1;H7C4B7	Delta(24)-sterol reductase	DHCR24		6	12.8	0.484251	0.15	-0.139	8.32202	8.18448
Q14644;F8W6X8;B7Z3G9	Ras GTPase-activating protein 3	RASA3		28	37.1	0.484251	0.15	0.108	8.45606	9.51933
O60306;H0YH15;H0YLN9	Intron-binding protein aquarius	AQR		28	24.6	0.484251	0.15	0.206	8.59028	9.402
O00232;O00232-2	26S proteasome non-ATPase regulatory subunit 12	PSMD12		16	39	0.484515	-0.193	0.103	7.71031	9.31209
P00387-3;P00387;P00387-2;B1AHF3	NADH-cytochrome b5 reductase 3;NADH-cytochrome b5 reductase 3 membrane-bound form;NADH-cytochrome b5 reductase 3 soluble form	CYB5R3		12	38.9	0.484869	-0.119	-0.173	7.86932	9.26242
Q9Y265;Q9Y265-2;E7ETR0;H7C4G5;H7C4I3;J3QLR1	RuvB-like 1	RUVBL1		7	22.1	0.486463	0.236	-0.048	7.18926	8.61201
Q9BXS6;Q9BXS6-2;Q9BXS6-5;Q9BXS6-3;Q9BXS6-6;Q9BXS6-4;E9PB35;Q9BXS6-7;H0YMD2	Nucleolar and spindle-associated protein 1	NUSAP1		7	18.6	0.487642	0.172	0.366	8.03294	8.38995
Q96GG9;C9JVE2;C9J8R4;C9JUW4;C9J0B2;C9JRU6;F8WC32;Q6PH85;H7C216;Q6PH85-2;C9JAV2;C9JRE2	DCN1-like protein 1	DCUN1D1		11	43.2	0.487642	0.172	0.073	7.99592	9.0649
P40121;P40121-2;E7ENU9;B8ZZL6;H7C0X8	Macrophage-capping protein	CAPG		4	18.4	0.49051	0.171	-0.344	7.78198	8.50511
Q9HC98-2;Q9HC98-4;Q9HC98-3;Q9HC98;Q5TBH1;Q5TBH2;Q5TBG7;Q5TBG1;Q5TBH0;Q5TBG4;Q5TBG2	Serine/threonine-protein kinase Nek6	NEK6		9	28.8	0.491174	-0.117	-0.301	7.84564	8.74271
Q15365	Poly(rC)-binding protein 1	PCBP1		17	64.6	0.491174	-0.117	-0.071	7.94	9.32982
O43676;C9JKQ2	NADH dehydrogenase [ubiquinone] 1 beta subcomplex subunit 3	NDUFB3		8	60.2	0.492009	-0.097	0.228	8.51701	8.93075
O00567;Q5JXT2;H0YDU4;H0Y653	Nucleolar protein 56	NOP56;NOL5A		21	40.4	0.492009	-0.097	-0.256	8.34469	9.52894
Q14019;H3BT58	Coactosin-like protein	COTL1		4	28.2	0.494343	-0.116	0.002	7.94131	9.04051
Q9NRG9;Q9NRG9-2;F8VZ44;H3BU82;F8VUB6	Aladin	AAAS		11	25.1	0.494343	-0.116	0.076	8.16848	9.43289
P14868;Q68CR9;C9JLC1;C9J7S3;H7BZ35;H7C278;C9JQM9	Aspartate--tRNA ligase, cytoplasmic	DARS;DKFZp781B11202		23	51.5	0.494343	-0.116	-0.083	8.135	9.46623
Q12788;J3KNP2;H3BN88	Transducin beta-like protein 3	TBL3		25	44.2	0.494343	-0.116	0.07	7.88119	9.67545
Q9H0S4;Q9H0S4-2;F5H1N9	Probable ATP-dependent RNA helicase DDX47	DDX47		13	33.6	0.494363	-0.188	0.075	7.44572	8.47379
Q9P0J1-2;Q9P0J1;E5RIV4;E5RI96;E5RIE5;E5RFL8;E5RHB9	[Pyruvate dehydrogenase [acetyl-transferring]]-phosphatase 1, mitochondrial	PDP1		15	36.1	0.494363	-0.188	-0.034	7.12473	8.03562
P12268;H0Y4R1;E7ETK5	Inosine-5-monophosphate dehydrogenase 2	IMPDH2		22	44.4	0.495537	0.117	-0.186	8.8116	9.63549
Q8IUD2;Q8IUD2-3;G8JLD3;Q8IUD2-2;Q8IUD2-4;Q8IUD2-5;K7EPP6;K7EPD6;O15083;H7C4G9	ELKS/Rab6-interacting/CAST family member 1	ERC1		24	23.5	0.495883	-0.096	-0.015	8.59189	9.14717
Q15021;F5GZJ1;E7EN77;F5GZK7;F5H431	Condensin complex subunit 1	NCAPD2		26	26.4	0.495883	-0.096	-0.072	8.56059	8.75454
P46734;P46734-3;P46734-2;J3QR49;E9PRZ0;P52564;P52564-2;J3KRV4;E9PMA8;J3QL77	Dual specificity mitogen-activated protein kinase kinase 3	MAP2K3		12	42.9	0.496273	0.169	-0.015	8.01258	9.19438
Q9H8S9;Q7L9L4-2;Q7L9L4;Q9H8S9-2;H7BZ12;D6RCK3	MOB kinase activator 1A;MOB kinase activator 1B	MOB1A;MOB1B		6	28.7	0.497523	-0.115	0.037	7.99185	9.21652
P61201-2;P61201;B4DIH5;H0YKU5;H0YM03	COP9 signalosome complex subunit 2	COPS2		8	20.4	0.497523	-0.115	-0.386	7.90617	9.22987
Q07666;Q07666-2;Q07666-3;Q5VWX1;O75525;O75525-2;E5RJZ9;H0YAQ3;H0YAQ1;E5RG12	KH domain-containing, RNA-binding, signal transduction-associated protein 1	KHDRBS1		14	36.6	0.497523	-0.115	-0.098	8.22518	9.48586
O75955;A2AB10;A2AB09;A2AB12;A2AB13;A2AB11	Flotillin-1	FLOT1		21	57.6	0.497523	-0.115	-0.099	8.20958	9.39212
B4DQM4;Q9HCN4;Q9HCN4-4;Q9HCN4-2;Q9HCN4-3;F8WD09	GPN-loop GTPase 1	GPN1		8	26.5	0.499247	0.23	0.191	7.60135	8.59638
Q96I24;Q96I24-2	Far upstream element-binding protein 3	FUBP3		12	29.5	0.499247	0.23	-0.395	7.67056	8.57854
Q13325;B4DDV1	Interferon-induced protein with tetratricopeptide repeats 5	IFIT5		14	35.7	0.499247	0.23	0.201	7.27991	8.69211
P52789;E9PB90;P52790	Hexokinase-2	HK2		32	42.2	0.499773	-0.095	-0.229	8.65192	9.72345
P27695;G3V3M6;G3V5Q1;G3V3C7;G3V359;G3V5M0;G3V5D9;H7C4A8;G3V3Y6	DNA-(apurinic or apyrimidinic site) lyase;DNA-(apurinic or apyrimidinic site) lyase, mitochondrial	APEX1		15	57.9	0.502072	0.167	0.004	8.04969	9.18448
P63010-2;P63010;K7EJT8;P63010-3;K7ERB2;K7EN71;K7EJX1;H7C034;K7EKZ5;K7ERE4	AP-2 complex subunit beta	AP2B1		33	39.6	0.503882	0.144	0.17	8.59104	10.0478
E5KLJ5;O60313-2;E5KLJ9;E5KLJ6;E5KLK1;O60313;H7C321;H7C141	Dynamin-like 120 kDa protein, mitochondrial;Dynamin-like 120 kDa protein, form S1	OPA1		10	12.1	0.503916	-0.113	-0.235	7.98411	8.69184
A8MYV6;Q16665;Q16665-3;F8W9L0;Q16665-2;Q9Y2N7;Q9Y2N7-2;Q9Y2N7-5;Q9Y2N7-3;E9PB04;Q9Y2N7-4;E9PNQ7	Hypoxia-inducible factor 1-alpha	HIF1A		19	26.2	0.504318	-0.183	0.125	7.4663	8.9917
Q9H6R0;I3L1L6;Q9H6R0-2;Q05BE5;I3L0M5	Putative ATP-dependent RNA helicase DHX33	DHX33		7	12.7	0.505705	0.227	-0.186	7.07439	7.99647
Q8TB52	F-box only protein 30	FBXO30		13	20	0.507128	-0.112	0.038	7.95684	9.03225
P57740;B4DZ67;Q6PJE1;G3V1T4	Nuclear pore complex protein Nup107	NUP107		26	37	0.507194	0.143	0.112	8.63161	9.87674
Q9Y4X5;H3BNB9;H3BSK4	E3 ubiquitin-protein ligase ARIH1	ARIH1		19	40.2	0.507702	0.114	-0.164	9.05571	9.84162
P55795	Heterogeneous nuclear ribonucleoprotein H2	HNRNPH2		14	37.2	0.507867	0.226	0.154	7.3808	8.30305
Q13523;F5H2U2;H0YDJ3	Serine/threonine-protein kinase PRP4 homolog	PRPF4B		35	34	0.508267	-0.076	0.062	8.80181	10.1814
F8VQ10;Q13838-2;Q13838;Q5STU3;B4DP52;F6WLT2;F6UJC5;F6TRA5;F6UN21;F6S4E6;B4DIJ6;F6R6M7;F6QYI9;H0Y400;H0YCC6;E7EMX2;F6S2B7;F6U6E2;F6QWI5	Spliceosome RNA helicase DDX39B	DDX39B;BAT1		21	50.3	0.510351	-0.111	0.155	7.99552	9.47534
Q08945;E9PMD4;E9PPZ7	FACT complex subunit SSRP1	SSRP1		20	30.5	0.510518	0.142	0.063	8.41972	9.88606
Q9Y285;B4E363;K7ER00;K7ER16;K7EPH2;K7EK06;K7ERS0	Phenylalanine--tRNA ligase alpha subunit	FARSA		13	37.6	0.512207	0.224	-0.086	7.66076	8.67722
P06744;P06744-2;K7EQ48;K7EPY4;K7EP41;K7ENA0;K7ERC6;K7ELR7;CON__Q3ZBD7;K7ERK8;K7EIL4;K7ESF4;Q8N196	Glucose-6-phosphate isomerase	GPI		32	60.4	0.513211	-0.075	-0.093	9.92421	10.8838
Q13423;E9PCX7;D6RAI5;D6RHU2;D6RCR6;H0Y8P5	NAD(P) transhydrogenase, mitochondrial	NNT		16	17.7	0.513777	0.163	-0.439	7.79991	8.9629
Q9NZI8;Q9NZI8-2	Insulin-like growth factor 2 mRNA-binding protein 1	IGF2BP1		21	45.4	0.515494	-0.091	-0.078	8.54074	9.56379
Q8N163;Q8N163-2;H0YB24;G3V119;E5RHJ4;E5RFJ3;E5RGU7;H0YC58;H0YC69;E5RHH8	DBIRD complex subunit KIAA1967	KIAA1967		33	42.1	0.515494	-0.091	-0.128	8.50235	9.55922
Q8WUM4-2;Q8WUM4;C9IZF9;F8WDK9;F8WBR8;F8WEQ7	Programmed cell death 6-interacting protein	PDCD6IP		36	46.2	0.515898	0.112	-0.052	8.79173	9.93605
Q5M775;Q5M775-4;Q5M775-2;Q5M775-3;Q5M775-5;J3KSG2;F5H2Z1;J3QQM0;J3KRN9;Q9BXL6;Q9BXL6-2;I3L414;I3L3F1;E7ETJ2;Q9BXL6-3	Cytospin-B	SPECC1		39	40.9	0.515898	0.112	0.08	9.52964	10.0096
P35221;P35221-2;F8W845;G3XAM7;P35221-3;P26232-6;P26232-4;E5RIB1;E5RJ41;E5RIC3;E5RGD2;E5RJP7;E5RFM5;E5RFK9;E5RGY7;H0YBB8;E5RFG3;E5RG03;E5RGY6;E5RHV7;E5RHJ5;E5RGU3;B9A010;E5RIE0;E5RJL0;REV__Q9P2T0;REV__Q9P2T0-2;E5RFM3;E5RIT8;E5RGS1;E5RJ43;E5RGG4;E5RJZ2	Catenin alpha-1	CTNNA1		44	64.3	0.515898	0.112	-0.175	9.2925	10.0307
O15143;C9J6C8;C9JFG9;C9JQM8;C9JEY1;C9J4Z7;C9K057;C9JBJ7;C9JTT6;F8WEB3;C9JM51;F8VXW2	Actin-related protein 2/3 complex subunit 1B	ARPC1B		10	30.1	0.516829	-0.109	0.052	7.86472	9.29957
Q99590;F8VXG7;Q99590-2	Protein SCAF11	SCAF11		22	18.3	0.517199	0.14	0.178	8.29195	9.11097
Q14C86-6;Q14C86;Q14C86-2;Q14C86-5;Q14C86-4;Q14C86-3;F8W9S7;C9IZ08;H0Y7I9;H0Y4E7;B4DGD8;B0QZ65;C9IZX9	GTPase-activating protein and VPS9 domain-containing protein 1	GAPVD1		22	17.9	0.517199	0.14	0.017	8.29608	9.20678
Q15393;Q15393-3;Q15393-2;I3L4G7;J3QL37;J3QRB2;H3BMB0	Splicing factor 3B subunit 3	SF3B3		43	38.5	0.517199	0.14	0.069	8.7387	9.95354
Q71DI3	Histone H3.2	HIST2H3A		8	53.7	0.51818	-0.074	-0.177	9.30895	9.95956
Q13144;E9PC74;C9JRD9;H7C2X0	Translation initiation factor eIF-2B subunit epsilon	EIF2B5		8	15	0.51843	-0.176	-0.049	7.50189	8.51717
Q96EI5-2;Q96EI5;D6RD44;D6RCE9;D6RIH3;D6RHZ1;J3KQY4;Q9H3H9	Transcription elongation factor A protein-like 4	TCEAL4		12	31.3	0.520022	0.111	0.343	9.19899	9.10949
Q9NS91;F8WE49;C9J0Q4;F8WFA6;H7C3I2;H7C0A5;F8WAZ7	E3 ubiquitin-protein ligase RAD18	RAD18		26	50.3	0.520022	0.111	0	9.35961	10.0326
A6NG51;Q13813-2;Q13813;Q13813-3	Spectrin alpha chain, brain	SPTAN1		24	14	0.520084	-0.108	-0.172	7.96003	9.15175
P20936;E9PGC0;B4DTL2;P20936-2;Q68CU6	Ras GTPase-activating protein 1	RASA1		4	4.3	0.520462	-0.175	-0.182	7.1149	8.21571
P49642;F8VNY2;F8VSB2;H0YIP2	DNA primase small subunit;DNA primase	PRIM1		5	18.1	0.522499	-0.174	-0.018	7.44088	8.54274
G3V180;G3V1D3;Q9NY33;Q9NY33-4;Q9NY33-2;E9PPK9;E9PQ14;E9PKK8;E9PNX5;E9PQF2	Dipeptidyl peptidase 3	DPP3		17	32	0.522499	-0.174	-0.086	7.31517	8.73115
Q9BQI3;Q9BQI3-2;B4DIP4;C9J7U7;H7C033	Eukaryotic translation initiation factor 2-alpha kinase 1	EIF2AK1		6	9.8	0.523139	0.219	0.107	7.39438	8.05431
P86790;P86791;F5H553;F8WD66	Vacuolar fusion protein CCZ1 homolog B;Vacuolar fusion protein CCZ1 homolog	CCZ1B;CCZ1		19	45.4	0.52345	-0.089	0.066	8.38446	8.98519
Q6PGP7;D6RCE2;H0Y964;D6RDA0	Tetratricopeptide repeat protein 37	TTC37		18	16	0.526625	-0.106	0.101	7.94318	8.61908
Q7L2E3-2;H7BXY3;Q7L2E3-3		DHX30		33	29.7	0.527306	0.137	-0.017	8.64252	9.43748
Q13151	Heterogeneous nuclear ribonucleoprotein A0	HNRNPA0		13	51.5	0.528191	-0.072	-0.111	8.85703	9.38095
Q9UQ80;F8VR77;F8W0A3;H0YIN7;F8VZ69	Proliferation-associated protein 2G4	PA2G4		23	64.5	0.528191	-0.072	0.006	9.22862	9.99366
P13010;C9JZ81;H7C0H9	X-ray repair cross-complementing protein 5	XRCC5		41	58.7	0.528191	-0.072	0.07	9.7032	10.5241
M0QYZ2;M0R0N4;P53680;P53680-2;M0QZ21;M0R1S0	AP-2 complex subunit sigma	AP2S1		5	31	0.528605	0.158	0.007	8.17566	9.13365
O00487;C9JW37	26S proteasome non-ATPase regulatory subunit 14	PSMD14		11	52.3	0.528605	0.158	0.442	7.97865	8.99554
Q99570;D6RJ98;D6RBB7;D6RAC3	Phosphoinositide 3-kinase regulatory subunit 4	PIK3R4		20	18.9	0.528605	0.158	-0.128	8.00648	9.19608
P14735;P14735-2;Q5T5N3	Insulin-degrading enzyme	IDE		27	29.1	0.528605	0.158	0.144	8.05618	9.31169
Q9NVI7;Q9NVI7-2;H0Y2W2;Q9NVI7-3;Q5T9A4-3;Q5T2N8;Q5SV16;Q5T9A4-2;A6NFL3;J3QSF3	ATPase family AAA domain-containing protein 3A	ATAD3A		15	24.8	0.529912	-0.105	-0.016	8.02591	8.92232
P17066;P48741	Heat shock 70 kDa protein 6;Putative heat shock 70 kDa protein 7	HSPA6;HSPA7		17	20.1	0.532494	0.108	-0.121	9.06526	9.72387
B7WPE2;Q32P44;G3V195;Q32P44-2;H0Y3M3;G3V1D0;H7C355;Q32P44-3;E9PSB4;E9PJV5;C9J6V3	Echinoderm microtubule-associated protein-like 3	EML3		8	11.1	0.532743	-0.169	0.092	7.11558	7.95738
Q9UL25	Ras-related protein Rab-21	RAB21		11	57.3	0.533209	-0.104	0.118	8.14035	9.08996
P41252;J3KR24;Q5TCC4;Q5TCD1;Q5TCC5;Q5TCD2;Q5TCC6;Q5TCC9	Isoleucine--tRNA ligase, cytoplasmic	IARS		48	47.5	0.533234	-0.071	0.023	9.1417	9.95056
Q9HCE7;Q9HCE7-2	E3 ubiquitin-protein ligase SMURF1	SMURF1		7	11.6	0.534191	0.214	0.172	7.7198	8.55901
O75367;O75367-3;O75367-2;B4DJC3;D6RCF2;Q9P0M6;Q5SQT3	Core histone macro-H2A.1;Histone H2A	H2AFY		19	52.4	0.536684	0.107	0.005	9.39573	10.3449
Q9UJS0-2;Q9UJS0;F5GX33;R4GN64	Calcium-binding mitochondrial carrier protein Aralar2	SLC25A13		19	35.2	0.536869	-0.167	-0.093	7.75655	9.16813
P02545;P02545-3;P02545-6;P02545-4;P02545-5;H0YAB0;REV__Q5VX52	Prelamin-A/C;Lamin-A/C	LMNA		78	77.4	0.538301	-0.07	-0.029	10.453	10.9482
Q9BY77;Q9BY77-2;F8WCX5;B4DMM2;F8WEE2;Q6R954	Polymerase delta-interacting protein 3	POLDIP3		13	43.2	0.538644	0.212	0.386	7.77683	8.07933
Q96KR1;H0Y8W1	Zinc finger RNA-binding protein	ZFR		7	8.7	0.538938	-0.166	-1.085	7.47847	8.70019
Q92466;Q92466-2;Q92466-4;Q92466-5;Q92466-3	DNA damage-binding protein 2	DDB2		15	38.9	0.539548	-0.085	0.124	8.54412	9.25303
Q9NNW5;E9PDU5;E9PBK6;C9K020;F8WE36;E5RFX3	WD repeat-containing protein 6	WDR6		21	24.5	0.540622	0.154	-0.204	7.95038	9.56018
P35869;A9YTQ3-2;A9YTQ3-3;A9YTQ3;E5RFG4;G3V143;E5RGQ2	Aryl hydrocarbon receptor	AHR		8	9.4	0.543088	-0.164	0.169	6.96474	8.59514
P11413-2;P11413-3;P11413;E7EUI8;E7EM57;E9PD92	Glucose-6-phosphate 1-dehydrogenase	G6PD		30	53.7	0.543392	-0.069	0.024	8.84753	10.0075
Q08J23;Q08J23-2;Q08J23-3	tRNA (cytosine(34)-C(5))-methyltransferase	NSUN2		47	71.4	0.543392	-0.069	0.159	9.22132	10.1086
Q14315;Q14315-2	Filamin-C	FLNC		92	42.9	0.543392	-0.069	0.042	9.14507	10.0436
O75663;O75663-2	TIP41-like protein	TIPRL		11	56.2	0.543648	0.153	0.215	8.1552	9.30181
O00159;O00159-3;F5H6E2;O00159-2;I3L204;I3L3Y6;I3L501;I3L4D4;I3L3F5;I3L168	Unconventional myosin-Ic	MYO1C		30	34	0.545116	0.105	-0.042	8.86275	9.58245
P35610;B1APM4;P35610-2;P35610-3;B4DFD8	Sterol O-acyltransferase 1	SOAT1		6	16.7	0.545359	0.209	-0.102	7.64208	8.29057
O95292	Vesicle-associated membrane protein-associated protein B/C	VAPB		8	35.8	0.546499	-0.1	0.352	8.00248	8.79716
Q9NQW6;Q9NQW6-2;H7C1K5;H7C3S1;H7C1C2;C9JJT6;C9J0G4	Actin-binding protein anillin	ANLN		28	31.9	0.546499	-0.1	0.022	8.20855	9.53264
Q9P2N5;U3KPZ7	RNA-binding protein 27	RBM27		16	16.8	0.546682	0.152	0.107	8.04685	8.6506
O43399-7;O43399-5;O43399-3;O43399;O43399-4;O43399-2;O43399-6	Tumor protein D54	TPD52L2		7	44.1	0.547253	-0.162	0.055	7.56173	8.41285
P17858;P17858-2	6-phosphofructokinase, liver type	PFKL		18	26.9	0.547253	-0.162	-0.187	7.67984	8.91377
Q9NUQ3;Q9NUQ3-2	Gamma-taxilin	TXLNG		4	9.7	0.547606	0.208	-0.131	7.74998	8.25649
P68400;E7EU96;Q8NEV1;P68400-2	Casein kinase II subunit alpha	CSNK2A1;hCG_21984		8	24	0.547606	0.208	0.056	7.74761	9.08579
P26447	Protein S100-A4	S100A4		4	36.6	0.547689	-0.083	-0.17	8.32368	9.14173
P42694	Probable helicase with zinc finger domain	HELZ		40	27.4	0.547816	0.131	0.068	8.64079	9.17744
P26641;B4DTG2	Elongation factor 1-gamma	EEF1G		28	52.4	0.548506	-0.068	0.015	9.65525	10.6734
P78344;D3DQV9;P78344-2;H0Y3P2;H0YCH5;H0YD77;H0YEC5;H0YCF8;H0YDC0;H0YEN8;H0YE22;H0YD99;H0YEI7;H0YE44;H0YEW3	Eukaryotic translation initiation factor 4 gamma 2	EIF4G2		44	56.1	0.548506	-0.068	0.071	9.02734	9.84219
Q05682-4;F5H1Z9;Q05682-5;Q05682;Q05682-2;Q05682-6;E9PGZ1;C9J813;Q05682-3;E7EX44;C9JEK3;F8WE61;C9JE79	Caldesmon	CALD1		23	48.1	0.549356	0.104	-0.036	8.93712	9.20544
Q16270;Q16270-2	Insulin-like growth factor-binding protein 7	IGFBP7		5	27.3	0.551272	0.13	0.327	8.27697	8.27538
O14737;K7EQA1;K7ESJ4;Q3HM38	Programmed cell death protein 5	PDCD5		6	45.6	0.551272	0.13	0.138	8.50069	8.99444
O14908;O14908-2;K7EM11;K7ESN1	PDZ domain-containing protein GIPC1	GIPC1		6	24.6	0.552775	0.15	-0.467	8.03685	8.85004
P37837;F2Z393;E9PKI8;E9PM01	Transaldolase	TALDO1		12	36.8	0.553205	-0.098	0.189	8.01583	9.54962
Q14814-4;Q14814;Q14814-5;Q14814-6;Q14814-2;Q5T9U4;Q14814-3;Q02078;F8W966;Q02078-2;Q02078-5;Q02078-3;Q02078-6;Q02078-4;Q06413-5;D6RAH2;Q06413;Q06413-2;Q06413-6;Q06413-3;D6R9J8;Q06413-4;D6RJG6;D6RC63;D6R942;D6RCM6;D6RG21;D6RB91;D6RJA7;D6RG14;H0YM62;H0YKY6	Myocyte-specific enhancer factor 2D	MEF2D		8	16.1	0.553532	-0.159	0.233	7.23377	8.11779
Q9NZN4;B4DNU6	EH domain-containing protein 2	EHD2		30	60.2	0.553645	-0.067	-0.072	8.84298	9.81418
P57088;D6RAA6;H0Y8N0	Transmembrane protein 33	TMEM33		5	19.8	0.554376	0.205	0.022	6.80657	8.24772
Q16539;Q16539-2;B4E0K5;Q16539-4;Q16539-3;B5TY33;E7EX54;H7C4E2	Mitogen-activated protein kinase 14	MAPK14		8	30.6	0.555632	-0.158	-0.051	7.36372	8.92425
G8JLB6;P31943;E9PCY7;D6RBM0;D6RIU0;D6RIT2;D6RIH9;D6RJ04;D6RDU3;E7EN40;D6RFM3;D6R9T0;D6RAM1;E7EQJ0;E5RGV0;D6RDL0;H0YB39;D6RF17;H0YBD7;H0YBG7;E5RGH4;D6R9D3;F5GZT4;H0YAQ2;E5RJ94	Heterogeneous nuclear ribonucleoprotein H;Heterogeneous nuclear ribonucleoprotein H, N-terminally processed	HNRNPH1		15	36.2	0.55589	-0.081	-0.095	8.50987	9.50014
B4DNJ6;Q9Y3F4;B0AZV0;H0YH33	Serine-threonine kinase receptor-associated protein	STRAP		17	53.7	0.55589	-0.081	-0.018	8.3898	9.52193
P16435;H0Y4R2;E7EVY7;F5H468;E7EMD0;E7EPN3;E7EWU0	NADPH--cytochrome P450 reductase	POR		18	31	0.55589	-0.081	0.026	8.43149	9.34351
Q8WWQ0;H7BZR9;H7C409	PH-interacting protein	PHIP		51	31.4	0.557884	0.102	0.05	8.95229	9.94944
F8W930;Q9Y6M1;Q9Y6M1-1;Q9Y6M1-4;Q9Y6M1-3;Q9Y6M1-6;Q9Y6M1-5	Insulin-like growth factor 2 mRNA-binding protein 2	IGF2BP2		13	25.8	0.558217	0.128	0.19	8.55592	8.85182
P00338-3;P00338;P00338-4;P00338-2;P00338-5;F5GXY2;F5GYU2;F5GXH2;F5H6W8;F5H5J4;Q6ZMR3;F5GZQ4;F5GXU1;F5GWW2;F5GXC7;F5H8H6;P07864;F5H245;G3XAP5;F5H155;F5H5G7	L-lactate dehydrogenase A chain	LDHA		25	66.5	0.558806	-0.066	-0.114	9.92023	10.9291
P30876;C9J2Y9;C9J4M6;C9JZW8;C9JMN3	DNA-directed RNA polymerase II subunit RPB2;DNA-directed RNA polymerase	POLR2B		50	47.4	0.558806	-0.066	-0.069	8.90105	9.60883
Q8NBX0	Saccharopine dehydrogenase-like oxidoreductase	SCCPDH		9	28.2	0.558901	0.148	0.186	8.20283	8.73175
Q9UNM6;Q9UNM6-2;J3KNQ3;E9PL38;H0YD73;E9PQG3;E9PPD2;F8W8J6	26S proteasome non-ATPase regulatory subunit 13	PSMD13		21	62	0.559951	-0.096	-0.032	8.17952	9.91611
Q9H814	Phosphorylated adapter RNA export protein	PHAX		5	16	0.561186	0.202	-0.158	7.50608	8.37164
J3QRS3;O14950;P19105;J3KTJ1	Myosin regulatory light chain 12B;Myosin regulatory light chain 12A	MYL12B;MYL12A		13	64.4	0.561705	0.127	0.159	8.68281	9.56668
Q12907;D6RBV2;D6RDX1;D6RIU4;D6RBH1	Vesicular integral-membrane protein VIP36	LMAN2		13	51.4	0.563339	-0.095	-0.191	8.22613	9.04437
O95630;C9JK83;F5H5B9;C9JEK5;C9JZ93	STAM-binding protein	STAMBP		10	29.7	0.563465	0.201	0.289	7.76305	8.60004
J3KNL6;O15027-5;O15027;O15027-3;O15027-4;O15027-2	Protein transport protein Sec16A	SEC16A		25	17.9	0.563465	0.201	0.028	7.5452	9.01704
P48643;E7ENZ3;H0Y914;D6RIZ7	T-complex protein 1 subunit epsilon	CCT5		35	59.3	0.563991	-0.065	0.073	9.00892	9.90907
P14174	Macrophage migration inhibitory factor	MIF		2	17.4	0.564073	-0.154	-0.902	7.47717	8.72807
Q9H000;C9J494;B4DPR4	Probable E3 ubiquitin-protein ligase makorin-2	MKRN2		8	19.5	0.564151	-0.079	0.256	8.43712	8.96116
Q9H0D6;B4DZC3;Q9H0D6-2	5-3 exoribonuclease 2	XRN2		25	29.6	0.564151	-0.079	-0.068	8.30991	9.22046
P98170;B1AKU2	E3 ubiquitin-protein ligase XIAP	XIAP		13	39.8	0.56506	0.146	-0.126	7.91309	9.00485
P31946;P31946-2;Q4VY19;Q4VY20	14-3-3 protein beta/alpha;14-3-3 protein beta/alpha, N-terminally processed	YWHAB		16	75.6	0.565204	0.126	0.024	8.7398	9.82051
E7EVH7;Q07866-9;Q07866-4;G3V5R9;Q07866-6;Q07866-10;Q07866-5;G3V3H3;Q07866-7;F8W6L3;Q07866;Q07866-3;Q07866-2;G3V2E7;Q07866-8;G5E9S8;Q9H0B6;Q9H0B6-2;A8MZ87;H0YG16;H0YJT3;H0YJL0;G3V2P7;H0YJU9	Kinesin light chain 1	KLC1		6	9.3	0.565748	0.2	-0.04	7.72332	8.67395
O75400;O75400-2;O75400-3;F5H578;H0YG38;H7C2N3	Pre-mRNA-processing factor 40 homolog A	PRPF40A		16	19.2	0.566737	-0.094	0.038	7.99149	9.60954
Q96AT9;E7EW52;Q96AT9-2;C9IZU8;B4E016;C9J9T0;Q96AT9-3;C9JPQ7;C9J6A7;C9J8S0;E7ESZ6;C9IYE8;C9JCL8;E9PBG9;F8WBT4	Ribulose-phosphate 3-epimerase	RPE		4	24.1	0.568036	0.199	-0.031	7.73699	8.64111
Q04917;A2IDB2;A2IDB1;F8WEB6	14-3-3 protein eta	YWHAH		12	57.3	0.568151	0.145	0.048	7.9821	9.19542
Q08AD1-2;Q08AD1;Q08AD1-3;H0Y4Z1	Calmodulin-regulated spectrin-associated protein 2	CAMSAP2		16	12.7	0.568151	0.145	0.005	7.98082	8.64007
Q16881;B7Z904;Q16881-3;Q16881-4;B7Z2S5;E7ESI6;Q16881-6;E7EW10;E9PNQ6;Q16881-2;E2QRB9;Q16881-5;B2R5P6;E9PIR7;E9PMY9;F5H780;E9PKD3;E9PIZ5;E9PKI4;E9PLT3;E9PQI3;E9PRI8;E7EWK1;E9PJU2	Thioredoxin reductase 1, cytoplasmic	TXNRD1		28	55	0.5692	-0.064	0.008	9.08537	9.89011
P62263;E5RH77;H0YB22	40S ribosomal protein S14	RPS14		5	38.4	0.570144	-0.093	-0.033	8.09005	8.97928
Q92499	ATP-dependent RNA helicase DDX1	DDX1		9	16.8	0.570144	-0.093	-0.208	8.10269	8.76329
P53350;I3L387;I3L2H5;I3L309	Serine/threonine-protein kinase PLK1	PLK1		15	27.9	0.570144	-0.093	0.141	8.01595	9.33916
Q9NUW8;E7EPD8;G3V2F4;Q86TV8;G3V2J6;Q9BRS7;G3V2U6;G3V5H9;G3V4W8	Tyrosyl-DNA phosphodiesterase 1	TDP1		5	11	0.570329	0.198	-0.014	7.05684	7.82543
Q9Y2D5-6;Q9Y2D5-4;Q9Y2D5-5;Q9Y2D5;Q9Y2D5-7;C9JVY5;C9JZH4	A-kinase anchor protein 2	AKAP2		22	24.2	0.57247	-0.077	-0.17	8.58655	9.35617
P30566;E7ERF4;P30566-2	Adenylosuccinate lyase	ADSL		19	48.6	0.572575	-0.15	0.074	7.66582	9.50829
P84103;B4E241	Serine/arginine-rich splicing factor 3	SRSF3		5	34.8	0.572625	0.197	0.139	7.50399	8.2973
Q9H993;F5GZY1	UPF0364 protein C6orf211	C6orf211		14	34.5	0.574359	0.143	0.103	8.05115	9.09785
P06454;P06454-2;B8ZZQ6;H7C2N1;B8ZZW7;B8ZZA1	Prothymosin alpha;Thymosin alpha-1	PTMA		5	35.1	0.574431	-0.063	0.006	9.15875	8.55658
P41091;Q2VIR3;F8W810;Q2VIR3-2;H7BZU1	Eukaryotic translation initiation factor 2 subunit 3;Putative eukaryotic translation initiation factor 2 subunit 3-like protein	EIF2S3;EIF2S3L		19	47.9	0.574431	-0.063	0.043	8.80218	9.73109
P29401-2;P29401;B4E022;E9PFF2;F8W888;F8WAX4;Q9H0I9	Transketolase	TKT		39	64	0.574431	-0.063	0.103	10.0528	10.922
P13639;M0R0I6	Elongation factor 2	EEF2		59	65.4	0.574431	-0.063	-0.059	9.69857	10.8112
P55039;A8MZF9;J3QKW7;J3QRI9;J3QR71;J3KRL5;J3QKV7;J3QL90;J3QLF3	Developmentally-regulated GTP-binding protein 2	DRG2		9	27.2	0.57471	-0.149	0.136	7.53331	8.79617
Q15436;F5H365;F5H6C4;B3KXI2;G3V2R6;G3V3G5;G3V4V1;G3V4Q2;G3V5X8;G3V5K1	Protein transport protein Sec23A	SEC23A		16	25.1	0.575762	0.123	0.133	8.33345	9.41815
P62424;Q5T8U3;Q5T8U2	60S ribosomal protein L7a	RPL7A		16	42.5	0.576652	-0.076	0.063	8.75149	9.41299
P62136;P62136-2;E9PMD7;F5H037;F5H1L6	Serine/threonine-protein phosphatase PP1-alpha catalytic subunit;Serine/threonine-protein phosphatase	PPP1CA		18	57	0.576652	-0.076	0.059	8.3041	9.08762
P19338;H7BY16;C9JWL1;C9J1H7;C9JLB1;C9JYW2	Nucleolin	NCL		25	34.4	0.576652	-0.076	-0.008	8.76756	9.79954
F8VWW7;Q8NCJ5;H0YI85	SPRY domain-containing protein 3	SPRYD3		9	22.1	0.577474	0.142	-0.166	7.85549	8.80864
Q92905;E5RHH5;E5RHF2;E5RK55;E5RG35;E5RFS1	COP9 signalosome complex subunit 5	COPS5		16	57.5	0.579302	0.122	-0.038	8.34305	9.54861
Q9UI12;Q9UI12-2;G3V126;E5RHH0;E5RG49;H0YB41;E5RJG1;E5RK31	V-type proton ATPase subunit H	ATP6V1H		16	37.7	0.579302	0.122	-0.198	8.51004	9.30174
P17980;E9PM69;E9PKD5;E9PMD8;E9PN50;E9PLG2	26S protease regulatory subunit 6A	PSMC3		29	71.5	0.579483	0.097	-0.009	9.48797	10.3031
Q13442	28 kDa heat- and acid-stable phosphoprotein	PDAP1		3	21.5	0.580425	-0.09	0.092	8.00449	8.50271
Q9BQG0-2;Q9BQG0;I3L1L3;I3L2H8	Myb-binding protein 1A	MYBBP1A		21	17.7	0.580425	-0.09	0.064	8.21463	9.11902
Q9BV38;U3KQC1;K7EIR0;K7EML4;U3KQQ3	WD repeat-containing protein 18	WDR18		11	34.5	0.580847	-0.075	0.094	8.54332	9.3105
H3BQK9;H3BPE1;Q9UPN3;Q9UPN3-5;F8W8Q1;Q9UPN3-2;Q9UPN3-3;F5GZL7;Q9UPN3-4;H0Y390;E9PNZ4;H0Y314;H0Y4F5;H0Y6T5;H0YD69;H0Y7I1	Microtubule-actin cross-linking factor 1, isoforms 1/2/3/5	MACF1		20	3.1	0.581137	-0.146	-0.049	7.4381	8.45176
Q8IWA4;Q8IWA4-3;H7C5H5;Q8IWA4-2;C9JXQ1;C9JQT7	Mitofusin-1	MFN1		12	20.1	0.581856	0.193	0.067	7.50617	8.35087
Q15631;E9PGT1;H7C1D4;Q15631-2	Translin	TSN		10	53.1	0.582853	0.121	-0.007	8.54568	9.59888
J3KN36;Q5JPE7;P69849;Q15155;Q5JPE7-2;F5H826;Q4G177;H3BUC9	Nodal modulator 2;Nodal modulator 3;Nodal modulator 1	NOMO2;NOMO3;NOMO1		18	20.1	0.583287	-0.145	-0.051	7.32377	9.05994
P05556;P05556-3;P05556-4;P05556-5;P05556-2;E7EQW5;E7EUI6;E9PLR6;Q5T3E6;C9JPK5;E7ERX5;E9PQJ2;Q5T3E5;C9JJP8;H7C4N8;C9JNE0	Integrin beta-1	ITGB1		19	25.3	0.583849	0.096	-0.032	8.79237	9.51905
P63092-4;P63092;S4R379;P38405-2;P38405;S4R3E3;Q5JWE9;S4R3V9;S4R301;Q5JWD1;K7EPE2;K7EQ80;H0Y7E8;S4R330;S4R3F1;S4R3W4;S4R391	Guanine nucleotide-binding protein G(s) subunit alpha isoforms short	GNAS		20	49.6	0.583849	0.096	-0.048	9.37414	10.1054
Q99717;F5GWU7;Q15797;D6RBB4;D6RD62;D6RIZ9;H0YAK7;D6RDN7;D6REQ3;D6RAY1;D6R9D4;P84022-4;H0YKE2;H0YNV1;D6RBH9	Mothers against decapentaplegic homolog 5;Mothers against decapentaplegic homolog 1	SMAD5;SMAD1		8	19.8	0.584175	0.192	0.121	7.53935	9.03506
Q9UJX3;Q9UJX3-2;H0YIW2;H0YIX7	Anaphase-promoting complex subunit 7	ANAPC7		20	45.6	0.586869	0.139	0.081	8.17605	9.18761
P51148-2;P51148;K7ERI8;K7ENY4;F8VVK3;F8VUA5;F8VVZ0;F8VWU4;K7EIP6;F8VWZ7;F8VSF8;F8VPW9;F8WD79;F8WCY6	Ras-related protein Rab-5C	RAB5C		8	39.8	0.587327	-0.088	-0.187	7.93371	9.24216
Q15555;Q15555-3;G5E9I6;Q15555-4;Q15555-2;K7ERD8;K7EL66;M0QX52;K7ENB3	Microtubule-associated protein RP/EB family member 2	MAPRE2		7	30	0.588824	0.19	0.358	7.54103	8.11647
P30048;E9PH29	Thioredoxin-dependent peroxide reductase, mitochondrial	PRDX3		9	43	0.589759	-0.142	0.035	7.67715	9.36058
Q15334	Lethal(2) giant larvae protein homolog 1	LLGL1		13	16.6	0.589983	0.119	-0.384	8.26715	8.92232
Q9P0V3;Q9P0V3-2;C9JED2;C9JF25	SH3 domain-binding protein 4	SH3BP4		27	34.9	0.589983	0.119	-0.017	8.54505	9.48107
Q6PJG6;Q6PJG6-2;Q6PJG6-3;F8WDN5	BRCA1-associated ATM activator 1	BRAT1		14	20.2	0.590016	0.138	0.135	7.84035	8.68545
Q10570;E9PIM1	Cleavage and polyadenylation specificity factor subunit 1	CPSF1		20	16.1	0.590016	0.138	0.29	8.13586	9.04379
Q13148;G3V162;B1AKP7;K7EJM5;K7EN94;B4DJ45;K7EJ99;K7EL26	TAR DNA-binding protein 43	TARDBP		11	36	0.590792	-0.087	-0.127	8.16956	9.18739
Q13137-4;Q13137-3;Q13137;Q13137-2;D6RF70;D6RJE7;D6RBI4;H0Y9G3;I3L493;I3L4E1;H0YBP4	Calcium-binding and coiled-coil domain-containing protein 2	CALCOCO2		20	44.3	0.590792	-0.087	0.078	8.03361	9.36685
F8WCP6;Q7Z4S6-4;Q7Z4S6;Q7Z4S6-2;Q7Z4S6-5;Q7Z4S6-3;Q7Z4S6-6;H0YHT2;H0YIM6;H0YI78;H0YIM7	Kinesin-like protein KIF21A	KIF21A		7	4.8	0.591156	0.189	-0.28	7.41736	8.41372
Q96J02;Q96J02-2;Q96J02-3;H0YBA4;H0YBS9	E3 ubiquitin-protein ligase Itchy homolog	ITCH		35	46	0.592628	0.094	-0.088	9.19709	9.88351
Q14008-3;Q14008;Q14008-2;H0YDX5;H0YEK7;H0YCF6;E9PQH5	Cytoskeleton-associated protein 5	CKAP5		51	29.4	0.59352	-0.072	0.023	8.65866	9.70739
P23526;P23526-2	Adenosylhomocysteinase	AHCY		22	47.9	0.595579	-0.059	-0.079	8.79172	10.1921
G5E9Q2;O75534;O75534-3;O75534-2;E9PLT0;E9PNG3;E9PLD4;E9PKN4;E9PJK7	Cold shock domain-containing protein E1	CSDE1		43	56.9	0.595579	-0.059	0.013	9.27903	10.2446
Q9NWX5;B4DRC4;Q9NWX5-2	Ankyrin repeat and SOCS box protein 6	ASB6		7	19	0.596264	-0.139	0.128	7.4047	8.3484
P17987;E7EQR6;E7ERF2;F5H282;F5GZ03;F5H136;F5H676;F5GZI8;F5H726;F5GYL4;F5H7Y1	T-complex protein 1 subunit alpha	TCP1		33	64.6	0.59704	0.093	0.07	9.30964	10.1063
Q6PKG0;Q6PKG0-3;E5RH50;H0YBW1;Q659C4;Q659C4-2;Q659C4-5;Q659C4-6;Q659C4-7;H0YC73;Q659C4-9;H0YC33;H0YAN4;E5RHK4;H0YAX9	La-related protein 1	LARP1		19	23.1	0.59775	-0.085	-0.178	8.07582	9.00211
P83731;C9JNW5;C9JXB8	60S ribosomal protein L24	RPL24		4	25.5	0.597772	-0.071	0.21	8.29645	8.64733
P40429;M0QYS1;Q6NVV1;M0QZU1	60S ribosomal protein L13a	RPL13A		13	51.7	0.597772	-0.071	0.196	8.33826	9.42244
Q9GZL7	Ribosome biogenesis protein WDR12	WDR12		17	55.6	0.597772	-0.071	0.078	8.42211	9.58898
B4DVB8;Q15717;M0QZR9;M0R055;B1AM49;B1APY8;P26378-3;P26378;B1APY9;P26378-5;P26378-2;P26378-4;Q12926;Q12926-2;B1AM48	ELAV-like protein 1	ELAVL1		17	53.3	0.597772	-0.071	0.085	8.57321	9.14306
P35580-4;P35580-3;F8W6L6;P35580-2;P35580;E7ERA5	Myosin-10	MYH10		48	25.9	0.597772	-0.071	-0.085	8.54868	8.93105
Q86XR7-2;Q9Y3B3;Q9Y3B3-2;G3V2Y2	Transmembrane emp24 domain-containing protein 7	TMED7		7	23.3	0.59844	-0.138	-0.058	7.74815	8.88355
P13984	General transcription factor IIF subunit 2	GTF2F2		8	39.8	0.600523	0.185	0.183	7.77005	7.69485
P60981;P60981-2;F6RFD5	Destrin	DSTN		14	78.8	0.600921	-0.058	0.03	8.83851	9.35957
P61978-3;Q5T6W5;P61978-2;P61978;Q5T6W2;Q5T6W1;S4R457;S4R359	Heterogeneous nuclear ribonucleoprotein K	HNRNPK		22	57.5	0.600921	-0.058	-0.067	8.97276	9.74744
P22087;M0QXL5;M0R2Q4;M0R299;M0R0P1;M0R2B0;M0R1H0;M0R2U2;M0QXC9	rRNA 2-O-methyltransferase fibrillarin	FBL		15	44.5	0.601244	-0.084	-0.03	8.11696	9.38382
P38606;B7Z1R5;C9JVW8;C9JA17	V-type proton ATPase catalytic subunit A	ATP6V1A		23	41.5	0.601244	-0.084	0.003	8.19969	9.29241
P49458;P49458-2;E9PE20	Signal recognition particle 9 kDa protein	SRP9		3	33.7	0.602682	0.134	0.051	8.06617	8.34128
Q969G3;B4DGM3;Q969G3-4;Q969G3-2;Q969G3-3;Q969G3-5;Q969G3-6;J3QKS7;K7EMQ8;H7C048;J3QR61;J3KT85	SWI/SNF-related matrix-associated actin-dependent regulator of chromatin subfamily E member 1	SMARCE1		11	26.5	0.602682	0.134	0.015	8.08059	9.07719
P40763;K7ENL3;P40763-2;G8JLH9;K7EP08	Signal transducer and activator of transcription 3	STAT3		22	39.2	0.604364	0.115	0.13	8.6197	9.39954
J3QQX2;P52565;J3KTF8;P52565-2;J3KRE2;J3KS60	Rho GDP-dissociation inhibitor 1	ARHGDIA		7	39.6	0.604746	-0.083	-0.062	8.00507	8.75222
Q92547;H0Y8I7	DNA topoisomerase 2-binding protein 1	TOPBP1		17	14	0.604988	-0.135	-0.002	7.75953	8.5986
O75874;C9J4N6;C9JLU6;C9JJE5;P48735;B4DFL2;B4DSZ6	Isocitrate dehydrogenase [NADP] cytoplasmic	IDH1		18	48.3	0.605232	0.183	0.149	7.53677	8.54573
Q96PZ0;E7EUH7;H0Y863	Pseudouridylate synthase 7 homolog	PUS7		26	50.5	0.605232	0.183	-0.174	7.77328	9.64439
Q15269;C9J544	Periodic tryptophan protein 2 homolog	PWP2		17	20.2	0.605867	0.133	0.077	7.93029	9.17209
Q92995;Q92995-2;H7C5J3;H7C502	Ubiquitin carboxyl-terminal hydrolase 13	USP13		36	53.7	0.605908	0.091	-0.126	9.27882	9.99814
P61158;B4DXW1;F5H3P5;Q9P1U1-2;C9IZN3;Q9C0K3;H7C4J1;F8WE84;F8WEW2	Actin-related protein 3	ACTR3		23	67.7	0.606284	-0.057	0.028	9.00194	10.1525
Q13489	Baculoviral IAP repeat-containing protein 3	BIRC3		3	5.5	0.606317	-0.069	-0.029	8.25366	8.81823
Q9Y4B6;Q9Y4B6-2;Q9Y4B6-3;H0Y4P3;D6RAK9	Protein VPRBP	VPRBP		23	18	0.606317	-0.069	0.097	8.27714	9.12731
O14929;O14929-2;F8W9G7	Histone acetyltransferase type B catalytic subunit	HAT1		15	48.2	0.607984	0.114	0.137	8.72029	9.73113
Q14839-2;Q14839;F5GWX5;Q5TG85;K7EMY3;F5H6N4	Chromodomain-helicase-DNA-binding protein 4	CHD4		44	25.5	0.60906	0.132	-0.059	8.12921	9.63515
Q01664;I3L254;I3L301;I3L4L6	Transcription factor AP-4	TFAP4		9	34.3	0.609371	-0.133	-0.168	7.14484	8.44852
Q02241;H7BYN4;H0YKQ5;H0YME6;H0YMJ4	Kinesin-like protein KIF23	KIF23		31	40.1	0.610364	0.09	-0.174	9.08258	9.72796
Q9UK58;C9JPL0;Q9UK58-4;Q9UK58-5;H7C4G1	Cyclin-L1	CCNL1		15	31	0.61061	-0.068	-0.049	8.7574	9.07789
O95573;H7BYZ7;F5GWH2;H7C260;F5H062	Long-chain-fatty-acid--CoA ligase 3	ACSL3		21	34.6	0.611613	0.113	-0.032	8.70087	9.27657
O00116;B8ZZ81	Alkyldihydroxyacetonephosphate synthase, peroxisomal	AGPS		23	47.1	0.611613	0.113	0.096	8.58229	9.74438
O00541;B5MCF9;O00541-2;B3KXD6;H7C267;C9JXJ1	Pescadillo homolog	PES1		25	41.3	0.611669	-0.056	-0.087	8.77434	9.67207
Q13310-3;Q13310;Q13310-2;B1ANR0;H0Y5F5;H0YCC8;H0YEU6;H0YEQ8;B1ANR1;H0Y6X6;H0YER0	Polyadenylate-binding protein 4	PABPC4		30	44.1	0.611669	-0.056	0.015	9.05254	9.74872
P00374;B4DM58;Q86XF0;C9JJ68	Dihydrofolate reductase	DHFR		9	55.6	0.611778	-0.081	-0.342	7.8435	8.25981
H3BLZ8;Q92841;Q92841-3;Q92841-2;Q92841-1;C9JMU5	Probable ATP-dependent RNA helicase DDX17	DDX17		20	30	0.611778	-0.081	0.056	7.90195	8.5565
P43246;E9PHA6	DNA mismatch repair protein Msh2	MSH2		21	27.1	0.611778	-0.081	0.102	8.09578	9.21322
Q7Z5K2-3;Q7Z5K2-2;Q7Z5K2;Q8WVX6	Wings apart-like protein homolog	WAPAL		20	22.6	0.612261	0.131	0.016	7.94341	8.98945
Q8NG31;Q8NG31-2;Q8NG31-4;Q8NG31-3;H0YCZ2;E9PPJ1	Protein CASC5	CASC5		13	6.4	0.614698	0.179	-0.113	7.34518	8.36312
P01106-2;H0YBT0;P01106;H0YBG3	Myc proto-oncogene protein	MYC		16	30.6	0.614834	0.089	-0.136	8.97408	9.97824
Q7LBC6;Q7LBC6-2;F5H275;Q7LBC6-3;H0Y9V5	Lysine-specific demethylase 3B	KDM3B		19	15.1	0.614917	-0.067	0.003	8.76524	8.95102
E7ES43;O95757;E9PDE8;D6RJ96	Heat shock 70 kDa protein 4L	HSPA4L		35	47.9	0.615307	-0.08	0.152	8.11427	9.28774
Q8N6R0;B4E2X3;Q8N6R0-3;Q8N6R0-4;Q8N6R0-1;H3BLW2;Q8N6R0-2	Methyltransferase-like protein 13	METTL13		13	22	0.615972	-0.13	0.128	7.61726	8.55312
Q9UBU9;E9PIN3;Q9UBU9-2;E9PLA7;H0YDU0;E9PMV7;E9PQA4	Nuclear RNA export factor 1	NXF1		22	42.6	0.615972	-0.13	0.073	7.7373	9.06484
P62701;Q8TD47;P22090;C9JEH7;A6NH36	40S ribosomal protein S4, X isoform;40S ribosomal protein S4, Y isoform 2;40S ribosomal protein S4, Y isoform 1	RPS4X;RPS4Y2;RPS4Y1		20	65.4	0.617075	-0.055	0.031	8.87294	9.55112
Q8IZD2;Q8IZD2-7;Q8IZD2-5;Q8IZD2-6;Q8IZD2-2;Q8IZD2-4;E7ETZ7;Q8IZD2-3;C9JYI9;H7C1F2;S4R363;H7C4F3;C9JNE1	Histone-lysine N-methyltransferase MLL5	MLL5		29	21.7	0.617075	-0.055	-0.016	8.77786	8.42596
O95235;B4DL79;D6RBN1;D6R9E4;H0YAC9	Kinesin-like protein KIF20A	KIF20A		27	40.4	0.619237	-0.066	-0.19	8.37042	9.1128
E7ENU4;P55265-4;P55265;P55265-5;P55265-2;H0YCK3;P55265-3	Double-stranded RNA-specific adenosine deaminase	ADAR		39	35	0.619237	-0.066	0.037	8.53958	9.11022
O00410-3;O00410;H0Y8C6;B4E0R6;E7ETV3;C9JMV5;E7EV12;E7EQT5;E7EX05;E7EWK4;E7ETV8;E7ESZ1;E7ESA1;C9JQT6;C9J875;C9JZD8;C9JXE0	Importin-5	IPO5		44	59	0.619319	0.088	0.078	9.34825	10.1962
Q9NVC6;E9PM72;E9PJZ4;E9PKQ4;Q9NVC6-2	Mediator of RNA polymerase II transcription subunit 17	MED17		19	37.6	0.619456	0.177	0.177	7.63104	8.4354
Q9H6F5;H0YG79;B4DY99	Coiled-coil domain-containing protein 86	CCDC86		8	26.7	0.621906	0.128	0.349	8.10231	8.91816
Q9Y6M7-13;Q9Y6M7-6;Q9Y6M7-7;Q9Y6M7-9;Q9Y6M7-2;Q9Y6M7;C9JRP1;Q9Y6M7-8;Q9Y6M7-3;Q9Y6M7-4;E9PFN4;Q9Y6M7-12;Q9Y6M7-14;Q9Y6M7-11;H7C3C4;Q9Y6M7-5;Q9Y6M7-10;Q6U841;C9J240;Q6U841-3;Q6U841-2;E7EW28;F8WDX9;B7Z2J0	Sodium bicarbonate cotransporter 3	SLC4A7		16	18	0.622393	-0.078	0.173	7.83193	8.71195
Q9ULV4-3;Q9ULV4-2;Q9ULV4;B4E3S0;H0YHL7;F8VVB7;F8VTT6;F8VRE9;F8VSA4;F8VUX3;F8W1H8;F8VV53	Coronin-1C	CORO1C		13	23.7	0.622502	-0.054	0.008	9.04004	9.46374
O75937;S4R3J5	DnaJ homolog subfamily C member 8	DNAJC8		6	30.4	0.622558	0.11	0.553	8.3149	8.52674
Q15125;C9JJ78;C9J719	3-beta-hydroxysteroid-Delta(8),Delta(7)-isomerase	EBP		2	12.2	0.62357	-0.065	-0.549	8.47645	8.8146
P02794;G3V192;G3V1D1;E9PKY7;E9PRK8;E9PK45;E9PPQ4;E9PQR3	Ferritin heavy chain;Ferritin	FTH1		12	57.4	0.623818	0.087	0.017	9.80988	10.3429
P67809;H0Y449;C9J5V9	Nuclease-sensitive element-binding protein 1	YBX1		16	55.9	0.623818	0.087	-0.103	9.16066	9.84888
M0R2B7;P28340;M0QZR8;M0QXQ2;M0QXE6;M0R3H8;M0QZB4	DNA polymerase delta catalytic subunit	POLD1		22	22.2	0.625949	-0.077	-0.098	8.22523	9.06565
B4DXJ1;P55735;P55735-2;A8MXL6;E7ERC8	Protein SEC13 homolog	SEC13		16	54.9	0.626225	0.109	0.133	8.54565	10.1493
P63167;F8VRV5;F8VXL2;F8VXI7	Dynein light chain 1, cytoplasmic	DYNLL1		6	59.6	0.627916	-0.064	0.029	8.65802	9.98816
Q6NXE6;Q6NXE6-2;B4E1N1;F5H4P3;F5GWV0;H0YH65;H0YGL0;F5H2K4;F5H2X2;F5H6J3;F5H052;F5H3X1;H0YGQ5;F5GZP0;F5H7V0	Armadillo repeat-containing protein 6	ARMC6		23	48.3	0.627949	-0.053	-0.088	9.16175	9.77309
P14618;P14618-3	Pyruvate kinase isozymes M1/M2	PKM2		38	72.3	0.627949	-0.053	-0.118	9.57228	10.4522
Q12979;Q12979-2;Q12979-4;B7Z683;I3L2P5;I3L1U8;I3L3W0;Q12979-3;I3L0R7;I3L4Y1;I3L379	Active breakpoint cluster region-related protein	ABR		7	9.2	0.629267	-0.124	0.33	7.50577	8.56065
P30086	Phosphatidylethanolamine-binding protein 1;Hippocampal cholinergic neurostimulating peptide	PEBP1		6	33.2	0.629513	-0.076	0.071	8.0869	8.53555
Q9Y5J1;J3KSR7;J3QR85;J3QRG0;J3QLD6	U3 small nucleolar RNA-associated protein 18 homolog	UTP18		21	44.6	0.629902	0.108	0.04	8.5618	9.40374
Q99459	Cell division cycle 5-like protein	CDC5L		23	41.4	0.629902	0.108	0.236	8.36433	9.19054
Q5VY93;Q92974;Q92974-2;Q92974-3	Rho guanine nucleotide exchange factor 2	ARHGEF2		23	26	0.629902	0.108	0.132	8.3609	9.10169
Q13085-4;Q13085;Q13085-2;Q13085-3;Q59FY4;K4DID9;K7EK64;K7EJ22;D3YTK0;K7EPF1;H0YGH5;F6QQI9;S4R3S7;K7EII5;E9PEW7;A8MYL5	Acetyl-CoA carboxylase 1;Biotin carboxylase	ACACA		41	21.6	0.629902	0.108	0.086	8.31917	9.41804
P61587;E9PFH1;Q53RZ3	Rho-related GTP-binding protein RhoE	RND3		4	16	0.63142	0.172	0.442	7.58833	8.45417
F5H740;Q9Y277-2;Q9Y277;E5RHZ6;E5RJN6;E5RFP6;E5RK27;E5RHE1;E5RFL1	Voltage-dependent anion-selective channel protein 3	VDAC3		7	26.4	0.631495	-0.123	0.023	7.75579	9.09935
Q8TCJ2	Dolichyl-diphosphooligosaccharide--protein glycosyltransferase subunit STT3B	STT3B		7	9.8	0.631617	0.125	0.057	7.92362	7.87132
P09651;P09651-2;F8W6I7;P09651-3;Q32P51;F8VZ49;F8VTQ5;H0YH80;F8W646;F8VYN5	Heterogeneous nuclear ribonucleoprotein A1;Heterogeneous nuclear ribonucleoprotein A1-like 2	HNRNPA1;HNRNPA1L2		17	46.5	0.632275	-0.063	-0.022	8.66646	9.25768
Q9NZB2-6;Q9NZB2;Q9NZB2-4;Q9NZB2-5;Q9NZB2-2;Q5T035	Constitutive coactivator of PPAR-gamma-like protein 1	FAM120A		25	29.4	0.633087	-0.075	-0.118	8.09582	9.32217
P42704;B8ZZ38;C9JCA9;H7C3W8;Q9NP80;J3KPL1;Q9NP80-2;Q9NP80-3	Leucine-rich PPR motif-containing protein, mitochondrial	LRPPRC		67	57.2	0.633417	-0.052	0.081	8.99527	10.1335
P49321;P49321-3;P49321-4;P49321-2;Q5T624;E9PPR5;E9PRH9;E9PI86;H0YF33;H0YDS9;E9PPQ8;E9PNB5;E9PKR5;E9PAU3;E9PQG5;E9PJQ2	Nuclear autoantigenic sperm protein	NASP		18	29.9	0.633587	0.107	0.115	8.39426	9.50151
P09543;P09543-2;B4DFN6;K7ERC4;K7ERZ0;C9K0L8;K7EN66	2,3-cyclic-nucleotide 3-phosphodiesterase	CNP		19	41.8	0.633587	0.107	-0.06	8.70055	9.9994
P35250;P35250-2;H7C5G4;F8WC37;H7C5A0;H7C5Q7;H7C5P1;H7C5P4;F8WDC9	Replication factor C subunit 2	RFC2		6	26.6	0.633824	0.171	-0.027	7.00744	8.25601
Q9NR31;B4DQ19;H0Y5E8;Q5SQT8;D6RDB2;D6RAA2	GTP-binding protein SAR1a	SAR1A		10	63.6	0.634868	0.124	-0.031	7.99045	9.22148
P11279;B4DWL3	Lysosome-associated membrane glycoprotein 1	LAMP1		8	15.1	0.636647	-0.062	-0.133	8.56975	9.42053
J3KNW4;Q14192;Q5TM15;U3KQT4;F8WDA8;C9J3S8	Four and a half LIM domains protein 2	FHL2		11	32.6	0.637282	0.106	0.041	8.63947	9.33526
Q93008;Q93008-1;O00507;E9PFG1;O00507-2;H7C2M9	Probable ubiquitin carboxyl-terminal hydrolase FAF-X;Probable ubiquitin carboxyl-terminal hydrolase FAF-Y	USP9X;USP9Y		42	19.7	0.637282	0.106	0.035	8.74799	9.5663
Q99536;B4DPX4;B0AZP7;K7ERT7;K7EM19;K7ENX2;K7ESA3;K7ER81;K7EJM4	Synaptic vesicle membrane protein VAT-1 homolog	VAT1		15	50.4	0.6374	0.084	-0.064	8.88311	9.75245
Q8TDX7;F8WAG2;Q8TDX7-2;F5H3U7;C9J1H8	Serine/threonine-protein kinase Nek7	NEK7		13	48.7	0.638127	0.123	0.187	8.03488	8.9999
P08133;A6NN80;P08133-2;E5RK69;E7EMC6;E5RFF0;E5RK63;E5RJF5;E5RI05;E5RJR0;E5RIU8;H0YC77	Annexin A6;Annexin	ANXA6		19	32.1	0.638127	0.123	0.112	7.93973	9.0097
B0QZ18;Q99829;F2Z2V0;A6PVH9;E7ENH5;Q5JX44;Q5JX60;Q5JX59;Q5JX58;Q5JX56;Q5JX45;Q5JX55;Q5JX52;Q5JX61;Q5JX54;E7EV27;Q5JX57;H0Y524;Q5JX53	Copine-1	CPNE1		10	22	0.638645	0.169	0.099	7.20064	9.01637
P05387;H0YDD8;P05386-2	60S acidic ribosomal protein P2	RPLP2		7	91.3	0.638905	-0.051	0.031	8.87931	9.60756
O95363;Q5JRF7	Phenylalanine--tRNA ligase, mitochondrial	FARS2		11	25.7	0.638905	-0.051	-0.151	8.85882	8.91338
P16989;P16989-2;P16989-3;Q9Y2T7;H0YG22	DNA-binding protein A	CSDA		12	40.3	0.638905	-0.051	-0.077	8.81832	8.81579
P08238;Q58FF7	Heat shock protein HSP 90-beta	HSP90AB1		54	67.1	0.638905	-0.051	0.041	10.0515	11.076
P42166;A2T926	Lamina-associated polypeptide 2, isoform alpha;Thymopoietin;Thymopentin	TMPO		11	22.3	0.640259	-0.073	-0.117	8.07287	9.09221
Q8WYA6;B4DE16;Q8WYA6-2;Q8WYA6-3;A2A2P1	Beta-catenin-like protein 1	CTNNBL1		9	18.3	0.640439	-0.119	0.042	6.95471	8.58641
Q8NBF2;Q8NBF2-2	NHL repeat-containing protein 2	NHLRC2		10	19.8	0.640439	-0.119	-0.091	7.31999	9.06517
Q14344;F5H1G8	Guanine nucleotide-binding protein subunit alpha-13	GNA13		9	24.1	0.640986	0.105	0.375	8.43257	9.01413
P54578;P54578-2;B7Z4N8;A6NJA2;J3KS55;J3QQT6	Ubiquitin carboxyl-terminal hydrolase 14;Ubiquitin carboxyl-terminal hydrolase	USP14		21	43.9	0.640986	0.105	-0.105	8.44267	9.57569
O94776;Q68DB1;E9PF88;H0YIT0	Metastasis-associated protein MTA2	MTA2;DKFZp686F2281		21	41	0.641031	-0.061	0.244	8.65712	9.14712
P20248	Cyclin-A2	CCNA2		6	21.8	0.641392	0.122	0.039	7.80604	8.16322
Q9Y2X3;H7BZ72;F8WED0	Nucleolar protein 58	NOP58		16	35	0.641392	0.122	0.076	8.17991	9.55771
Q9NXT0;Q9NXT0-3	Zinc finger protein 586	ZNF586		2	2.2	0.641954	0.083	0.019	9.82119	10.3233
P45974;P45974-2;F5H571	Ubiquitin carboxyl-terminal hydrolase 5	USP5		48	53.3	0.641954	0.083	-0.236	9.58578	10.2733
Q14684;Q14684-2	Ribosomal RNA processing protein 1 homolog B	RRP1B		13	22.4	0.643858	-0.072	-0.029	7.8207	8.99451
O43683;F5GXI5;E9PC26;C9JQA4;C9JRC7	Mitotic checkpoint serine/threonine-protein kinase BUB1	BUB1		9	12.4	0.644664	0.121	0.023	8.12017	8.81026
P28066;P28066-2	Proteasome subunit alpha type-5	PSMA5		11	57.3	0.644664	0.121	0.041	7.82564	8.86477
B0YIW6;P48444;P48444-2	Coatomer subunit delta	ARCN1		12	24.8	0.644664	0.121	0.139	7.9871	8.79286
P07355-2;P07355;H0YN42;H0YMU9;H0YMD0;H0YM50;A6NMY6;H0YNP5;H0YL33;H0YN28;H0YKS4;H0YMM1;H0YNA0;H0YMW4;H0YKX9;H0YMT9;H0YLV6;H0YKZ7;H0YKL9;H0YN52;H0YKV8;H0YMD9;H0YKN4;H0YNB8;H0YLE2	Annexin A2;Annexin;Putative annexin A2-like protein	ANXA2;ANXA2P2		35	77	0.646522	0.082	0.064	9.79661	10.3858
P52907	F-actin-capping protein subunit alpha-1	CAPZA1		8	47.9	0.647465	-0.071	-0.018	8.03544	8.86113
Q9NZT1	Calmodulin-like protein 5	CALML5		13	93.8	0.647465	-0.071	0.855	8.04826	8.09158
Q01433;H0Y360;Q01433-2;Q01433-5;Q01433-4;Q01433-3;H0YCL9;E9PIJ1;E9PJF6;H0YF16	AMP deaminase 2	AMPD2		20	20.7	0.647465	-0.071	0.033	7.85473	8.81294
O43719;Q5H918;Q5H919	HIV Tat-specific factor 1	HTATSF1		12	17.7	0.647943	0.12	0.041	8.16441	8.98598
O94925-3;B8ZZA8;B8ZZC5				17	40	0.647943	0.12	0.267	7.9723	9.46165
Q14139-2;Q14139;B7Z7P0	Ubiquitin conjugation factor E4 A	UBE4A		7	10.3	0.648332	0.165	-0.431	7.48673	7.95207
P51665;B4DXI8;H3BTM8;H3BNT7;H3BQV2	26S proteasome non-ATPase regulatory subunit 7	PSMD7		11	45.4	0.64842	0.103	-0.336	8.30654	8.84344
Q13098-7;Q13098;Q13098-5;C9JFE4;Q13098-6;J3KSA5;J3KRJ4;J3QLT0;J3KTB0;J3QS88;J3KRE8;J3QL53;J3QLE8;J3QS84;J3QQX0	COP9 signalosome complex subunit 1	GPS1		17	40.6	0.649838	-0.059	-0.245	8.43864	9.61183
Q15366-3;Q15366-6;B4DLC0;P57721;P57721-4;E9PFP8;P57721-5;P57721-3;P57721-2;J3QT27		PCBP2		19	66.6	0.64994	-0.049	0.014	9.10774	9.83082
Q9HCK8;Q9HCK8-2;H0YJA4;G3V2T9;G3V303	Chromodomain-helicase-DNA-binding protein 8	CHD8		116	50.6	0.64994	-0.049	0.013	10.0947	10.6285
Q9BUI4;E9PHH9	DNA-directed RNA polymerase III subunit RPC3	POLR3C		24	56	0.650763	0.164	0.157	7.69613	9.33967
A7E2V4-4;A7E2V4-3;A7E2V4;S4R410;A7E2V4-5;S4R393;S4R3H3;A7E2V4-2;H7BZ52;H7C453;S4R3B3;H0YCW2;S4R3U7;S4R3S6	Zinc finger SWIM domain-containing protein KIAA0913	KIAA0913		12	8.5	0.651081	-0.07	-0.044	7.77778	8.46604
J3KPW7;Q92769;B3KRS5;H3BM24;E5RFP9;E5RG37;E5RH52;E5RHE7;E5RGV4;E5RJ04;E5RFI6;E5RK19	Histone deacetylase 2;Histone deacetylase	HDAC2		24	49.1	0.651104	0.081	0.109	9.5831	10.4673
Q6L8Q7;Q6L8Q7-2;F6T1Q0	2,5-phosphodiesterase 12	PDE12		17	34	0.65215	0.102	-0.132	8.44353	9.65198
P61160-2;P61160;F5H6T1	Actin-related protein 2	ACTR2		21	54.4	0.655486	-0.048	0.038	9.26534	10.1796
P61586;C9JX21;C9JNR4;C9JRM1;C9J1T2	Transforming protein RhoA	RHOA		14	80.8	0.655698	0.08	0.002	9.48871	10.2215
P80723;P80723-2;U3KQP0	Brain acid soluble protein 1	BASP1		15	84.1	0.655698	0.08	0.007	9.68945	9.82803
A2A3N6	Putative PIP5K1A and PSMD4-like protein	PIPSL		23	21.7	0.655698	0.08	-0.039	9.32482	10.3306
A8MU27;B4DUW4;A8MUA9;P55854	Small ubiquitin-related modifier 3	SUMO3		5	23.1	0.655889	0.101	0.059	8.42638	9.48364
Q15208;H0YGN4	Serine/threonine-protein kinase 38	STK38		15	39.8	0.655889	0.101	0.23	8.46522	9.01573
Q99615;Q99615-2;K7EIH8;K7ESP1;K7EPP7;K7ELJ8;K7ER44;K7EJV7;K7EN19;K7EJL5;K7EK03;K7EJE9;K7EJ24;K7EQ73;K7ENB7	DnaJ homolog subfamily C member 7	DNAJC7		22	52.4	0.655889	0.101	0.067	8.55323	9.47647
P19784;H3BSA1;H3BV19;H3BNI9	Casein kinase II subunit alpha	CSNK2A2		15	53.4	0.657822	0.117	0.235	7.82924	9.28688
Q14146;Q5VYD0	Unhealthy ribosome biogenesis protein 2 homolog	URB2		3	2	0.658079	0.161	-0.181	6.81047	7.62463
Q86XK2-5;Q86XK2;Q86XK2-6;Q86XK2-3;H0YAV3;Q86XK2-2;C9IYF0;B3KUR1;Q86XK2-4;B5MEH7	F-box only protein 11	FBXO11		8	11.6	0.658079	0.161	0.148	6.64354	8.36862
F5H265		UBC		25	100	0.658079	0.161	0.035	7.60213	8.24866
Q96QD8;F8VUY8;Q96QD8-2	Sodium-coupled neutral amino acid transporter 2	SLC38A2		3	5.7	0.658693	-0.057	0.138	8.26982	8.02445
O95239;O95239-2;Q2VIQ3;E2QRG3;Q5JRK0	Chromosome-associated kinesin KIF4A;Chromosome-associated kinesin KIF4B	KIF4A;KIF4B		25	24.4	0.659637	0.1	-0.056	8.67495	9.18308
Q15075	Early endosome antigen 1	EEA1		63	49.7	0.660306	0.079	-0.117	9.18386	9.78083
P12956;B1AHC9;B1AHC8;F5H1I8	X-ray repair cross-complementing protein 6	XRCC6		37	54	0.661052	-0.047	0.05	9.26741	10.1049
P51114;B4DXZ6;P51114-2;E9PFF5;P51114-3;E7EU85;C9JAJ4;C9JY20;C9JZE0;H7C4S4;C9IZ22;C9JYQ6	Fragile X mental retardation syndrome-related protein 1	FXR1		16	31.7	0.663393	0.099	0.346	8.27135	9.37827
Q9H2M9;Q9H2M9-2	Rab3 GTPase-activating protein non-catalytic subunit	RAB3GAP2		23	18.7	0.664441	0.115	-0.226	8.04691	8.78737
O43795-2;E7EQD9;H7C2Y7;C9JYW1;C9JUP5;O94832;J3QRN6;K7EIG7;C9K0I9				40	47.8	0.664927	0.078	0.031	9.03579	9.98093
Q96G03;F5H6V2;B4E0G8;E7ENQ8;E9PD70;H0Y921	Phosphoglucomutase-2	PGM2		9	19.6	0.665304	-0.108	0.117	6.85585	8.65251
P19525;P19525-2;C9JZT2;F8WBH4	Interferon-induced, double-stranded RNA-activated protein kinase	EIF2AK2		12	28.1	0.665304	-0.108	-0.008	7.74982	8.44689
Q6PD62;H0YCE8	RNA polymerase-associated protein CTR9 homolog	CTR9		16	17.8	0.665304	-0.108	0.094	7.76299	9.12067
J9JID1;Q96GD4;Q96GD4-4;J3QLN8;J3KTD6;Q96GD4-2;J3KT86;J3QR41;Q96GD4-3;J3KRJ2;J3KRF8	Aurora kinase B	AURKB		11	39.4	0.665625	-0.066	0.051	7.83582	8.77176
Q15652;Q15652-3;Q15652-2;H7BXU7	Probable JmjC domain-containing histone demethylation protein 2C	JMJD1C		25	12.7	0.666636	-0.046	-0.047	9.74878	10.2169
Q00535;Q00535-2	Cyclin-dependent kinase 5	CDK5		9	34.6	0.667583	-0.107	-0.189	7.76593	8.77338
Q86XP3;Q86XP3-2;J3KTK9;J3QRI2;J3KRE3	ATP-dependent RNA helicase DDX42	DDX42		16	21.3	0.667597	-0.055	-0.023	8.64568	9.07892
Q9Y450;Q9Y450-4;J3QT46;H0YDX7;B7Z524;B7Z1K2;E9PHZ9;H0YES5;E9PS53;E9PN23;Q9Y450-2;E9PLR4;E9PMN1;G5E991;E9PJ90	HBS1-like protein	HBS1L		16	32.2	0.667597	-0.055	-0.123	8.50264	9.38173
E7EVA0;P27816;P27816-6;P27816-2;B9ZVR1;P27816-5;E9PGM5;P27816-4;B5MEG9;H7C4C5;H0Y2V1;H7C456;B4DSQ1;P27816-7	Microtubule-associated protein;Microtubule-associated protein 4	MAP4		31	17	0.667597	-0.055	-0.077	8.38032	9.45865
O00267;O00267-2;M0QYL9	Transcription elongation factor SPT5	SUPT5H		14	20.5	0.670344	0.156	0.258	7.43276	9.06757
Q9Y6M5	Zinc transporter 1	SLC30A1		9	25.2	0.672067	-0.054	0.058	8.44052	9.44063
P07099;B1AQP9;B1AQP8	Epoxide hydrolase 1	EPHX1		8	18.2	0.672151	-0.105	-0.011	7.71629	8.14891
Q16531;F5GY55;B4DG00;F5H0Y5;F5H2L3;F5H581;F5H4N9;F5H775;F5GZ34;F5GZY8;F5H238;F5H6C5;F5GWI0;F8WF81;F5H7A0;F5GYG8;F5H198	DNA damage-binding protein 1	DDB1		62	56.3	0.672239	-0.045	-0.004	9.82467	10.6574
P49368;P49368-2;B4DUR8;Q5SZX6;E9PRC8;Q5SZW8;Q5SZX9;E9PM09;E9PQ35	T-complex protein 1 subunit gamma	CCT3		31	62	0.674206	0.076	0.006	8.98805	9.79643
P49454;P19320;P19320-3;P19320-2;E9PDD2	Centromere protein F	CENPF		114	41.8	0.674206	0.076	-0.272	9.36067	10.0582
P46939-2;P46939;Q5T097;H0Y337	Utrophin	UTRN		16	6.1	0.674419	0.112	-0.096	7.77766	7.9388
P51970;F5H7V7	NADH dehydrogenase [ubiquinone] 1 alpha subcomplex subunit 8	NDUFA8		6	41.9	0.674713	0.096	0.402	8.37534	8.35482
Q13547	Histone deacetylase 1	HDAC1		22	46.7	0.674713	0.096	0.053	8.70809	9.26923
P20645;H0YGT2;F5H883;F5GXU0;H0YGE9;F5GXE0;H0YF90;F5H4U1	Cation-dependent mannose-6-phosphate receptor	M6PR		6	26.7	0.675275	0.154	-0.095	7.73735	8.6198
F5H5D3;Q9BQE3;F8VVB9;F8VS66;F8VRZ4;F8VWV9;F8VX09;F8VRK0;F8W0F6;F8VXZ7	Tubulin alpha-1C chain	TUBA1C		34	61.3	0.676616	-0.063	-0.082	7.87942	9.12552
I3L504;P63241-2;P63241;I3L397;Q6IS14;Q9GZV4;C9J4W5;C9J7B5;F8WCJ1	Eukaryotic translation initiation factor 5A-1;Eukaryotic translation initiation factor 5A-1-like;Eukaryotic translation initiation factor 5A-2	EIF5A;EIF5AL1;EIF5A2		8	57.5	0.67786	-0.044	-0.121	9.08773	9.62334
Q99569;Q99569-2;E7EST6;H0YFB1;E7EMY7;Q9UQB3;Q9UQB3-2;E9PHB5;D6RHE9;D6RC65;D6RBA8;E7EP40;E9PHJ1	Plakophilin-4	PKP4		23	26.4	0.678865	0.075	-0.127	8.80344	8.7585
P42224;H7BZ88	Signal transducer and activator of transcription 1-alpha/beta	STAT1		30	47.7	0.678865	0.075	-0.085	8.98694	9.79325
Q14151;B4DKG3;K7ERX3;K7EQU4	Scaffold attachment factor B2	SAFB2		37	38.8	0.678865	0.075	0.148	8.83129	9.41711
A0AVT1;A0AVT1-2;A0AVT1-3;A0AVT1-4;H0Y8S8;H0Y9U5	Ubiquitin-like modifier-activating enzyme 6	UBA6		45	54.8	0.678865	0.075	0.102	8.83894	9.98086
P63173;J3QL01;J3KT73;J3KSP2	60S ribosomal protein L38	RPL38		2	24.3	0.679026	-0.102	0.064	7.73754	8.42966
Q9NQC3;Q9NQC3-5;Q9NQC3-2;F8WAM4;Q9NQC3-4;F8W914;Q9NQC3-6;H7C106;Q9NQC3-3	Reticulon-4	RTN4		6	7.5	0.680295	-0.062	-0.128	8.14876	8.81825
P68036-3;P68036;P68036-2	Ubiquitin-conjugating enzyme E2 L3	UBE2L3		3	12.7	0.681103	0.11	-0.146	7.9586	8.96678
Q15018	BRISC complex subunit Abro1	FAM175B		11	34.9	0.681323	-0.101	0.607	7.50376	8.50862
Q9Y383;Q96HJ9-2;Q9Y383-2;Q9Y383-3	Putative RNA-binding protein Luc7-like 2	LUC7L2		12	30.9	0.6823	0.094	0.154	8.75846	8.68537
J3KQ48;Q9Y3E5	Peptidyl-tRNA hydrolase 2, mitochondrial	PTRH2		5	47.2	0.682698	0.151	0.068	7.74944	9.09602
Q9BY44;B4DQ14;F8WAE5;B4DF96;C9IZE1;H7C5Q3;Q9BY44-2;H7C5R5;F8WAT3;F8WF18	Eukaryotic translation initiation factor 2A	EIF2A		11	26	0.682698	0.151	0.146	7.23536	8.54844
P36578;H3BM89;H3BTP7;H3BU31	60S ribosomal protein L4	RPL4		18	40.7	0.6835	-0.043	-0.038	9.00069	9.13728
Q9P2R6;B1AKN3;H7BYW9;Q9P2R6-2;H0Y975;D6RA28;K7EIE3	Arginine-glutamic acid dipeptide repeats protein	RERE		44	34.5	0.6835	-0.043	-0.017	9.65831	9.67285
Q9P0K7;Q9P0K7-4;Q9P0K7-2;E7EMX7;Q9P0K7-3;D6RE17;D6RF74;D6R9G6;D6REL2;D6RBY4;D6R9G4;D6RB27;D6RBW6;D6RB25;O15034;F8W882;Q9C0D0;Q9C0D0-2;J3KQF9;H0Y518	Ankycorbin	RAI14		67	69.6	0.683536	0.074	0.108	10.0594	10.6593
Q9UET6;B7Z4K4	Putative ribosomal RNA methyltransferase 1	FTSJ1		4	17.6	0.683624	-0.1	-0.094	7.00352	8.05111
Q8IXI1;Q8IXI1-2;H3BST5;I3L2C6	Mitochondrial Rho GTPase 2	RHOT2		7	15.9	0.683982	-0.061	-0.164	7.79253	8.30692
Q96RS6;Q96RS6-2;Q96RS6-3	NudC domain-containing protein 1	NUDCD1		14	32.1	0.683982	-0.061	0.084	7.97124	9.45113
Q5VYK3;J3KN16;R4GMY1;F6XAQ5;Q5VYK5;R4GMY3	Proteasome-associated protein ECM29 homolog	ECM29		20	15.1	0.683982	-0.061	-0.295	7.91872	8.47461
Q9HCM7;J3KN27	Fibrosin-1-like protein	FBRSL1		8	13.8	0.685545	-0.051	-0.137	8.57419	8.50444
Q5JUR7;Q5JUR8;Q5JUS0	Testis-expressed sequence 30 protein	TEX30;C13orf27		6	22	0.687664	0.149	0.1	7.16752	8.56643
P62745	Rho-related GTP-binding protein RhoB	RHOB		11	46.4	0.687677	-0.06	0.028	7.97618	9.44434
Q9H8H0;J3QR28;J3QLQ6;Q9H8H0-2	Nucleolar protein 11	NOL11		15	25	0.687812	0.108	0.291	7.85169	9.16162
Q01469;I6L8B7;REV__B4DR52;REV__U3KQK0;REV__Q5QNW6-2;REV__O60814;REV__P06899;REV__P23527;REV__P33778;REV__P57053;REV__P58876;REV__P62807;REV__Q16778;REV__Q5QNW6;REV__Q8N257;REV__Q93079;REV__Q99877;REV__Q99879;REV__Q99880	Fatty acid-binding protein, epidermal	FABP5		12	77.8	0.689157	-0.042	0.186	8.83404	9.33484
Q9GZR7;G3V529;F5GYL3	ATP-dependent RNA helicase DDX24	DDX24		15	23.7	0.68992	0.092	-0.056	8.36173	8.96703
O60885;O60885-3;O60885-2;M0QZD9;Q15059;Q15059-2;M0QYW0;M0R0H4	Bromodomain-containing protein 4	BRD4		19	15.1	0.68992	0.092	0.058	8.68007	8.9736
Q9UBQ5;K7ERF1;B7ZAM9;K7EMQ9;K7ES31;K7EQM4;K7EK53	Eukaryotic translation initiation factor 3 subunit K	EIF3K		7	35.8	0.69006	-0.05	-0.049	8.50382	9.47213
Q9Y6C9;E9PIE4;F5H3Y2	Mitochondrial carrier homolog 2	MTCH2		9	40.6	0.69006	-0.05	-0.143	8.58405	9.06765
P54709;B7Z1N7;C9JA36;C9JXZ1;F8WBY4;H7C547;H7C4L9	Sodium/potassium-transporting ATPase subunit beta-3	ATP1B3		6	27.2	0.692643	0.147	0.205	7.36447	8.96986
Q14807;H3BRB3;Q14807-2;H3BTH5;E7EUJ5;I3L306	Kinesin-like protein KIF22	KIF22		11	22.9	0.692854	-0.096	0.048	7.44832	7.79634
Q96RR5;Q9ULW0	Targeting protein for Xklp2	HCA90;TPX2		24	37.4	0.692913	0.072	-0.12	9.02373	9.24933
Q93009;B7Z815;F5H8E5;H3BND8;F5H2X1;H3BQD1;H3BRA2;H3BTM1;H3BUV0;H3BMF6;I3L2D8	Ubiquitin carboxyl-terminal hydrolase 7;Ubiquitin carboxyl-terminal hydrolase	USP7		41	43.1	0.692913	0.072	0.121	9.04678	9.78058
Q01650;Q92536;Q9UM01;G3V4Z6;H0YJ95	Large neutral amino acids transporter small subunit 1	SLC7A5		4	8.7	0.693742	0.091	0.07	8.64521	8.76617
O43396;K7ER96;G3V1K0;K7EML9;K7EME7;K7EPB7;K7EKG2	Thioredoxin-like protein 1	TXNL1		10	56.1	0.693742	0.091	-0.04	8.68876	9.49126
Q9UNX4;Q6PDA5	WD repeat-containing protein 3	WDR3		30	40.5	0.693742	0.091	0.141	8.43788	9.52756
P35613;P35613-2;P35613-4;P35613-3;I3L192;R4GMX5;R4GN83	Basigin	BSG		6	21.6	0.694587	-0.049	-0.028	8.5417	9.65178
Q9NSY1;H0Y9P1;Q9NSY1-2;Q9NSY1-3;K4DI97;Q5H9B9	BMP-2-inducible protein kinase	BMP2K		48	56.2	0.694831	-0.041	0.022	9.54864	10.1411
Q86UP2;Q86UP2-2;Q86UP2-3;G3V4Y7;B7Z6P3;H0YJZ8;G3V5G2;G3V5P0;H0YJP2;H0YJV5	Kinectin	KTN1		79	60.1	0.694831	-0.041	-0.043	9.53773	10.2628
Q13435;E9PPJ0;E9PJ04;E9PJT3;H0YCG1;H0YEX5;E9PIL8	Splicing factor 3B subunit 2	SF3B2		28	36.4	0.69762	0.071	0.131	9.0266	9.98399
P62266;D6R9I7;D6RIX0;D6RDJ2	40S ribosomal protein S23	RPS23		4	28.7	0.697921	0.105	-0.134	8.21104	8.52799
Q9UKF6;G5E9W3;C9JZH6	Cleavage and polyadenylation specificity factor subunit 3	CPSF3		18	33.2	0.698805	-0.057	0.01	7.82733	9.41519
O60701;O60701-2;O60701-3;E7EV97;E7ETF4;E7ER83;E7ER95	UDP-glucose 6-dehydrogenase	UGDH		19	45.5	0.698805	-0.057	-0.118	8.03578	8.72281
Q96HC4;D6RB78;Q96HC4-4;E9PBF5;F5H7Y0;H0Y8Y3;D3YTJ1;Q96HC4-2;F5H0X8;Q96HC4-3;H0YBI4;Q96HC4-5;D6RGG6;D6RAA1	PDZ and LIM domain protein 5	PDLIM5		12	22.7	0.699124	-0.048	0.006	8.39976	9.12006
P61224;P61224-3;F5H7Y6;E7ESV4;A6NIZ1;P61224-4;F5GX62;P61224-2;F5GZG1;B7ZB78;F5H823;F5H004;F5H6R7	Ras-related protein Rap-1b;Ras-related protein Rap-1b-like protein	RAP1B		9	52.2	0.701303	0.104	0.239	7.96623	9.22839
Q8NAV1	Pre-mRNA-splicing factor 38A	PRPF38A		7	23.7	0.702131	-0.092	0.175	7.2226	8.87277
O60583-2;B4DH21		CCNT2		19	36.3	0.702339	0.07	-0.045	8.95302	8.76603
P39023;G5E9G0;H7C422;B5MCW2;H7C3M2;F8WCR1;Q92901	60S ribosomal protein L3	RPL3		25	54.3	0.702339	0.07	0.064	9.14201	9.86381
Q86VP6;Q86VP6-2;H0YH27;Q86VP6-3;O75155;O75155-2;F8WBB8	Cullin-associated NEDD8-dissociated protein 1	CAND1		36	35.3	0.702339	0.07	-0.051	9.1636	9.73415
Q32Q12;P22392-2;J3KPD9;P22392;O60361;F6XY72	Nucleoside diphosphate kinase;Nucleoside diphosphate kinase B	NME1-NME2;NME2		9	44.5	0.702528	-0.056	-0.104	8.12349	9.43521
Q9NQW7-3;Q9NQW7;G8JLB2;Q9NQW7-2;Q5T6H7;Q5T6H2;Q5T6H3	Xaa-Pro aminopeptidase 1	XPNPEP1		15	25.8	0.702528	-0.056	-0.027	7.92715	9.05087
Q9Y5M8;H7C4H2	Signal recognition particle receptor subunit beta	SRPRB		6	28.8	0.703672	-0.047	-0.009	8.45658	9.11092
Q9Y679;Q9Y679-2;Q9Y679-3	Ancient ubiquitous protein 1	AUP1		2	5.3	0.70515	0.142	0.39	7.59931	7.82952
P51692;P42229;Q8WWS9;K7EK35;P42229-2;K7EIF9;C9J4I3;C9JVV6;K7EM17	Signal transducer and activator of transcription 5B;Signal transducer and activator of transcription 5A	STAT5B;STAT5A		11	15.4	0.70515	0.142	0.248	7.53794	8.71079
Q8NI36;D6R922;D6RFM8	WD repeat-containing protein 36	WDR36		31	38.4	0.705254	0.088	0.083	8.66525	9.55717
P52272;P52272-2;M0QZM1;M0R2T0;M0R019;M0R2I7;M0R0N3;M0QYQ7;M0R0Y6;M0QY96;M0QYL3	Heterogeneous nuclear ribonucleoprotein M	HNRNPM		51	66.4	0.706231	-0.039	-0.078	9.52871	10.0928
P46940;H0YLE8;H0YKA5	Ras GTPase-activating-like protein IQGAP1	IQGAP1		74	55	0.706231	-0.039	-0.064	9.44331	10.3022
Q14CX7;Q14CX7-2;F8VSB9;H0YHR9	N-alpha-acetyltransferase 25, NatB auxiliary subunit	NAA25		15	18.2	0.70626	-0.055	-0.017	8.10976	8.66462
Q03135;E9PCT5;P56539	Caveolin-1;Caveolin	CAV1		7	45.5	0.707068	0.069	0.024	9.21621	9.54904
Q8N1F7;H3BVG0;Q8N1F7-2;H3BM93;H3BRI8;H3BV11;H3BNN5;H3BPA9;H3BP95;H3BMX0;H3BVE2;H3BRD9;H3BV15;H3BNG7	Nuclear pore complex protein Nup93	NUP93		41	50.2	0.707068	0.069	0.048	8.96101	9.70221
Q9UI26-2;Q9UI26;F8WDV0;D6RJB1;H0Y8M5;D6RCN7;E7EMB7;D6RCQ2	Importin-11	IPO11		11	19.7	0.70766	0.141	-0.095	7.76586	8.66075
O94966-6;O94966-7;E7EST9;O94966-3;O94966-4;O94966-5;B5MEG5;O94966;E7ESU0;O94966-2;C9J8M4	Ubiquitin carboxyl-terminal hydrolase;Ubiquitin carboxyl-terminal hydrolase 19	USP19		15	17	0.708085	0.102	0.079	7.90926	8.83589
Q6R327-3;Q6R327;Q6R327-4;D6R9S6	Rapamycin-insensitive companion of mTOR	RICTOR		26	20.4	0.709106	0.087	-0.018	8.40204	9.25433
Q9H974-4;Q9H974;Q9H974-3;Q9H974-2	Queuine tRNA-ribosyltransferase subunit QTRTD1	QTRTD1		8	25.8	0.709118	-0.089	0.058	7.23107	8.85536
Q9C0I1;Q9C0I1-2;Q9C0I1-3	Myotubularin-related protein 12	MTMR12		9	17	0.709118	-0.089	0.038	7.53666	7.95757
Q9Y6B2;Q9Y6B2-2;H0YN68	EP300-interacting inhibitor of differentiation 1	EID1		3	20.3	0.709998	-0.054	-0.087	7.89133	8.90305
P60510;H3BTA2;H3BV22;I3L4X0;H3BVE3;H3BPN5	Serine/threonine-protein phosphatase 4 catalytic subunit;Serine/threonine-protein phosphatase	PPP4C		9	35.5	0.709998	-0.054	-0.126	8.11305	8.93357
P60953;E7ETU3;P60953-1;Q5JYX0;P17081;Q9H4E5;Q9H4E5-2;G3V476;G3V4H1;B1AH79;F8WET9	Cell division control protein 42 homolog	CDC42		8	42.9	0.71181	0.068	0.027	9.00868	9.83526
Q8N3C0;Q8N3C0-4;E5RFZ0;Q8N3C0-3;J3KNJ4	Activating signal cointegrator 1 complex subunit 3	ASCC3		58	31.2	0.711956	-0.038	-0.16	9.05401	9.58655
O43707;O43707-2;F5GXS2;O43707-3;H7C144;K7EJH8;K7EP19	Alpha-actinin-4	ACTN4		82	78.2	0.711956	-0.038	0.032	10.5875	11.4938
Q9Y606;Q9Y606-2;G8JLB3;F5H1S9;F5GXL3;F5GY32;F5H1B2;F8W9U5;F5H168	tRNA pseudouridine synthase A, mitochondrial;Pseudouridine synthase	PUS1		6	21.3	0.712692	0.139	-0.464	7.15461	7.96063
Q8IWV7;Q8IWV7-2;H3BUZ4;H3BNQ6;H3BS20	E3 ubiquitin-protein ligase UBR1	UBR1		13	9.8	0.715212	0.138	-0.163	7.53531	8.16909
P63000-2;P63000;P15153;P60763;B1AH80;B1AH78;B1AH77;J3QLK0;J3KSC4	Ras-related C3 botulinum toxin substrate 1;Ras-related C3 botulinum toxin substrate 2;Ras-related C3 botulinum toxin substrate 3	RAC1;RAC2;RAC3		10	45	0.716562	0.067	-0.018	9.40888	10.051
P62805	Histone H4	HIST1H4A		10	61.2	0.716833	0.085	-0.229	8.41057	9.31506
Q8TDN6	Ribosome biogenesis protein BRX1 homolog	BRIX1		15	46.2	0.71738	-0.044	0.088	8.47729	9.14759
O75436;F5H4L7;O75436-2;S4R3Q6;G3V1N8;S4R2Y3	Vacuolar protein sorting-associated protein 26A	VPS26A		15	55.7	0.71738	-0.044	0.028	8.42596	9.7263
P63244;J3KPE3;H0Y8W2;D6RAC2;D6RHH4;H0YAF8;D6REE5;H0YAM7;D6R9L0;D6R9Z1;D6RFZ9;D6RFX4;E9PD14;D6RAU2;D6RBD0;D6RF23;H0Y8R5;D6RHJ5;D6R909;D6RGK8;H0Y9P0;D6RDI0	Guanine nucleotide-binding protein subunit beta-2-like 1	GNB2L1		26	83.3	0.717697	-0.037	0.062	9.9183	10.8788
Q8TED0;B4DXK8;H0Y8P4;B4DU75;D6RF65	U3 small nucleolar RNA-associated protein 15 homolog	UTP15		9	20.5	0.717736	0.137	0.159	7.56727	8.72106
P62318;B4DJP7;H3BT13	Small nuclear ribonucleoprotein Sm D3	SNRPD3		4	33.3	0.721254	-0.051	-0.307	8.14843	8.75818
P62979	Ubiquitin-40S ribosomal protein S27a;Ubiquitin;40S ribosomal protein S27a	RPS27A		26	75	0.721325	0.066	-0.009	11.4427	11.5389
P60891;B4DNL6;B1ALA9;P21108;H7C540;B1ALA7	Ribose-phosphate pyrophosphokinase 1;Ribose-phosphate pyrophosphokinase;Ribose-phosphate pyrophosphokinase 3	PRPS1;PRPS1L1		10	35.8	0.721717	0.098	0.217	8.02983	8.95499
P13073;H3BNV9;H3BN72;Q86WV2;H3BPG0;H3BNI5;H3BPR4	Cytochrome c oxidase subunit 4 isoform 1, mitochondrial	COX4I1		10	51.5	0.721717	0.098	-0.111	8.02338	9.31467
Q9Y6Y0;A8MVR0;H0Y5Y2	Influenza virus NS1A-binding protein	IVNS1ABP		11	19.5	0.721717	0.098	0.273	7.89586	9.321
P07384;E9PRM1;E9PQB3;E9PSA6;E9PJA6;E9PMC6;E9PLC9;E9PJJ3;E9PLX0;E9PL37;E9PIA9	Calpain-1 catalytic subunit	CAPN1		26	36.6	0.721969	-0.043	0.035	8.29836	9.28118
Q969V3;Q969V3-2;K7EMW4;K7ENM2;K7ELZ9;K7EQ66	Nicalin	NCLN		7	14	0.722792	0.135	-0.048	7.72404	8.1695
Q5T1Z8;Q5T1Z4;Q14671-3;Q14671;Q14671-2;H0YEH2;B4DG92;E7EWT3;E9PR38;H0YDK8;H0YC97;H0YDC5;E9PMX1;E9PL65;E9PM68	Pumilio homolog 1	PUM1		21	22.8	0.722792	0.135	0.022	7.29631	9.25114
O75369-8;O75369;O75369-9;O75369-2;O75369-3;O75369-6;O75369-7;E7EN95;O75369-4;O75369-5;H7C5L4;Q8WXT3	Filamin-B	FLNB		133	62.6	0.723454	-0.036	0.038	9.68383	10.487
P17812;B4DR64;B7Z9C4;Q9NRF8	CTP synthase 1	CTPS		13	23.2	0.72514	0.097	0.049	7.83618	8.92788
P21964;P21964-2;E7EMS6;E7EUU8;F8WBW9;H7BZ45	Catechol O-methyltransferase	COMT		5	30.6	0.725325	0.134	-0.113	7.14786	8.30065
O95361;H0Y626;B3KP96;O95361-2;K7ENN8;K7EL43;J3QKY5;J3QLP0;J3QR69	Tripartite motif-containing protein 16	TRIM16;CDRT1		21	46.6	0.725515	-0.082	0.306	7.41707	8.96416
P21980;B4DIT7;F5H6P0;P21980-2;P21980-3;A2A299;A2A2A0	Protein-glutamine gamma-glutamyltransferase 2	TGM2		23	40.2	0.7261	0.065	0.111	8.90797	9.99016
Q9UMX0;Q9UMX0-2;H0YDS0;H0YEZ9	Ubiquilin-1	UBQLN1		11	25.6	0.726569	-0.042	0.057	8.66613	9.56848
P46379-3;P46379;B0UX83;P46379-2;P46379-5;P46379-4;F6S6P2;F6U341;F6X9W3;F6VEM6;F6WML8;F6RG75;F6XTU0;F6U1F2;F6UR09;F6TC96;H0Y710;H0Y4L1;H0Y583;H0Y759;H0Y7K4	Large proline-rich protein BAG6	BAG6;BAT3		24	23.7	0.726569	-0.042	-0.082	8.68659	9.61074
Q96K76;E9PM46;Q96K76-2;Q96K76-3	Ubiquitin carboxyl-terminal hydrolase 47;Ubiquitin carboxyl-terminal hydrolase	USP47		30	25.5	0.726569	-0.042	-0.012	8.62756	9.69402
Q12899;A2AE48;A2AE51;Q5SPU2;A2AE50	Tripartite motif-containing protein 26	TRIM26		11	24.1	0.72786	0.133	-0.247	7.76548	8.88275
Q9BSL1	Ubiquitin-associated domain-containing protein 1	UBAC1		8	19.8	0.727868	-0.081	-0.13	6.80417	8.41622
F8W8S0;Q13409;Q13409-5;Q13409-2;B7ZA04;Q13409-3;Q13409-6;E7EQL5;E7EV09;E7EMU4;E7ESD3;E7EQU2;E7ETL8;E7ET01;E7ERH4;E7ERR6;E7EUM4;E9PGG1;E7EU01;O14576;O14576-2;G5E9K1;O14576-3;F5H050;E5RJ75;C9J3E7;E5RFE1	Cytoplasmic dynein 1 intermediate chain 2	DYNC1I2		8	20.4	0.727868	-0.081	0.06	7.46345	8.85819
Q9NRZ9;Q9NRZ9-2;Q9NRZ9-3;Q9NRZ9-5;Q9NRZ9-6;Q9NRZ9-4;Q9NRZ9-7;Q9NRZ9-8;B1ALG6;Q9NW36;Q9NRZ9-9;Q76H82	Lymphoid-specific helicase	HELLS		13	16.3	0.728478	0.082	-0.007	8.27653	8.85822
P61019;P61019-2;E9PKL7;Q8WUD1;H7C125;H0YD31;E9PE37;Q6PIK3;H0YDL5	Ras-related protein Rab-2A;Ras-related protein Rab-2B	RAB2A;RAB2B		11	56.6	0.728567	0.096	0.021	7.95253	9.23542
A8MUS3;K7ERT8;K7EJV9;H7BY10;P62750;K7EMA7	60S ribosomal protein L23a	RPL23A		6	22.2	0.729227	-0.035	0.013	8.95349	8.87265
Q9BWU0	Kanadaptin	SLC4A1AP		9	14.8	0.730224	-0.08	0.013	7.40997	8.53209
P35658-5;P35658-3;P35658;P35658-4;P35658-2;H0Y837;H0YDS4;B7ZAV2;E9PKD2;H0YF36	Nuclear pore complex protein Nup214	NUP214		14	8.8	0.730224	-0.08	0.134	7.52904	8.65028
P62258;P62258-2;I3L3T1;B4DJF2;K7EM20;K7EIT4;I3L0W5	14-3-3 protein epsilon	YWHAE		18	70.6	0.730885	0.064	-0.021	8.98189	10.3424
P55072;C9IZA5;C9JUP7;E7EQM8	Transitional endoplasmic reticulum ATPase	VCP		70	81	0.730885	0.064	-0.216	10.0221	10.8315
P26599-3;P26599-2;P26599;K7EKJ7;K7ES59;K7ELW5;A6NLN1;K7EK45;K7EKX4	Polypyrimidine tract-binding protein 1	PTBP1		15	44	0.731179	-0.041	0.079	8.61284	9.59514
Q12906;Q12906-7;Q12906-3;Q12906-2;Q12906-5;Q12906-6;Q12906-4;K7EKJ9;K7ER69;K7EJ09;K7EM82;K7ENK6;K7ERM6;K7EQR9;K7EKY0;K7ELV3;K7EPG3;K7EQ75	Interleukin enhancer-binding factor 3	ILF3		22	31.2	0.731179	-0.041	0.096	8.762	9.2494
O60271;O60271-4;O60271-2;O60271-9;O60271-3;O60271-5;Q9UPT6;E9PFH7;H0YBE9;D6RHI8;Q9UPT6-2	C-Jun-amino-terminal kinase-interacting protein 4	SPAG9		36	35	0.731179	-0.041	0.042	8.40113	9.73928
Q15637-6;Q15637;Q15637-2;Q15637-3;Q15637-4;Q15637-5;Q15637-7;B4DX42;F8WEV5;H7C561;C9J792;H7C0N4	Splicing factor 1	SF1		10	25.7	0.732374	0.081	0.259	8.41186	8.60802
Q9Y3A5;F8WE72	Ribosome maturation protein SBDS	SBDS		18	60.4	0.732374	0.081	0.103	8.31638	9.01513
P50914;E7EPB3	60S ribosomal protein L14	RPL14		7	28.4	0.732582	-0.079	0.1	7.77398	8.31804
Q9ULF5;E7EV45;E7ENT5;B4DGU0	Zinc transporter ZIP10	SLC39A10		17	21.5	0.735015	-0.034	0.072	9.3184	9.89318
P52209;B4DQJ8;F5H7U0;K7EPF6;K7EM49;K7EMN2;K7ELN9	6-phosphogluconate dehydrogenase, decarboxylating	PGD		27	70.6	0.735015	-0.034	-0.016	8.95387	10.072
Q27J81;Q27J81-2;Q27J81-3	Inverted formin-2	INF2		16	15.6	0.735485	0.13	0.031	7.41524	7.57088
P51571;A6NLM8;H7C1C6	Translocon-associated protein subunit delta	SSR4		7	38.2	0.735798	-0.04	-0.029	8.75872	9.50785
P61081;M0QX69;M0QYI6	NEDD8-conjugating enzyme Ubc12	UBE2M		6	36.1	0.736277	0.08	-0.042	8.43928	9.05395
P53816;F5H7E5	Group XVI phospholipase A1/A2	PLA2G16		4	33.3	0.738883	0.093	0.451	7.85911	8.37425
Q6DKI1;R4GMU7;B7Z652	60S ribosomal protein L7-like 1	RPL7L1		11	39	0.740147	-0.046	-0.409	7.95247	8.40432
Q8WU90;F8WB26;B4DMW2;F8WF67;H7C466	Zinc finger CCCH domain-containing protein 15	ZC3H15		12	27.9	0.740427	-0.039	0	8.31542	9.03464
Q09161;F2Z2T1	Nuclear cap-binding protein subunit 1	NCBP1		14	21.4	0.740427	-0.039	-0.153	8.32619	9.03338
B0QY89;Q9Y262;Q9Y262-2;B0QY90;C9K0Q7;C9JHP4;H7C3A0;H0Y7E6	Eukaryotic translation initiation factor 3 subunit L	EIF3EIP;EIF3L		25	42.7	0.740486	0.062	0.049	9.14636	10.0193
Q6P2Q9;I3L0J9;I3L3Z8;I3L1T8	Pre-mRNA-processing-splicing factor 8	PRPF8		84	40.1	0.740486	0.062	-0.037	9.40622	10.1324
P26640;B4DZ61;A2ABF4;H0Y426	Valine--tRNA ligase	VARS		43	40.2	0.740819	-0.033	-0.14	9.04213	10.0386
O95478;H0YAI9	Ribosome biogenesis protein NSA2 homolog	NSA2		3	8.5	0.74204	-0.075	0.209	7.7036	7.66129
Q6P1J9	Parafibromin	CDC73		20	47.1	0.744103	0.078	0.131	8.30252	9.25074
P33981;P33981-2;D6RIC6;D6REX1;D6RF82;D6RFY1	Dual specificity protein kinase TTK	TTK		21	34.3	0.745065	-0.038	-0.075	8.39452	9.20174
Q9UNF1;H7BXW3;Q9UNF1-2;Q5H907;Q5H909;Q12816;B1AKE9;F5GY27;Q12816-2;G5E9N2;B1AKF1;G5E999	Melanoma-associated antigen D2	MAGED2		22	44.6	0.745065	-0.038	0.01	8.42019	9.08191
P12236;I7HJJ0	ADP/ATP translocase 3	SLC25A6		23	62.4	0.745065	-0.038	-0.023	8.61867	9.43183
Q15008;C9IZE4;Q15008-2;E9PHI9;C9J0E9;C9J7B7;H7C531	26S proteasome non-ATPase regulatory subunit 6	PSMD6		23	60.4	0.745302	0.061	0.055	9.11599	9.97646
P26358-2;F5GX68;P26358;P26358-3;K7ENW7;K7EJL0;K7ENQ6;K7EMU8;K7EIZ6;K7ELB1;K7ERQ1	Cytosine-specific methyltransferase;DNA (cytosine-5)-methyltransferase 1	DNMT1		42	30.8	0.745302	0.061	-0.064	9.05555	9.7313
P53396	ATP-citrate synthase	ACLY		58	54.6	0.745302	0.061	0.003	9.38869	10.6631
P54687-4;P54687-5;P54687;P54687-3;P54687-2;F5H2F2	Branched-chain-amino-acid aminotransferase, cytosolic	BCAT1		8	21.6	0.745786	0.091	-0.014	8.03989	8.54749
P62191;B4DR63;G3V4X1	26S protease regulatory subunit 4	PSMC1		24	63.4	0.746637	-0.032	0.039	8.94134	9.55253
Q86X27;U5GXR8;Q86X27-2	Ras-specific guanine nucleotide-releasing factor RalGPS2	RALGPS2		2	4.5	0.746783	-0.073	0.039	6.77998	7.51714
Q13835;Q13835-2	Plakophilin-1	PKP1		11	16.6	0.74775	-0.044	-0.055	7.79196	9.19212
O15511;O15511-2;B1ALC0	Actin-related protein 2/3 complex subunit 5	ARPC5		7	49	0.748251	0.125	0.147	7.11311	8.26289
Q92979	Ribosomal RNA small subunit methyltransferase NEP1	EMG1		8	43.9	0.748251	0.125	0.019	7.57641	8.09116
Q9BPX3;H0Y9Z8;D6RA93	Condensin complex subunit 3	NCAPG		20	22.3	0.749713	-0.037	0.012	8.30532	9.06879
Q9Y5B9;G3V2X0;G3V401;G3V5A4	FACT complex subunit SPT16	SUPT16H		36	37.4	0.749713	-0.037	0.063	8.75932	9.9703
P07195;A8MW50;C9J7H8;F5H793	L-lactate dehydrogenase B chain;L-lactate dehydrogenase	LDHB		21	60.2	0.75247	-0.031	-0.043	10.1513	10.9122
Q07812-2;Q07812;Q07812-8;Q07812-5;Q07812-7;Q07812-4	Apoptosis regulator BAX	BAX		4	21.1	0.754369	-0.036	-0.082	8.32613	8.80585
Q9Y678;H0Y8X7;H0Y8G2;F6X838;D6RG17	Coatomer subunit gamma-1	COPG1		37	56.3	0.754369	-0.036	-0.034	8.76041	9.88507
B3KTM8;Q9UBU8-2;H0YMJ0;Q9UBU8;H0YLJ3;Q9UBU8-3;H0YNE0;H0YM21;H0YMT8;H0YLV1;H0YNX3	Mortality factor 4-like protein 1	MORF4L1		13	39.7	0.754963	0.059	-0.141	8.78069	9.5668
O75643;C9JAQ9;O75643-2;B4E0P5	U5 small nuclear ribonucleoprotein 200 kDa helicase	SNRNP200		93	47.3	0.754963	0.059	-0.035	9.26954	10.3183
Q08752	Peptidyl-prolyl cis-trans isomerase D	PPID		9	27	0.755377	-0.042	0.155	7.87926	8.70423
Q02790;F5H1U3;H0YFG2	Peptidyl-prolyl cis-trans isomerase FKBP4;Peptidyl-prolyl cis-trans isomerase FKBP4, N-terminally processed	FKBP4		14	31.6	0.755377	-0.042	0.055	8.22771	8.8568
O75459	G antigen family B member 1	PAGE1		6	52.1	0.756179	0.088	0.104	8.21728	8.84008
P39019;M0R140;M0QYF7;M0QXK4;M0R2L9	40S ribosomal protein S19	RPS19		7	37.2	0.759199	-0.041	-0.566	7.84984	8.69336
P23381;P23381-2;G3V3Y5;G3V3H8;G3V277;H0YJP3;G3V456;G3V5U1;G3V423;G3V2Y7;G3V227;G3V3P2;G3V3X0	Tryptophan--tRNA ligase, cytoplasmic;T1-TrpRS;T2-TrpRS	WARS		16	44.4	0.759653	0.087	0.191	8.09506	9.00102
Q13907-2;Q13907;C9JKM8;C9JD53;Q9BXS1	Isopentenyl-diphosphate Delta-isomerase 1	IDI1		10	52.1	0.759833	0.074	-0.03	8.32574	9.64621
Q8TF40;Q8TF40-3;J3KNG8;Q8TF40-2;Q9P278-2;Q9P278;D6RFH5	Folliculin-interacting protein 1	FNIP1		12	13.7	0.761071	-0.067	0.031	7.44683	8.73975
O43264;A1A528;F5H3C1	Centromere/kinetochore protein zw10 homolog	ZW10		12	20	0.761087	0.12	0.06	7.62742	8.47356
Q9BXW9;Q9BXW9-2;Q9BXW9-3;Q9BXW9-4;H7BZJ7;F8WE37	Fanconi anemia group D2 protein	FANCD2		12	10.2	0.761087	0.12	0.205	7.60799	8.59647
P50454;E9PPV6;E9PR70;E9PMI5;E9PK86;E9PNX1;E9PKH2;E9PRS3;E9PIG2;E9PJH8;E9PQ34;E9PLA6;H0YEP8	Serpin H1	SERPINH1		12	45.5	0.763028	-0.04	0.278	7.99578	8.58681
Q08209-2;Q08209;Q08209-3;A1A441;Q08209-4;E7ETC2;E9PK68;E9PPC8	Serine/threonine-protein phosphatase 2B catalytic subunit alpha isoform;Serine/threonine-protein phosphatase	PPP3CA		18	38	0.763709	-0.034	-0.125	8.24486	9.39347
G3V3G9;Q5TAQ9;Q5TAQ9-2;Q5TAQ8;P0C7V8;A6NGE4	DDB1- and CUL4-associated factor 8	DCAF8		13	22.4	0.763782	0.073	0.026	8.36363	9.29298
Q16181;E7EPK1;E7ES33;Q16181-2;H0Y3Y4;F5GZE5	Septin-7	2007-09-01		15	41	0.763782	0.073	0.06	8.51295	9.16707
P49773;D6RD60;D6RE99;D6REP8;D6RC06	Histidine triad nucleotide-binding protein 1	HINT1		8	82.5	0.764177	-0.029	-0.016	8.82142	9.67347
Q99873-4;H7C2I1;Q99873;Q99873-2;Q99873-3;E9PKG1;E9PIX6;E9PQ98;H0YDE4;E9PNR9;Q9NR22;Q9NR22-2;E9PI83;E9PMW9;E9PMZ2	Protein arginine N-methyltransferase 1	PRMT1		22	63.5	0.764177	-0.029	0.011	9.13558	10.3246
Q96G74;G5E9D7;Q96G74-3;Q96G74-2;H7BZQ3;Q96G74-4	OTU domain-containing protein 5	OTUD5		32	58.1	0.764177	-0.029	-0.002	9.68369	10.5027
Q96AG4;I3L223	Leucine-rich repeat-containing protein 59	LRRC59		14	44.3	0.764663	0.057	-0.019	9.32922	10.1176
P07737;K7EJ44;I3L3D5;CON__P02584	Profilin-1	PFN1		14	93.6	0.764663	0.057	-0.001	9.13726	10.0178
Q969X6;H3BSH7;Q969X6-3;Q969X6-2;H3BRM8;H3BPD7;I3L4T9;J3KSI1;J3KTR0;J3KSE6	Cirhin	CIRH1A		25	42.1	0.764663	0.057	0.165	8.87312	10.076
O60518	Ran-binding protein 6	RANBP6		8	8.8	0.76624	0.118	0.198	7.42	8.34557
Q15058	Kinesin-like protein KIF14	KIF14		12	7.6	0.766616	0.085	-0.068	7.87764	8.21468
Q12959-2;Q12959-7;Q12959;Q12959-4;Q12959-6;Q12959-3;Q12959-5;Q12959-9;Q12959-8;E7EQD7;B4E2H8;H7C166;Q15700-2;Q15700-4;Q15700;E9PN83;B7Z2T4;E9PIW2;B7Z264;Q15700-3;F5H5P1;B5MCC5;Q15700-5;H7C325;F8W750;P78352-2;P78352;P78352-3;C9IYP1;Q5JUW8;Q92796;Q92796-2;Q92796-3;O14909;C9JYG3;C9JWP9;A8MUT6;C9JCP6;C9JN61;C9JUA9;F2Z2L0;K7EQM6;C9J110	Disks large homolog 1	DLG1		19	27.8	0.766616	0.085	0.193	7.86211	9.28285
P61764-2;P61764	Syntaxin-binding protein 1	STXBP1		17	38	0.766862	-0.039	-0.026	7.93995	8.80862
Q9NZ01;B3KSQ1;M0QXM3;Q9NZ01-2;M0R3C3;B4DR74;M0R329	Trans-2,3-enoyl-CoA reductase	TECR		9	25	0.767737	0.072	-0.128	8.76025	9.2916
A5YKK6;A5YKK6-2;A5YKK6-3;A5YKK6-4;H3BMZ2;H3BVC9;H3BNB1;H3BMH0;H3BR89;H3BU44;H3BTH2;H3BT18	CCR4-NOT transcription complex subunit 1	CNOT1		23	13.2	0.767737	0.072	-0.141	8.30979	8.73116
Q5T6V5;Q5T6V7;Q5T6V6	UPF0553 protein C9orf64	C9orf64		12	32.3	0.768245	-0.064	0.128	7.41542	8.34238
Q9Y5Q9;Q9Y5Q9-2;H7C0C0;H7C143;H7BZV8;H0YFI7;F8WC64	General transcription factor 3C polypeptide 3	GTF3C3		31	47.2	0.768392	-0.033	0.089	8.41602	9.21007
P54727;P54727-2;Q5W0S5;Q5W0S4;H0Y579	UV excision repair protein RAD23 homolog B	RAD23B		16	36.7	0.769527	0.056	-0.085	9.66409	10.1996
P54577	Tyrosine--tRNA ligase, cytoplasmic	YARS		38	73.7	0.769527	0.056	-0.11	9.2126	10.1956
P58876;B4DR52;U3KQK0;Q5QNW6-2;O60814;P57053;P62807;Q5QNW6;Q93079;Q99877;Q99879;Q99880	Histone H2B type 1-D;Histone H2B;Histone H2B type 1-K;Histone H2B type F-S;Histone H2B type 1-C/E/F/G/I;Histone H2B type 2-F;Histone H2B type 1-H;Histone H2B type 1-N;Histone H2B type 1-M;Histone H2B type 1-L	HIST1H2BD;HIST2H2BF;HIST1H2BK;H2BFS;HIST1H2BC;HIST1H2BH;HIST1H2BN;HIST1H2BM;HIST1H2BL		11	68.3	0.770051	-0.028	-0.068	9.8003	10.1021
Q14152;F5H335	Eukaryotic translation initiation factor 3 subunit A	EIF3A		106	62.4	0.770051	-0.028	0.036	10.0635	10.5479
F8VYN9;P40616;B4DWW1;B4DZG7	ADP-ribosylation factor-like protein 1	ARL1		2	11.9	0.770702	-0.038	-0.018	7.87083	8.05632
Q8WXX5	DnaJ homolog subfamily C member 9	DNAJC9		6	25.8	0.771403	0.116	0.121	7.46931	8.79977
O00629;H7C4F6	Importin subunit alpha-4	KPNA4		16	38.4	0.771697	0.071	0.049	8.43279	9.44468
Q9Y2L1;Q9Y2L1-2;G3V1J5;F2Z2C0	Exosome complex exonuclease RRP44	DIS3		29	35.4	0.773084	-0.032	0.16	8.37042	9.5242
P07910;G3V2Q1;P07910-2;G3V4C1;B4DY08;G3V4W0;P07910-4;G3V576;P07910-3;G3V2D6;G3V575;G3V5V7;G3V555;O60812;B4DSU6;G3V251;G3V3K6;G3V5X6;G3V4M8;G3V2H6;E5RG71	Heterogeneous nuclear ribonucleoproteins C1/C2	HNRNPC		18	38.6	0.7744	0.055	0.055	8.98257	9.81842
P67936-2;K7ENT6;K7ERG3;K7EMU5;K7EPV9;K7EP68;K7EPB9;K7ELP0;D6RGJ6;Q2TAC2;Q2TAC2-2				36	68	0.7744	0.055	0.003	9.1184	9.36341
Q14204;H0YJ21	Cytoplasmic dynein 1 heavy chain 1	DYNC1H1		135	35.6	0.7744	0.055	0.025	9.4064	10.0275
P33992;B1AHB1;B1AHB2;B1AHA9	DNA replication licensing factor MCM5	MCM5		15	26	0.774547	-0.037	-0.003	8.19799	8.73629
Q92503-2;Q92503;Q92503-3;K7EJ08;K7ELM0;K7ESI4;K7EPE4;K7EIJ7;K7ERB3;K7ELU0;K7EQK4	SEC14-like protein 1	SEC14L1		24	40.8	0.775664	0.07	-0.035	8.50346	9.53128
Q9HD67;E7EPL7;E9PEW5;D6RGD1;E9PCN3;Q8IVX5	Unconventionnal myosin-X	MYO10		56	30.5	0.775664	0.07	0.083	8.7001	10.0026
Q96A33;Q96A33-2;J3QR89	Coiled-coil domain-containing protein 47	CCDC47		18	42.2	0.775939	-0.027	0.01	9.02092	9.78616
Q92830;Q92830-2;K7ERS6;K7EPC4	Histone acetyltransferase KAT2A	KAT2A		11	14.5	0.776576	0.114	0.39	7.28584	8.06035
O00231-2;O00231;J3QRY4;J3QS13;J3KSW3	26S proteasome non-ATPase regulatory subunit 11	PSMD11		10	28.8	0.777843	-0.06	-0.056	7.45536	9.11581
Q7Z569	BRCA1-associated protein	BRAP		39	71.6	0.779282	0.054	-0.09	9.6881	10.4982
Q86X55;Q86X55-1;Q86X55-2;K7EQA8;K7EPK1;K7EK20;K7EQB9	Histone-arginine methyltransferase CARM1	CARM1		12	32.7	0.779637	0.069	0.034	8.24855	9.19439
Q9Y263;E5RIM3;H0YBW4;H0YC16;H0YAU9	Phospholipase A-2-activating protein	PLAA		26	47.8	0.779637	0.069	0.009	8.4544	9.40668
P40692;H0Y818;P40692-3;P40692-2;B7Z821;E9PF25;F2Z298;E7EUC9;H0Y806;H0Y793;C9JZ54;H0Y5L7	DNA mismatch repair protein Mlh1	MLH1		17	27.1	0.780247	-0.059	0.267	7.70169	8.9102
Q9UNS2;Q9UNS2-2;H7C3P9;C9JLV5;J3QKR0;J3KTQ1;K7ES36;K7ELN6;J3QS85;J3QL22	COP9 signalosome complex subunit 3	COPS3		20	53.7	0.781839	-0.026	-0.3	9.27986	9.96205
Q9UIG0;Q9UIG0-2	Tyrosine-protein kinase BAZ1B	BAZ1B		57	42	0.781839	-0.026	-0.016	9.09264	9.9468
P00441;H7BYH4	Superoxide dismutase [Cu-Zn]	SOD1		8	70.8	0.782492	-0.03	0.026	8.47913	9.11122
P63220;Q8WVC2;Q9BYK1;Q9BYK2	40S ribosomal protein S21	RPS21		5	43.4	0.784106	0.08	0.11	7.93129	8.29141
Q96NL6;Q96NL6-2;D6RBP0;Q96NL6-3;D6RBA6;Q96NL6-4;D6RDM2	Sodium channel and clathrin linker 1	SCLT1		7	12.5	0.784173	0.053	-0.003	10.6004	9.95424
P60228;E5RGA2;H0YBR5;E5RIT4;E5RHS5;H0YAW4;E5RII3;H0YBP5;E5RJ25;E5RIP5	Eukaryotic translation initiation factor 3 subunit E	EIF3E		21	48.8	0.784173	0.053	-0.009	9.00216	9.77242
O60216;E5RIN7;E5RFV8;E5RFZ5;E5RI01;E5RJK5;E5RJW1;E5RG18;Q9H4I0;Q9H4I0-2	Double-strand-break repair protein rad21 homolog	RAD21		29	53.6	0.784173	0.053	-0.012	9.16886	9.94448
P22314;Q5JRR6;Q5JRS0;Q5JRR9;Q5JRS2;Q5JRS3;Q5JRS1	Ubiquitin-like modifier-activating enzyme 1	UBA1		49	53.7	0.784173	0.053	-0.07	9.93204	10.7102
P42892;P42892-4;P42892-2;P42892-3;B4DKB2	Endothelin-converting enzyme 1	ECE1		5	8.7	0.784355	0.111	-0.096	7.40157	8.43551
P78346-2;P78346;Q5VU11;Q5VU10	Ribonuclease P protein subunit p30	RPP30;RP11-320F15.1		9	31.1	0.784355	0.111	0.008	7.50637	8.29355
Q9H270;U3KPW6	Vacuolar protein sorting-associated protein 11 homolog	VPS11		19	23.4	0.784355	0.111	-0.225	7.57927	9.72117
Q8N3U4-2;Q8N3U4;F8WAK8;B1AMT4;B1AMT3;B1AMT2;B1AMT1;Q9UJ98;H7BYK9;Q9UJ98-2;H7C595	Cohesin subunit SA-2	STAG2		14	12.3	0.787207	-0.029	-0.044	8.30836	8.61231
O43175;Q5SZU1	D-3-phosphoglycerate dehydrogenase	PHGDH		19	46.3	0.787207	-0.029	-0.135	8.605	9.35839
P31939;P31939-2;F5GWY2;H7C1S2;H7C084;C9JLK0;F8WEF0;H7BZU3	Bifunctional purine biosynthesis protein PURH;Phosphoribosylaminoimidazolecarboxamide formyltransferase;IMP cyclohydrolase	ATIC		25	52.4	0.787207	-0.029	0.04	8.70652	9.38367
Q9BSJ8-2;Q9BSJ8;F8VZB1	Extended synaptotagmin-1	ESYT1		28	31.8	0.787207	-0.029	0.029	8.6161	9.475
Q8N3F0;Q8N3F0-2;Q8N3F0-4;C9JBT1	UPF0452 protein C7orf41	C7orf41		4	29	0.787599	0.067	-0.155	8.54711	9.74096
O60841	Eukaryotic translation initiation factor 5B	EIF5B		26	25.8	0.787599	0.067	0.113	8.59934	9.6353
P52597	Heterogeneous nuclear ribonucleoprotein F;Heterogeneous nuclear ribonucleoprotein F, N-terminally processed	HNRNPF		8	25.5	0.787617	0.079	0.034	7.853	9.31252
P62888;E5RI99;E5RJH3	60S ribosomal protein L30	RPL30		9	68.7	0.787752	-0.025	0.039	9.16017	9.80458
P27348;E9PG15	14-3-3 protein theta	YWHAQ		18	68.6	0.787752	-0.025	-0.019	9.00757	10.2786
P04843;B7Z4L4;F8WF32	Dolichyl-diphosphooligosaccharide--protein glycosyltransferase subunit 1	RPN1		36	62.3	0.787752	-0.025	-0.048	9.32795	9.98094
Q15029;Q15029-2;K7EJ81;K7EP67;K7EJ74;K7EIT3;K7EIV5	116 kDa U5 small nuclear ribonucleoprotein component	EFTUD2		52	61.7	0.789072	0.052	0.099	9.41925	10.479
Q6PIW4;Q6PIW4-2;C9JKI6;Q9UBP0;Q9UBP0-2;Q9UBP0-3;Q9UBP0-4;C9JHJ4;C9JTB2;C9JSC4;C9JTG6;C9JP37	Fidgetin-like protein 1	FIGNL1		9	18.1	0.789552	0.109	0.234	7.3378	8.27434
Q6UXN9;C9JBU3	WD repeat-containing protein 82	WDR82		12	41.5	0.789984	-0.033	0.049	7.91818	8.77458
B3KSH1;O00303;B4DEW9;H0YDT6;E9PQV8	Eukaryotic translation initiation factor 3 subunit F	EIF3F		12	34.7	0.791931	-0.028	0.049	8.33023	9.14924
P60174;P60174-1;P60174-4;U3KPZ0;U3KQF3;U3KPS5	Triosephosphate isomerase	TPI1		19	77.6	0.791931	-0.028	-0.128	8.64681	9.60668
P62820;E7END7;B7Z8M7;P62820-2;P62820-3;E7ETK2;P59190;P59190-2	Ras-related protein Rab-1A	RAB1A		15	77.6	0.793677	-0.024	0.126	8.92456	9.77718
P06493;P06493-2;E5RIU6	Cyclin-dependent kinase 1	CDK1		19	64.3	0.793677	-0.024	-0.017	9.03165	9.84764
P31689;P31689-2;B7Z5C0	DnaJ homolog subfamily A member 1	DNAJA1		19	62.7	0.793677	-0.024	-0.009	9.43276	10.1411
Q86U86;Q86U86-8;Q86U86-2;Q86U86-9;Q86U86-3;Q86U86-7;Q86U86-4;Q86U86-5;E7EVG2;H0Y5B5;Q86U86-6;C9JPI5;C9JQF1;C9J053;C9JCJ2	Protein polybromo-1	PBRM1		11	7	0.793856	-0.032	0.314	7.82233	8.65237
P14866;M0QXS5;P14866-2;M0QYT0;M0R1W6;M0R076;M0QYL7	Heterogeneous nuclear ribonucleoprotein L	HNRNPL		27	63.3	0.79398	0.051	0.065	9.60973	10.5389
P07900-2;P07900;Q86U12;G3V2J8;Q14568;Q58FF6;Q58FG1	Heat shock protein HSP 90-alpha	HSP90AA1		51	57	0.79398	0.051	0.129	9.3618	10.5519
P53999	Activated RNA polymerase II transcriptional coactivator p15	SUB1		2	18.9	0.794652	0.077	0.506	8.14299	9.56797
O15118;K7EQ23;B4DET3	Niemann-Pick C1 protein	NPC1		6	5.4	0.794719	-0.053	0.107	7.44261	7.80281
P62253;I3L2Q4;I3L0Q0;I3L2H7;K7EPR7	Ubiquitin-conjugating enzyme E2 G1	UBE2G1		10	44.7	0.795583	0.065	-0.066	8.31517	9.76808
Q13617-2;Q13617;Q5T2B5;R4GNH8;Q5T2B4;Q5T2B7	Cullin-2	CUL2		25	35.7	0.795583	0.065	0.013	8.36513	9.27269
O75674;I3L4I4;J3KQU4;Q8N749;I3L1G1;B7Z9E2;I3NI44;I3L4G0;B4DUW5;I3L367;I3L3T4;I3L4N3;I3L1Q1;I3L3M3;I3L0N2	TOM1-like protein 1	TOM1L1		8	20.2	0.796663	-0.027	0.21	8.40381	9.03716
Q8WYQ9-2;Q8WYQ9;H3BS18	Zinc finger CCHC domain-containing protein 14	ZCCHC14		19	30.5	0.796663	-0.027	0.219	8.63636	8.90672
Q9BQ70;H3BQ53;H3BSS3;H3BTU3;H3BSP8;Q9H384;H3BMJ8;H3BS87	Transcription factor 25	TCF25		7	11.4	0.797734	-0.031	-0.162	8.11038	8.63569
Q99460;Q99460-2;C9J9M4;H7BZR6;H7C378;F8WCE3	26S proteasome non-ATPase regulatory subunit 1	PSMD1		48	56.9	0.798895	0.05	-0.055	9.40418	10.1803
Q8IWA0;F8WC81;F8WE20	WD repeat-containing protein 75	WDR75		23	33.3	0.799559	-0.051	0.023	7.64666	9.46174
Q15645;H0YAL2;Q15645-2	Pachytene checkpoint protein 2 homolog	TRIP13		23	52.5	0.799614	-0.023	-0.024	8.91056	9.83596
Q13895;F8WBL2;H7BY94	Bystin	BYSL		13	35.5	0.801401	-0.026	0.071	8.24672	9.16882
Q15024	Exosome complex component RRP42	EXOSC7		9	34.4	0.801616	-0.03	0.082	8.19371	9.11727
Q14677-3;Q14677;Q14677-2	Clathrin interactor 1	CLINT1		9	16.5	0.801616	-0.03	-0.231	8.20247	9.41071
Q9UGP8;A6PVC9	Translocation protein SEC63 homolog	SEC63		10	15.9	0.801616	-0.03	-0.205	8.10148	8.83518
P42285;F5H7E2;D6REC7;H0Y8U3;H0YAC4	Superkiller viralicidic activity 2-like 2	SKIV2L2		28	33.5	0.803589	0.063	-0.029	8.63576	9.59936
P34932	Heat shock 70 kDa protein 4	HSPA4		39	56.3	0.803819	0.049	0.072	9.19309	10.1142
Q01581;D6RIW1	Hydroxymethylglutaryl-CoA synthase, cytoplasmic	HMGCS1		12	32.5	0.804406	-0.049	-0.472	7.4544	9.58507
Q969Z0;Q969Z0-2;C9IZN7;C9J7P5;C9J347;C9J5A2;H7C4R5;C9J618	Protein TBRG4	TBRG4		10	16.6	0.805503	-0.029	-0.24	7.97706	8.9618
Q01082;Q01082-2;Q01082-3;F8W6C1	Spectrin beta chain, brain 1	SPTBN1		114	54.6	0.805563	-0.022	-0.106	9.43715	10.3189
Q96P70	Importin-9	IPO9		19	22.8	0.8076	0.062	-0.07	8.62018	9.41219
P84085;C9J1Z8	ADP-ribosylation factor 5	ARF5		9	56.7	0.807817	0.102	-0.121	7.6397	8.97093
P20618	Proteasome subunit beta type-1	PSMB1		16	71	0.808751	0.048	-0.186	9.57568	9.75461
O14980;C9JKM9;C9J673;C9JV99;C9JQ02;C9IZS4;F8WF71;C9IYM2;H7BZC5;C9JF49	Exportin-1	XPO1		40	43.7	0.808751	0.048	-0.083	8.86383	9.70181
Q13619;Q13619-2	Cullin-4A	CUL4A		41	54.4	0.808751	0.048	0.136	8.86124	9.91289
Q9Y6E0;Q9Y6E0-2;B4DR80;H0Y630;B4E0Y9;Q9P289;Q8NBY1;Q9P289-3;Q9P289-2;C9J232;C9JCC0;C9J6L2;C9JDH9;Q5JV98;Q5JV99;C9JJV0	Serine/threonine-protein kinase 24;Serine/threonine-protein kinase 24 36 kDa subunit;Serine/threonine-protein kinase 24 12 kDa subunit;Serine/threonine-protein kinase MST4	STK24;MST4		9	18.5	0.809261	-0.047	-0.092	7.66839	8.84962
J3KNZ9;Q9HAH7-1;Q9HAH7;F2Z2T6;H3BRE6	Probable fibrosin-1	FBRS		17	28	0.811523	-0.021	-0.016	8.99521	9.31823
O15173-2;O15173;U3KQM0;D3DNX8	Membrane-associated progesterone receptor component 2	PGRMC2		8	31.6	0.811616	0.061	0.224	8.34526	9.27106
O00764;F2Z2Y4;O00764-2;O00764-3;A8MV33	Pyridoxal kinase	PDXK		10	39.7	0.813055	0.1	-0.049	7.51276	8.58109
Q12792;Q12792-3;Q12792-4;F8VS81;F8VRG3	Twinfilin-1	TWF1		18	49.7	0.813292	-0.027	-0.004	7.84604	9.26753
Q9Y5A9;Q9Y5A9-2	YTH domain family protein 2	YTHDF2		5	8.3	0.814124	-0.045	-0.257	7.33206	8.22037
Q13740;Q13740-2;F5GXJ9;H7C543;Q13740-4;Q13740-3	CD166 antigen	ALCAM		7	19.6	0.814124	-0.045	0.189	7.69527	8.57947
J3KPS0;Q9NXW2-2;Q9NXW2	DnaJ homolog subfamily B member 12	DNAJB12		11	33.3	0.815857	0.071	-0.001	7.86817	9.30408
Q9BWD1;B7Z233	Acetyl-CoA acetyltransferase, cytosolic	ACAT2		13	52.1	0.815857	0.071	-0.074	7.8034	8.99158
P00491;G3V5M2;G3V2H3;G3V393	Purine nucleoside phosphorylase	PNP		16	73	0.817194	-0.026	0.033	8.0241	9.28719
P25685;B4DX52;M0R080;M0QXK0;M0QYT3;M0QZD0;M0R1D6;M0R128	DnaJ homolog subfamily B member 1	DNAJB1		24	56.2	0.817494	-0.02	-0.162	8.92171	9.19707
Q9Y2L9-2;Q9Y2L9;Q9Y2L9-3;Q96II8-2;Q96II8;B4E0T7;C9J5B8;C9JWE0;Q5VUJ6;Q5VUJ6-2;Q96II8-3;E9PD99;F5H3V2;H7C0J8;H7C1G3;H7C0F9	Leucine-rich repeat and calponin homology domain-containing protein 1	LRCH1		30	50.7	0.817494	-0.02	0.06	9.29367	9.85051
P54136;P54136-2;F5H3T8;E5RJM9;E5RH09;E5RI24	Arginine--tRNA ligase, cytoplasmic	RARS		48	69.5	0.817494	-0.02	0.106	9.32437	10.1843
Q9BYJ9;F8W840;Q9BYJ9-2;S4R3N5	YTH domain family protein 1	YTHDF1		6	11.3	0.818302	0.098	-0.268	7.77175	8.35647
Q9H223	EH domain-containing protein 4	EHD4		17	40.1	0.818993	-0.043	0.501	7.52795	8.70544
P78406;E9PQ57;E9PPG9;B0QZ36;B0QZ37	mRNA export factor	RAE1		16	68.2	0.819662	0.059	0.184	8.40353	9.39729
Q13257;Q13257-2	Mitotic spindle assembly checkpoint protein MAD2A	MAD2L1		6	27.3	0.823693	0.058	0.022	8.45206	9.27496
H3BM74;H3BM14;Q9Y5A7;Q9Y5A7-2;F8WDB6;C9JRT6;C9J7X7;H7C5N1;F8WDL9;H7C5E1	NEDD8 ultimate buster 1	NUB1		8	14.7	0.823693	0.058	-0.069	8.34873	8.9259
Q14232;B4DGX0;F5H0D0;H0YGG4	Translation initiation factor eIF-2B subunit alpha	EIF2B1		11	37	0.82387	-0.041	-0.082	7.70267	8.85829
P26368;P26368-2;K7ENG2;K7ELP8	Splicing factor U2AF 65 kDa subunit	U2AF2		11	36.6	0.82501	-0.024	-0.036	8.13032	9.45548
P04844;P04844-2;Q5JYR7;Q5JYR4;F2Z3K5;H0Y5M1;Q5JYR3	Dolichyl-diphosphooligosaccharide--protein glycosyltransferase subunit 2	RPN2		12	31.4	0.82501	-0.024	-0.035	7.99119	8.76184
Q9H3S7;B4DST5;C9JD91;R4GMM7	Tyrosine-protein phosphatase non-receptor type 23	PTPN23		19	14	0.82501	-0.024	0.283	7.8474	8.8161
P62333;H0YJC0;H0YJS8;H0YJT1;H0YJE9;H0YJX2;H0YJY8;H0YJD2	26S protease regulatory subunit 10B	PSMC6		16	45	0.825202	-0.021	-0.032	8.55642	9.18825
Q9H7D7-2;Q9H7D7;H0Y9R3;C9JCS7;Q9H7D7-4;Q9H7D7-3;H0Y917	WD repeat-containing protein 26	WDR26		14	32.4	0.826187	0.095	0.119	7.19162	8.54042
A2A2Q9;Q9Y312	Uncharacterized protein C20orf4	C20orf4		8	28.9	0.826311	-0.04	-0.006	7.43813	8.43302
P14635;E9PC90;Q5TZP9;D6RHI0;H0YA62	G2/mitotic-specific cyclin-B1	CCNB1		8	24	0.826511	0.068	-0.017	8.15072	9.1276
Q9NVI1;Q9NVI1-1;Q9NVI1-2;F8W7R3;H3BP78;Q9NVI1-4;H3BMG4;H3BT54;H3BQE2;H3BS60;H3BN35	Fanconi anemia group I protein	FANCI		19	18.4	0.826511	0.068	-0.199	7.9026	8.85851
Q9UHB9;Q9UHB9-4;F5H5Y3;Q9UHB9-2;Q9UHB9-3	Signal recognition particle 68 kDa protein	SRP68		13	28.4	0.827728	0.057	-0.038	8.37909	9.11332
O43776;B4DN60;B4DG16;K7EIU7;K7EQ35;K7EJ19;K7EPK2;K7EMQ6;REV__H7BZ55;REV__H7C110	Asparagine--tRNA ligase, cytoplasmic	NARS		26	37.2	0.829983	-0.02	0.146	8.67381	9.69463
O94822-3;O94822;H7BYG8;O94822-2;S4R3T2	E3 ubiquitin-protein ligase listerin	LTN1		13	7.8	0.83007	0.067	-0.023	7.97293	8.47473
O00458;O00458-2;C9JA65;H0YEE3;C9JNM6;E9PMY4;C9JLG5	Interferon-related developmental regulator 1	IFRD1		12	29.9	0.832844	-0.022	-0.014	7.88296	9.14977
Q9Y2J4-2;Q9Y2J4-4;Q9Y2J4;Q9Y2J4-3;D6RCL7;D6RF61;D6RJA4;D6RBK2;D6RIC7;D6RFG0	Angiomotin-like protein 2	AMOTL2		25	40	0.832844	-0.022	0.183	8.1821	8.92823
Q9H4A4;A6NKB8;C9JMZ3;H7C2T3	Aminopeptidase B	RNPEP		19	38.2	0.833632	0.066	0.082	7.92505	9.37513
P00390;P00390-3;P00390-2;P00390-4;P00390-5;H0YBD4;E5RI06	Glutathione reductase, mitochondrial	GSR		12	35.1	0.83409	0.092	-0.32	7.49013	8.48447
P48506;D6R959;H0Y9I7;D6REX4;D6RGF8	Glutamate--cysteine ligase catalytic subunit	GCLC		18	42.4	0.834769	-0.019	-0.156	8.41464	9.4601
P49643;U3KQB9;P49643-2	DNA primase large subunit	PRIM2		27	56.2	0.834769	-0.019	0.227	8.28556	9.25728
P35606;B4DZI8;D6R997;D6RBT6;H0Y938;H0YAC7;D6RBG7;D6RCL6;D6RBZ7	Coatomer subunit beta	COPB2		34	40.5	0.834769	-0.019	0.048	8.66363	9.80421
Q92598;Q92598-2;Q92598-3;B4DYH1;R4GN69;Q5TBM3	Heat shock protein 105 kDa	HSPH1		37	54.9	0.835469	-0.017	0.069	8.92994	9.73023
J3KNQ4;Q9NVD7;F5H1R9;B7Z952;E9PS97;Q9NVD7-2	Alpha-parvin	PARVA		11	29.6	0.835812	0.055	0.023	8.61338	9.40382
F8VXC8;Q8TAQ2;Q8TAQ2-3;Q8TAQ2-2	SWI/SNF complex subunit SMARCC2	SMARCC2		26	22.3	0.836767	-0.021	0.099	8.12904	8.79347
P18669;P15259;Q8N0Y7	Phosphoglycerate mutase 1	PGAM1		13	54.3	0.838493	0.042	0.008	9.00061	9.90327
O14647;O14647-2;B7Z3I4;O14647-3;G3V418;G3V4S8;H3BU65	Chromodomain-helicase-DNA-binding protein 2	CHD2		39	24.4	0.838493	0.042	0.118	8.86452	9.3119
Q9NZD2;F5H0U5;F5GZ49	Glycolipid transfer protein	GLTP		3	12.9	0.83854	-0.035	-0.225	6.91595	8.33758
Q9H0W8;Q9H0W8-2;M0QZC7;M0R2N0;M0QYR7;M0QX70;M0QZH1;M0R0U0	Protein SMG9	SMG9		11	27.3	0.839367	0.09	-0.039	7.55073	8.73554
Q06210;Q06210-2;E5RJP4	Glucosamine--fructose-6-phosphate aminotransferase [isomerizing] 1	GFPT1		33	54.8	0.83986	0.054	0.213	8.64117	9.60136
Q08379;Q08379-2;B7ZC06;H0Y7B8;A8MZ06	Golgin subfamily A member 2	GOLGA2		10	13.9	0.84099	-0.034	-0.138	7.10382	8.67502
O43865;O43865-2	Putative adenosylhomocysteinase 2	AHCYL1		11	22.8	0.84099	-0.034	0.116	7.46644	9.2627
E9PN11;P08134;Q5JR08;E9PQH6;Q5JR05;Q5JR07;U3KQV3;U3KQA9;Q5JR06;E9PLA2	Rho-related GTP-binding protein RhoC	RHOC		11	51.1	0.84099	-0.034	0.038	7.74169	8.74909
Q10567;Q10567-2;Q10567-3;Q10567-4;C9J1E7	AP-1 complex subunit beta-1	AP1B1		24	28.5	0.84099	-0.034	0.189	7.61423	8.80248
P09429;Q5T7C6;Q5T7C4;B2RPK0;Q5T7C0	High mobility group protein B1;Putative high mobility group protein B1-like 1	HMGB1;HMGB1P1		13	41.9	0.841481	-0.016	0.021	9.73333	9.89566
P33176;O60282;E9PET8;Q12840;J3KNA1;O60282-2;C9JWB9	Kinesin-1 heavy chain	KIF5B		55	56.9	0.841481	-0.016	0.074	9.24495	10.0636
P11940;P11940-2;E7ERJ7;E7EQV3;H0YAR2;H0YBN4;H0YAP2;H0YB86;E5RJB9;E5RGH3;H0YB75;H0YAS6;E5RH24;H0YAS7;E5RHG7;H0YC10;E5RFD8;E5RGC4;Q96DU9;Q96DU9-2;E5RJM8	Polyadenylate-binding protein 1	PABPC1		35	60.5	0.843474	0.041	0	9.83581	10.4194
P49770;G3V5E5;H0YJJ8;H0YK01	Translation initiation factor eIF-2B subunit beta	EIF2B2		6	23.4	0.844626	-0.019	0.027	8.02392	9.16061
Q69YQ0;Q69YQ0-2;F8WAN1;C9J8U1;C9JLY8	Cytospin-A	SPECC1L		12	13.7	0.844652	0.088	-0.247	7.49248	8.94833
Q9UBD5-2;Q9UBD5;Q9UBD5-3;B4DZ51	Origin recognition complex subunit 3	ORC3		6	10	0.845896	-0.032	0.208	7.08918	8.90294
P17844;J3KTA4;B4DLW8;J3QRQ7;J3KRX8;J3QR02;J3KRZ1;J3QSF1;J3QKN9;J3QRN5;J3QR62;J3QLG9;J3QS79	Probable ATP-dependent RNA helicase DDX5	DDX5		44	60.9	0.847501	-0.015	-0.04	9.06524	9.72661
Q96CS3;D6RBG6	FAS-associated factor 2	FAF2		18	52.1	0.847914	0.062	0.048	8.14641	9.41042
O95817;C9JFK9	BAG family molecular chaperone regulator 3	BAG3		6	12.7	0.848351	-0.031	0.74	7.50435	7.84506
O43813;E9PHS0;F8WDS9	LanC-like protein 1	LANCL1		10	28.3	0.849165	-0.016	-0.106	8.30809	9.22529
Q9BZV1;Q9BZV1-2;K7EP32;K7ELN1	UBX domain-containing protein 6	UBXN6		5	20.4	0.849945	0.086	0.304	7.57195	8.20392
P13807;P13807-2;B7Z806;F5H1N8;M0QYU1;F5H3S3	Glycogen [starch] synthase, muscle	GYS1		15	28.6	0.849945	0.086	0.034	7.11723	8.71035
O75330-3;O75330;O75330-2;O75330-4;E3W978	Hyaluronan mediated motility receptor	HMMR		7	10.5	0.850808	-0.03	-0.032	7.34298	7.71554
Q9NVM9;B4DNK1;H0YH12;H0YI01;F5H457;F5H5W1;H0YIA9;F8VRX9	Protein asunder homolog	Asun;ASUN		19	27.9	0.850808	-0.03	-0.073	7.53505	8.98841
Q16533	snRNA-activating protein complex subunit 1	SNAPC1		12	32.3	0.851492	0.061	-0.035	8.20151	8.75999
Q6Y7W6;Q6Y7W6-4;I1E4Y6;Q6Y7W6-3;E7ESB6;E9PC50;C9JHW1;C9JH18;C9JRZ2;C9JHT0;C9J0V6;C9JXQ0;C9JPV7;F8WCD5;C9IYH5;C9JH78;C9JW88	PERQ amino acid-rich with GYF domain-containing protein 2	GIGYF2		19	19.1	0.851492	0.061	0.073	8.13737	8.70241
P39748;P39748-2;I3L3E9;F5H1Y3	Flap endonuclease 1	FEN1		11	38.9	0.85203	0.051	-0.118	8.31048	9.28432
P62316;P62316-2;K7ERG4;K7EJB5	Small nuclear ribonucleoprotein Sm D2	SNRPD2		5	45.8	0.8525	-0.017	-0.2	7.79802	8.76905
B7Z7Q0;P48739-2;P48739;B3KYB7;B3KYB6	Phosphatidylinositol transfer protein beta isoform	PITPNB		11	50.9	0.8525	-0.017	-0.017	8.08857	9.28565
P55060;P55060-3;P55060-4;B4DUC5;P55060-2	Exportin-2	CSE1L		37	39.9	0.853531	-0.014	0.002	9.65302	10.0612
P12814-3;P12814;P12814-4;P12814-2;H9KV75;H7C5W8;G3V2N5;G3V2W4;H0YJW3;H0YJ11;G3V2X9;G3V5M4;G3V2E8;G3V380;B7Z4P8;Q92953;Q14721	Alpha-actinin-1	ACTN1		68	77.8	0.853531	-0.014	0.002	9.86992	10.7387
P67775;P67775-2;E5RHC1;H0YC23;E7ESG8;E5RHP4;E5RFI3;H0YBN9	Serine/threonine-protein phosphatase 2A catalytic subunit alpha isoform	PPP2CA		16	61.8	0.853975	-0.015	-0.034	8.74991	10.2251
P10809;E7ESH4;E7EXB4;B7Z712;C9JL25;C9JCQ4;C9JL19;C9J0S9	60 kDa heat shock protein, mitochondrial	HSPD1		26	57.2	0.853975	-0.015	0.099	8.34533	9.56457
Q9BXJ9;Q9BXJ9-4;Q6N069;Q6N069-2;Q6N069-3;Q6N069-4;Q6N069-5	N-alpha-acetyltransferase 15, NatA auxiliary subunit	NAA15		35	36.5	0.853975	-0.015	0.058	8.75781	9.82411
O95785;M0QXA7;B7ZM82;B3KVH1;O95785-2	Protein Wiz	WIZ		6	5.9	0.855074	0.06	0.168	7.7893	8.48548
O15344;O15344-2;C9J453;C9JZJ7	Midline-1	MID1		12	20.5	0.855074	0.06	-0.111	7.79662	8.82233
Q92621;U3KPX2;E7ET25;U3KQ97	Nuclear pore complex protein Nup205	NUP205		21	12.3	0.855074	0.06	-0.052	8.09237	8.75578
P49005;F8W8R3;C9JLE1;C9J8Z7;C9IZD2;C9JHC7;H7C1B3	DNA polymerase delta subunit 2	POLD2		14	43.5	0.856443	-0.016	-0.143	8.02051	8.76857
O60671;O60671-2;D6R9A1	Cell cycle checkpoint protein RAD1	RAD1		5	26.6	0.858186	-0.027	-0.041	7.64902	8.92279
P06753-2;Q5VU59;P06753-3;Q5VU61;A6NL28;A6NL28-2		TPM3		39	83.9	0.858453	0.038	-0.104	10.1644	10.4965
P51991-2;P51991	Heterogeneous nuclear ribonucleoprotein A3	HNRNPA3		13	36.5	0.85879	-0.014	0.113	8.39545	8.95758
H3BUQ9		SLC9A3R2		6	36.7	0.860164	0.049	0.035	8.42734	8.86578
P53611;Q5T4U8;D3DQ78	Geranylgeranyl transferase type-2 subunit beta	RABGGTB		4	12.7	0.860649	-0.026	0.081	7.76001	8.76452
Q6P1Q9;Q96IZ6;H7C4Z8;Q96IZ6-2;H7C552;F8WAS9	Methyltransferase-like protein 2B;Methyltransferase-like protein 2A	METTL2B;METTL2A		7	17.2	0.860649	-0.026	0.034	7.2475	8.9192
P62244;I3L3P7;I3L246;I3L303;H3BT37;H3BV27;H3BVC7	40S ribosomal protein S15a	RPS15A		8	55.4	0.860649	-0.026	0.154	7.69907	8.96565
Q14116;Q14116-2	Interleukin-18	IL18		5	26.4	0.862246	0.058	0.034	8.01942	8.38412
P56545-2;Q5SQP8;P56545;E7EPF8;D6RAX2;E7ESU7;E7EUB3;E9PGB1;H0Y9M9	C-terminal-binding protein 2	CTBP2		9	10.5	0.862246	0.058	-0.084	7.88921	8.43527
P27797;K7EJB9;K7EL50	Calreticulin	CALR		5	13.2	0.863112	-0.025	0.32	7.6098	8.23244
Q6PL18;Q6PL18-2;Q9ULI0;Q9ULI0-2	ATPase family AAA domain-containing protein 2	ATAD2		13	13.8	0.863112	-0.025	0.003	7.73102	8.35957
Q15276;Q15276-2;F5H355;K7ENJ9;I3L456;I3L2B8	Rab GTPase-binding effector protein 1	RABEP1		13	18.6	0.863112	-0.025	-0.204	7.32871	8.23454
Q9UBB6-3;Q9UBB6;Q9UBB6-2;C9J5H8;H7C2R2	Neurochondrin	NCDN		6	10.4	0.863204	0.081	-0.043	7.7008	8.00647
Q8TEQ6	Gem-associated protein 5	GEMIN5		49	35.5	0.863458	0.037	0.082	9.34236	10.1687
H0YL70;H0YKN8;H0YKT5;Q04726;Q04726-4;Q04726-5;Q6PI57;F8W8S3;Q04726-3;F8W964;Q04726-2;H0YNT2;F5H7D6;H0YNI7;H0YLI3;H0YLW9;H0YKH0	Transducin-like enhancer protein 3	TLE3		14	22.8	0.863611	-0.013	-0.109	8.28393	9.1464
Q9Y618;Q9Y618-4;C9J0Q5;Q9Y618-5;C9J239;C9JE98;Q9Y618-3;C9JFD3;C9J7T7;C9JQE8;Q9Y618-2;C9J330;H0YGK8;H7C1Y3;H7C1J7;C9JNV9;H7C0P3;H7C184	Nuclear receptor corepressor 2	NCOR2		23	11.5	0.863611	-0.013	-0.065	8.31696	9.01671
Q5JTH9;Q5JTH9-3;Q5JTH9-2;F5H456	RRP12-like protein	RRP12		16	15	0.864338	-0.014	0.079	8.2189	8.98938
Q9H3N1	Thioredoxin-related transmembrane protein 1	TMX1		3	11.4	0.865577	-0.024	-0.054	7.27621	8.80498
Q13126-2;Q13126-3;Q13126;Q13126-4;B4DUC8;Q13126-5;Q13126-6;J3QSB7;Q13126-7;F2Z2F3;F8WES2	S-methyl-5-thioadenosine phosphorylase	MTAP		8	28.3	0.865577	-0.024	-0.038	7.64986	8.20638
A8MXP9;P43243;D6REM6;D6R991;H0Y8T4;B3KM87;D6RIA2;D6R8Z5;D6RE02;D6RBI2;D6REK4;D6RCM3;D6RBK5;D6RBS2;D6RAY2;D6RAM9;D6R9F3;D6RB45	Matrin-3	MATR3		50	56.4	0.865615	-0.012	-0.032	9.51632	10.1507
Q13045;Q13045-2;Q13045-3;J3KS54;J3QQQ2;J3QLR6;K7EQZ7;K7EP27;J3QQU5;K7EP37;J3KS39;J3KT47	Protein flightless-1 homolog	FLII		27	25.1	0.868043	-0.023	0.028	7.07311	9.31499
Q9H0L4	Cleavage stimulation factor subunit 2 tau variant	CSTF2T		8	17	0.868291	-0.013	-0.076	8.07844	8.65623
P09211;A8MX94	Glutathione S-transferase P	GSTP1		13	71	0.868291	-0.013	-0.086	8.23146	9.20913
O95071;J3KMW7;E7EMW7;E7ET84;E5RFK7;H0YBB4;H0YAV7	E3 ubiquitin-protein ligase UBR5	UBR5		46	21.5	0.868312	0.047	0.127	8.52037	9.31555
P61289-2;P61289;K7ESG5;B3KQ25;K7ENH2;K7EKR3;K7EPX6;K7EMD0;B7Z8D3	Proteasome activator complex subunit 3	PSME3		10	39	0.868437	-0.012	-0.046	8.53272	9.41559
O43242;B4DT72;H0YGV8	26S proteasome non-ATPase regulatory subunit 3	PSMD3		37	57.9	0.868468	0.036	0.054	9.26631	10.1855
Q14980-2;Q14980;Q14980-3;Q14980-4;H0YFY6;Q9BTE9;F5H4J1;F5H6Y5;K4DIE0;F5H763;F5H0Z7;F5H3L6;F5H2F3;F5GZW1;F5H1L0;F8W6T3;F5H068;F5H073;F5GWK2;F5GWA2;F5H4Y4;F5H7R5	Nuclear mitotic apparatus protein 1	NUMA1		86	49.9	0.868468	0.036	-0.104	9.38657	10.0505
P31947;P31947-2	14-3-3 protein sigma	SFN		9	30.2	0.871669	-0.011	0.053	8.89328	9.59821
Q7Z3T8;Q7Z3T8-3;H0Y8R0;H0YAA4;D6RC80	Zinc finger FYVE domain-containing protein 16	ZFYVE16		54	47.6	0.871669	-0.011	-0.24	9.38537	10.1413
O14646-2;O14646;H0Y8V4	Chromodomain-helicase-DNA-binding protein 1	CHD1		93	52.3	0.871669	-0.011	0.167	9.99498	10.5328
Q9UKV8;Q9UKV8-2;E5RJY2	Protein argonaute-2	EIF2C2		21	28.4	0.872248	-0.012	0.013	7.93969	9.42792
Q9BZZ5-2;Q9BZZ5;G3V1C3;Q9BZZ5-3;B4E283;Q9BZZ5-1;H0YER7;E9PQK6	Apoptosis inhibitor 5	API5		12	25.6	0.872391	0.046	0.112	8.28798	9.60747
P62249;M0R210;M0R3H0;M0R1M5;Q6IPX4;M0QX76	40S ribosomal protein S16	RPS16		14	73.3	0.872391	0.046	0.091	8.42218	8.85154
O43390;O43390-2;O43390-3;S4R3J4;B4DT28;E7ETM7	Heterogeneous nuclear ribonucleoprotein R	HNRNPR;HNRPR		17	28.4	0.87298	-0.021	-0.037	7.36027	8.34947
A6NMQ1;P09884	DNA polymerase;DNA polymerase alpha catalytic subunit	POLA1		13	9.6	0.873025	0.055	0.172	7.78832	8.73496
O15226-2;O15226	NF-kappa-B-repressing factor	NKRF		27	41.4	0.873025	0.055	0.067	7.84273	9.02609
Q9BQ52;G5E9D5;Q9BQ52-4;E7ES68;Q9BQ52-3;Q9BQ52-2;H7C2I4;J3QL08;J3QRS2;J3QLK4;J3QQT1	Zinc phosphodiesterase ELAC protein 2	ELAC2		33	50.6	0.873483	0.035	-0.007	8.79611	9.67177
O95271;E7EQ52;O95271-2;E7EWY6;E5RHD2;H0YAW5	Tankyrase-1	TNKS		58	51	0.873483	0.035	0.334	9.51743	10.2589
Q9P265;H0Y7Q3	Disco-interacting protein 2 homolog B	DIP2B		22	18.7	0.873839	0.077	0.069	7.64616	9.06233
P99999;C9JFR7;CON__P62894	Cytochrome c	CYCS		8	61.9	0.876207	-0.011	0.298	8.04213	8.72293
Q9Y3T9	Nucleolar complex protein 2 homolog	NOC2L		12	15.9	0.876207	-0.011	0.104	7.87746	9.31629
F8VVA7;P61923;F8VWL5;F8VYZ4;F8VS17;F8W156;F8VXB1;B4DDX8;F8VXR1;F8W651;F8VUC5;F8VYE0;B4DHZ0;F8VYK5	Coatomer subunit zeta-1	COPZ1		5	39.4	0.876474	0.045	-0.001	8.69797	9.49221
Q9H981;Q9H981-2;H0Y849;Q9H981-3;C9J7L6	Actin-related protein 8	ACTR8		7	15.7	0.876502	0.076	0	7.02133	8.42855
Q9P258	Protein RCC2	RCC2		11	28.5	0.876623	0.054	-0.141	7.80272	8.95497
Q99700;Q99700-4;Q99700-2;H0YH87;F8VQP2;F8WB06;Q24JQ7;F8VRK6;F8VVY6;F8W0B5	Ataxin-2	ATXN2		36	31.6	0.877731	-0.01	-0.011	9.50482	9.82465
Q9Y295;F8WEE0;H0YI06	Developmentally-regulated GTP-binding protein 1	DRG1		17	50.7	0.878103	-0.01	-0.019	8.3369	9.64039
F8WA39;Q13613;B7Z3D5;Q13613-2;H0YDX3;F6X5S1;Q8NEC6;E9PIH9;E9PPP8;H7C406;H7BZJ1;F8W8S8;F8W764	Myotubularin-related protein 1	MTMR1		5	8.5	0.879166	0.075	0.072	7.63164	8.08871
C9JA08;Q96D46;C9J0B9;C9K0C2;C9IZW9;C9IY70	60S ribosomal export protein NMD3	NMD3		11	21.6	0.879166	0.075	0.133	7.62122	8.9356
P62879;C9JXA5;C9JIS1;C9JZN1;E7EP32;Q9HAV0;B3KPU1;H7C5J5;C9JD14	Guanine nucleotide-binding protein G(I)/G(S)/G(T) subunit beta-2;Guanine nucleotide-binding protein subunit beta-4	GNB2;GNB4		9	30	0.88017	-0.01	0.017	7.78289	8.51112
Q9Y6W3;H7C1B7	Calpain-7	CAPN7		14	22.1	0.88017	-0.01	0.212	7.89713	8.96666
Q15758;M0QXM4;Q15758-2;Q15758-3;M0QX44	Neutral amino acid transporter B(0)	SLC1A5		5	10.9	0.88056	0.044	0.082	8.66705	8.64906
P35568	Insulin receptor substrate 1	IRS1		14	13.4	0.88056	0.044	0.034	8.5552	9.02996
Q7Z6B7;Q7Z6B7-2;G5EA48	SLIT-ROBO Rho GTPase-activating protein 1	SRGAP1		12	15.6	0.882867	-0.017	-0.105	7.49386	8.73766
Q13867;K7ES02;K7ENH5;J3KS79	Bleomycin hydrolase	BLMH		16	32.7	0.882867	-0.017	0.168	7.55547	9.14415
P18621-3;P18621;J3KRX5;J3QQT2;J3QLC8;P18621-2;J3QS96;J3KRB3;J3KSJ0	60S ribosomal protein L17	RPL17		10	44.7	0.882943	-0.009	0.196	8.47183	8.82121
O60502;E9PGF9;O60502-2;O60502-3;H7C3X0;B4DYV7	Bifunctional protein NCOAT;Protein O-GlcNAcase;Histone acetyltransferase	MGEA5		29	42.7	0.882943	-0.009	0.046	8.67428	9.53228
Q9Y6K9-2;Q9Y6K9;C9J1R1;E7EU78;F8W9A9;A8MV29;Q9Y6K9-3;C9JN51;C9JZ85;C9JH59;C9J2V2;C9JCG6	NF-kappa-B essential modulator	IKBKG		18	43.5	0.883529	0.033	-0.219	8.89733	9.46975
G3V5T9;P24941;P24941-2;E7ESI2;G3V317;Q14004;Q14004-2;Q07002-3;Q07002-2;Q07002;Q96Q40;Q96Q40-5;Q96Q40-3;Q96Q40-4;Q96Q40-2	Cyclin-dependent kinase 2	CDK2		16	53.5	0.883828	0.052	0.02	7.86868	9.2041
Q9NV56	MRG-binding protein	MRGBP		3	15.2	0.884497	0.073	0.064	6.76416	8.14276
F5GYQ1;P61421;R4GN72;J3QL14;H3BQJ1;H3BSG7;H3BQB4	V-type proton ATPase subunit d 1	ATP6V0D1		12	35.7	0.88465	0.043	-0.176	8.57913	9.30951
Q9BUZ4;F6SA91;Q9BUZ4-2;K7ER49;C9JJ10;J9JIG0;K7EJG7	TNF receptor-associated factor 4	TRAF4		17	37.9	0.88465	0.043	0.075	8.72868	9.70498
P39687;H0YN26;O43423;O95626	Acidic leucine-rich nuclear phosphoprotein 32 family member A	ANP32A		6	31.3	0.887165	0.072	-0.139	7.60712	9.1039
Q9UK61-4;Q9UK61;Q9UK61-3;Q9UK61-2	Protein FAM208A	FAM208A		19	14.9	0.887165	0.072	0.347	7.45174	8.86579
P23921;E9PD78;E9PL69;F5H861;H0YCY7;E9PP77	Ribonucleoside-diphosphate reductase large subunit;Ribonucleoside-diphosphate reductase	RRM1		27	41.4	0.887433	0.051	0.145	8.21508	9.50232
Q15043;Q15043-3;Q15043-2;E5RIP4;E5RFT1;E5RJG5;E5RJ40;E5RGA7;E5RFZ8	Zinc transporter ZIP14	SLC39A14		5	15.2	0.887788	-0.008	0.2	8.56229	9.11664
P49792;H0YBN8	E3 SUMO-protein ligase RanBP2;Putative peptidyl-prolyl cis-trans isomerase	RANBP2		44	16	0.887788	-0.008	-0.023	8.5079	9.59424
Q9H8H2;F8WAJ0;Q9H8H2-2;Q9H8H2-4;Q9H8H2-3;B4E3G7	Probable ATP-dependent RNA helicase DDX31	DDX31		10	13.9	0.887818	-0.015	-0.031	7.28104	8.27158
Q8TEW0;Q8TEW0-2;Q8TEW0-11;Q8TEW0-4;Q8TEW0-6;Q8TEW0-7;Q8TEW0-8;Q5VWU8;Q8TEW0-10;Q8TEW0-9;Q5VWV2;Q8TEW0-3;Q8TEW0-5;F5GZI3;B1AP52	Partitioning defective 3 homolog	PARD3		12	13.9	0.887818	-0.015	0.168	6.88222	8.30253
Q01105-2;Q01105;Q01105-4;Q01105-3	Protein SET	SET		6	31.8	0.888559	0.032	-0.024	8.79865	9.67697
Q13555-8;Q13555-2;Q13555-6;Q13555;Q13555-9;Q13555-4;Q13555-7;Q13555-5;Q13555-3;Q5SWX3;Q13555-10;Q8WU40;H0Y6G2;B4DVQ3	Calcium/calmodulin-dependent protein kinase type II subunit gamma	CAMK2G		17	39.4	0.888742	0.042	0.04	8.47687	9.30165
F5H604;O75122;J3KR49;E3W994;E7EW49;E7ERI8;E9PBA6;F5H3X0;E7ENG2;B3KR06;O75122-2;D6RBU8;H7C5M8;H7C4X8;C9J668;H7C4I5	CLIP-associating protein 2	CLASP2		11	11.2	0.889835	0.071	0.186	7.66908	8.42501
Q14738;E9PFR3;Q14738-2;Q14738-3;H0Y8C4;H7C5Q9;Q15173;Q15173-2;H0YJ35	Serine/threonine-protein phosphatase 2A 56 kDa regulatory subunit delta isoform	PPP2R5D		16	33.9	0.889835	0.071	-0.113	7.70296	8.90058
P57678;I3L2C7;I3L399;I3L4A4;I3L4M4;E7EN12;I3L1J7	Gem-associated protein 4	GEMIN4		8	9.8	0.890295	-0.014	0.277	7.75559	8.38475
P48426;B4DGX2;Q5JUT3;H7BXS3;Q5JUT2;S4R320	Phosphatidylinositol 5-phosphate 4-kinase type-2 alpha	PIP4K2A;PIP5K2A		10	26.1	0.891042	0.05	-0.013	8.21196	8.91071
Q9NYJ8;B4DIR9;Q9NYJ8-2;U3KQR0;U3KQ62	TGF-beta-activated kinase 1 and MAP3K7-binding protein 2	TAB2		11	24.4	0.892076	-0.007	-0.193	7.96368	7.91368
H9KV28;O60610;E9PEZ3;E7ET75;O60610-3;E9PHQ0;B9ZVX0;O60610-2;E7ERW8;E7EMV0;B4E2I7;E5RJ79	Protein diaphanous homolog 1	DIAPH1		25	21.2	0.892076	-0.007	-0.118	8.01294	9.58529
Q92688;Q92688-2;Q5T6W8	Acidic leucine-rich nuclear phosphoprotein 32 family member B	ANP32B		4	21.1	0.892505	0.07	-0.094	7.61813	8.81659
P10316;P01892;P05534;P30447	HLA class I histocompatibility antigen, A-69 alpha chain;HLA class I histocompatibility antigen, A-2 alpha chain	HLA-A		9	29.6	0.892505	0.07	0.127	7.6595	8.86998
Q13136;Q13136-2;E9PJZ7;H0YEF9;E9PPF6;R4GNF1;E9PID5;O75334-7;O75334-8;H0YDW2;H0YD72;F8VWR9	Liprin-alpha-1	PPFIA1		13	13.5	0.892505	0.07	0.055	7.76563	9.01123
J3KR44;Q96FW1;F5GYJ8;F5H6Q1;F5GYN4;F5H3F0;Q96FW1-2	Ubiquitin thioesterase OTUB1	OTUB1		11	45.8	0.892636	-0.007	-0.004	8.63735	9.79017
Q9BTE3;Q9BTE3-2;Q9BTE3-3	Mini-chromosome maintenance complex-binding protein	MCMBP		21	40.3	0.892837	0.041	0.046	8.7183	9.6708
O00443;F5H2B0;B4E2G4;E9PPP3	Phosphatidylinositol 4-phosphate 3-kinase C2 domain-containing subunit alpha	PIK3C2A		31	21	0.892837	0.041	0.264	8.62968	9.01015
P54725;P54725-2;K7ELW1;K7ENJ0;B4DDJ7;K7EQ16;K7ELU6	UV excision repair protein RAD23 homolog A	RAD23A		19	77.1	0.893594	0.031	-0.045	9.97036	10.8553
O75152;E9PQ61;E9PBY7	Zinc finger CCCH domain-containing protein 11A	ZC3H11A		8	10.6	0.895252	-0.012	-0.104	7.21529	8.12555
P62937;C9J5S7;F8WE65;Q567Q0;F5H284;Q9Y536;E5RIZ5	Peptidyl-prolyl cis-trans isomerase A;Peptidyl-prolyl cis-trans isomerase	PPIA		12	70.3	0.895958	-0.007	0.058	9.0732	9.62301
P27708;F8VPD4;H7C2E4;H7BZB3;H7C3Z5	CAD protein;Glutamine-dependent carbamoyl-phosphate synthase;Aspartate carbamoyltransferase;Dihydroorotase	CAD		63	35.8	0.895958	-0.007	-0.018	8.94049	10.1562
Q9Y2T2;P53677;E5RJ52;H0YBM0;Q7Z472;E7ER80;H0YBA0	AP-3 complex subunit mu-1	AP3M1		11	40.9	0.896935	0.04	0.034	8.41984	9.22566
Q9Y2W1	Thyroid hormone receptor-associated protein 3	THRAP3		16	17.9	0.896935	0.04	-0.003	8.52089	8.85426
P52788;P52788-2;H7C2R7;B4DE40	Spermine synthase	SMS		20	60.4	0.898633	0.03	0.035	9.6625	9.90411
Q00610;Q00610-2;J3KS13;K7EJJ5;J3KRF5;J3KSQ2;J3QL20	Clathrin heavy chain 1	CLTC		94	58.1	0.898633	0.03	0	10.0581	10.78
P49427;U3KPV8;U3KQB6;U3KQ77;U3KQP9;U3KQ74;U3KQQ6	Ubiquitin-conjugating enzyme E2 R1	CDC34		9	33.5	0.900026	-0.005	-0.138	8.02737	9.31258
Q8WX92	Negative elongation factor B	COBRA1		10	24.7	0.901036	0.039	-0.087	8.24675	8.9985
P11717;S4R328	Cation-independent mannose-6-phosphate receptor	IGF2R		23	11.8	0.901036	0.039	0.317	8.43922	8.7301
D6REX3;O94979-8;O94979;O94979-2;O94979-9;O94979-4;B7ZL00;O94979-3;O94979-6;H7BXG7;O94979-7;D6RHZ5;O94979-5;H0YAB3;H0Y8V7;H0Y9K1;H0Y8W8;H0Y9T9;H0YAF5;D6RCQ9;D6RE64;H0Y9V3;D6RHE8;D6RBT0	Protein transport protein Sec31A	SEC31A		28	23.7	0.901036	0.039	0.049	8.63246	9.83972
P40227;B4DPJ8	T-complex protein 1 subunit zeta	CCT6A		23	52.4	0.902046	-0.006	0.081	9.16902	9.7801
Q99755-3;Q99755-2				33	59.7	0.902046	-0.006	0.081	9.89873	10.3195
P33316;H0YNW5;P33316-2;H0YKC5;H0YKI0;H0YNJ9;H0YMM5;H0YMP1	Deoxyuridine 5-triphosphate nucleotidohydrolase, mitochondrial	DUT		8	35.3	0.902345	-0.005	0.05	8.33423	8.61789
Q9P0U3;Q9P0U3-2;F8VRZ8;Q6N001;F8W0I8	Sentrin-specific protease 1	SENP1		22	40.8	0.902345	-0.005	-0.048	8.61847	9.51552
A6NHB5;Q14202;Q14202-2;A6NHN7;A6NL54;Q14202-3;A6NC58	Zinc finger MYM-type protein 3	ZMYM3		10	11.7	0.903199	0.066	-0.056	7.55612	8.16908
P62495;B7Z7P8;Q96CG1;I3L492;D6RJE8;D6RCB3	Eukaryotic peptide chain release factor subunit 1	ETF1		21	55.4	0.903676	0.029	-0.01	8.8331	9.93856
P41743;Q05513;Q05513-3;Q05513-2;E9PBE1	Protein kinase C iota type	PRKCI		9	21.5	0.904005	-0.004	0.252	7.97162	9.54173
Q15061;C9IZK7;C9JEE7;H7C2H8	WD repeat-containing protein 43	WDR43		23	42.8	0.904005	-0.004	0.119	8.1477	9.51934
P31949	Protein S100-A11	S100A11		6	53.3	0.90514	0.038	-0.026	8.28356	8.43361
Q13418;B7Z1I0;B7Z418;E9PNR4;E9PM54;E9PQ27;E9PQ52	Integrin-linked protein kinase	ILK		18	44.5	0.90514	0.038	-0.071	8.37708	9.47137
Q9NRR4;Q9NRR4-4;Q9NRR4-2;Q9NRR4-3;H7C5U6;H0YB67	Ribonuclease 3	DROSHA		28	23.3	0.90514	0.038	-0.227	8.75653	9.25353
Q969F9;Q969F9-2;G5E9V4;H7C5G2	Hermansky-Pudlak syndrome 3 protein	HPS3		13	17	0.905875	0.065	-0.209	7.33419	8.42113
Q16763;K7EM75	Ubiquitin-conjugating enzyme E2 S	UBE2S		8	50	0.907205	-0.004	-0.153	8.76785	9.65398
Q8TCG1;Q8TCG1-2;F8WAX6;F8WF26	Protein CIP2A	KIAA1524		14	15.9	0.907205	-0.004	0.004	8.3321	8.7795
P24539;Q5QNZ2	ATP synthase subunit b, mitochondrial	ATP5F1		16	69.1	0.907205	-0.004	0.107	8.48434	9.50118
Q13155;F8W950;A8MU58;F8WCL2	Aminoacyl tRNA synthase complex-interacting multifunctional protein 2	AIMP2		12	52.5	0.907662	-0.007	-0.038	7.56105	9.47382
P05455;E7ERC4;E9PGX9;E9PFL9	Lupus La protein	SSB		18	46.6	0.907987	-0.003	0.044	8.21763	9.15698
Q12905	Interleukin enhancer-binding factor 2	ILF2		15	50.8	0.908723	0.028	0.017	9.04485	10.032
P53041;H0YDU8;A8MU39;E7EU14;M0R196	Serine/threonine-protein phosphatase 5;Serine/threonine-protein phosphatase	PPP5C		23	56.9	0.908723	0.028	0.051	8.86523	10.0179
Q96GQ7	Probable ATP-dependent RNA helicase DDX27	DDX27		7	9.8	0.909115	0.045	0.308	7.86642	7.98723
P20340-2;H0YGL6;P20340-4;P20340;H7BYW1;Q9H0N0;Q14964;Q9NRW1;B7Z337;J3KR73;C9JU14;C9JB90	Ras-related protein Rab-6A	RAB6A		3	21.2	0.909246	0.037	0.2	8.408	9.34151
O95714;Q9BVR0;H3BUQ1	E3 ubiquitin-protein ligase HERC2	HERC2		25	6.4	0.909246	0.037	-0.072	8.23462	8.68413
P09382;F8WEI7	Galectin-1	LGALS1		5	54.1	0.910147	-0.006	0.025	7.71492	8.89291
P47712;E7EU42	Cytosolic phospholipase A2;Phospholipase A2;Lysophospholipase	PLA2G4A		18	29.8	0.910147	-0.006	-0.027	7.64367	9.27937
Q9NTI5;Q9NTI5-2;Q9NTI5-3;A9IYQ1;Q9NTI5-5	Sister chromatid cohesion protein PDS5 homolog B	PDS5B		12	10.8	0.911231	0.063	0.336	7.73651	7.94886
P42330;B4DL37;A6NHU4;H7C4R4	Aldo-keto reductase family 1 member C3	AKR1C3		14	55.7	0.911231	0.063	0.18	7.72206	8.1693
Q96KP4;Q96KP4-2;J3QKT2;J3KSV5;J3QL02;J3QRD0;J3QKQ0;J3QLU1;J3QR27;J3QQN6;J3QRH4;J3QRA8;J3KSS4;J3QRP4;J3KRD5	Cytosolic non-specific dipeptidase	CNDP2		20	48.6	0.912069	-0.003	0.159	8.47724	9.08251
P20020;P20020-4;P20020-3;P20020-6;P20020-2;P20020-5;E7ERY9;F8W1V5	Plasma membrane calcium-transporting ATPase 1	ATP2B1		8	9.4	0.912633	-0.005	0.028	6.81748	8.18632
P78347;P78347-3;P78347-4;P78347-2;Q86U51;Q6EKJ0;Q86UP8;Q86UP8-3;G8JLD9;H7BYM4;C9J6M0	General transcription factor II-I	GTF2I		46	44.2	0.913355	0.036	-0.121	8.70447	9.71999
F5GYU3		UBC		26	100	0.913773	0.027	0.152	8.80285	9.43689
O75676;O75676-2;E9PJN1;G3XAA9;E9PKU3	Ribosomal protein S6 kinase alpha-4;Ribosomal protein S6 kinase	RPS6KA4		11	17.2	0.91512	-0.004	-0.159	7.74329	8.74258
P78316;P78316-2;E9PFK5	Nucleolar protein 14	NOP14		16	21.9	0.915957	-0.001	0.063	8.1052	9.24943
Q8IWB7;C9JJ54	WD repeat and FYVE domain-containing protein 1	WDFY1		8	26.8	0.91659	0.061	-0.074	7.58516	9.02147
P11021	78 kDa glucose-regulated protein	HSPA5		20	35	0.91659	0.061	0.418	7.75304	8.72888
P16615;P16615-3;P16615-2;P16615-5;P16615-4;H7C5W9;O14983;O14983-2;Q93084-7;Q93084-2;Q93084-4;B3KY17;J3QSY6;H3BVB2	Sarcoplasmic/endoplasmic reticulum calcium ATPase 2	ATP2A2		22	26.2	0.916936	-0.002	-0.159	8.64563	8.70743
Q96ST3;H3BP90;H3BNZ3;H3BNA0;H3BQ88;H3BQ76;H3BT34;H3BMA2	Paired amphipathic helix protein Sin3a	SIN3A		26	22.9	0.916936	-0.002	0.097	8.75486	9.28997
Q96T37;Q96T37-3;Q96T37-2	Putative RNA-binding protein 15	RBM15		20	26.2	0.917465	0.035	1.397	8.26989	8.15969
P63151;P63151-2;E5RFR9;Q66LE6;Q00005-7;Q00005-5;Q00005-4;Q00005-3;Q00005-2;Q00005;Q00005-6;E5RIY1;Q9Y2T4;Q9Y2T4-2;Q9Y2T4-4;Q9Y2T4-3;F5GXJ6;E5RJV2;E5RHQ2	Serine/threonine-protein phosphatase 2A 55 kDa regulatory subunit B alpha isoform	PPP2R2A		16	43.4	0.917607	-0.003	0.441	7.1556	8.27338
P53621;P53621-2	Coatomer subunit alpha;Xenin;Proxenin	COPA		64	59.2	0.918827	0.026	0.063	9.29585	10.4216
Q00325;Q00325-2;F8VVM2;F8VWQ0;F8VWR4;F8VZL5;F8VYH5;F8VY00	Phosphate carrier protein, mitochondrial	SLC25A3		10	25.4	0.919945	0	-0.208	8.18504	9.12003
Q9BRX8;Q9BRX8-2	Redox-regulatory protein FAM213A	FAM213A		3	16.6	0.921954	0.059	-0.126	7.13066	7.99924
Q9UJX2;Q9UJX2-3;Q9UJX2-2;H0Y936;D6RCF8;D6RBY8	Cell division cycle protein 23 homolog	CDC23		15	30.2	0.921954	0.059	0.009	7.35133	8.65919
P31948;G3XAD8;F5H0T1;F5H783;F5GXD8;H0YGI8	Stress-induced-phosphoprotein 1	STIP1		32	53.4	0.923885	0.025	-0.049	9.47318	9.72419
P61009	Signal peptidase complex subunit 3	SPCS3		5	23.9	0.923936	0.001	-0.051	8.18214	9.22563
Q9UNF0;Q9UNF0-2;B0QYG8;B0QYG7;Q9BY11;F6U236;H0Y923	Protein kinase C and casein kinase substrate in neurons protein 2	PACSIN2		10	26.5	0.923936	0.001	0.074	8.04752	8.91772
P14625;F8W026;Q58FF3;H0YIV0	Endoplasmin	HSP90B1		12	16.7	0.924637	0.058	0.193	7.59424	8.89591
O75665;A6NF31;O75665-3;O75665-2	Oral-facial-digital syndrome 1 protein	OFD1		14	16.4	0.924637	0.058	0.001	7.34969	8.45731
P05186;P05186-3;P05186-2;B1ANL0;REV__Q86WI3;REV__Q86WI3-4;REV__Q86WI3-6;REV__Q86WI3-5;REV__Q86WI3-2;REV__Q86WI3-3	Alkaline phosphatase, tissue-nonspecific isozyme	ALPL		14	30.3	0.925074	0	-0.145	7.18769	8.19543
E7EU23;P50395;P50395-2;Q5SX87;Q5SX91;Q5SX86;Q5SX90	Rab GDP dissociation inhibitor beta	GDI2		32	78.6	0.926454	-0.002	0.06	8.9968	9.78683
Q9Y314;M0R3B2;M0R1K2;M0QX85;M0R1T7	Nitric oxide synthase-interacting protein	NOSIP		15	65.4	0.926679	0	0.139	8.41283	9.29271
Q86XL3;F5H2H5;Q86XL3-2;F5H417;F5H6J0;Q86XL3-3;F5H1D4	Ankyrin repeat and LEM domain-containing protein 2	ANKLE2		12	15.5	0.927235	0.04	-0.094	7.87337	8.62947
P10155;P10155-4;Q5LJA0;P10155-3;P10155-2;H0Y9N5;G5E9R9;D6RE09;D6RDN1	60 kDa SS-A/Ro ribonucleoprotein	TROVE2		16	31.6	0.927235	0.04	-0.076	8.03521	9.32803
D6RFG8;P27707;D6RCP9;D6RG38	Deoxycytidine kinase	DCK		9	29	0.927321	0.057	-0.062	7.24459	8.36457
P62269;J3JS69	40S ribosomal protein S18	RPS18		14	53.9	0.927321	0.057	-0.234	7.7424	8.86681
B7Z4C8;P62899-2;P62899;P62899-3;B7Z4E3;C9JU56;H7C2W9;B8ZZK4	60S ribosomal protein L31	RPL31		6	39.2	0.927565	0.001	3.032	7.47128	9.09648
P33993;P33993-3;P33993-2;C9J8M6	DNA replication licensing factor MCM7	MCM7		49	63	0.928945	0.024	0.042	9.2175	9.86534
O95819-3;O95819-5;O95819-2;O95819-4				26	20.9	0.929811	0.032	0.032	8.29802	9.18377
Q9H2U1;F5GZS0;Q9H2U1-2;Q9H2U1-3;E7EWK3;H7C5F5;H7C514	Probable ATP-dependent RNA helicase DHX36	DHX36		30	39.3	0.929811	0.032	0.048	8.53241	9.40569
Q9HAU5;Q9HAU5-2	Regulator of nonsense transcripts 2	UPF2		6	5.4	0.930006	0.056	-0.118	7.08457	8.20099
Q15181;Q5SQT6	Inorganic pyrophosphatase	PPA1		7	33.2	0.930056	0.002	-0.008	7.61861	8.71168
P36952;P36952-2;C9JLM5	Serpin B5	SERPINB5		12	41.9	0.930056	0.002	-0.155	7.6446	8.68342
Q9H992;B7Z7P5;F5H6W4;C9J159	E3 ubiquitin-protein ligase MARCH7	2007-03-01		11	20.7	0.930864	0.039	0.367	8.06839	8.62149
P30530;P30530-2;M0R0W6;Q12866;E9PHX8;H7C3L9	Tyrosine-protein kinase receptor UFO	AXL		20	27.5	0.930864	0.039	-0.254	8.09452	9.15299
Q96SB4-3;H3BLV9;Q96SB4;B4DS61;Q5R363;D6RBF8;E7ETV6;Q9UPE1;Q9UPE1-4;A8MPY5;Q9UPE1-3;A8MPP7;Q9UPE1-2;D6RBM8;H7C2I2	SRSF protein kinase 1	SRPK1		16	20.8	0.931554	0.001	0.065	8.2909	9.78164
Q6P1X5;H0YC37;E5RI28;H0YB55	Transcription initiation factor TFIID subunit 2	TAF2		47	45	0.932567	-0.001	-0.004	9.60486	9.6756
P51812;B7ZB17;B4DG22;F5GYC4;B1AXG1;B7ZL90;Q9UK32;B1AXG2;F8WAQ9;O15021;J3QT34;E7EWQ5;O15021-1;O15021-3;O15021-2;Q6P0Q8;E7ERL6;Q6P0Q8-2;O60307	Ribosomal protein S6 kinase alpha-3	RPS6KA3		18	28	0.93393	0.031	-0.087	8.31126	9.22286
P30153;F5H3X9;B3KQV6;C9J9C1;E9PH38;E9PHZ6;E9PNM7;E9PPI5;M0R0K6;M0QXG4	Serine/threonine-protein phosphatase 2A 65 kDa regulatory subunit A alpha isoform	PPP2R1A		28	57	0.934009	0.023	-0.06	9.10236	10.0777
P05023;P05023-4;P05023-3;P05023-2;P13637-3;P13637-2;P13637;M0R116;H0Y7C1;Q5TC01;Q5TC02;P54707-2;P54707;P20648;E9PRA5;M0QXF2	Sodium/potassium-transporting ATPase subunit alpha-1	ATP1A1		32	36.8	0.934009	0.023	0.165	9.00096	9.62785
Q9UHD2;F5H1A3;F5H206;Q14164;Q14164-2;F5GZI4	Serine/threonine-protein kinase TBK1	TBK1		14	26.2	0.934494	0.038	-0.031	7.88239	8.78017
Q8NE71;Q8NE71-2;H0YGW7;Q5STZ8;Q5STZ7;F5GYK6	ATP-binding cassette sub-family F member 1	ABCF1		14	21.5	0.934494	0.038	0.012	8.00337	9.15475
Q12933-2;Q12933;Q12933-3;Q12933-4;B1AMX9;B1AMX8;B1AMX7;B1AMY1	TNF receptor-associated factor 2	TRAF2		9	20.6	0.935377	0.054	0.112	7.62327	8.67705
Q96KP1;G8JLK9;Q2MDF5	Exocyst complex component 2	EXOC2		13	18.7	0.935918	0.004	0.076	7.85098	8.59002
P68366;A8MUB1;C9JJQ8;C9JQ00;C9JEV8;C9JDS9;C9JDL2;A6NHL2;A6NHL2-2;Q9H853;C9K0S6	Tubulin alpha-4A chain	TUBA4A		31	65.6	0.935918	0.004	-0.049	8.19017	9.40663
P17480;E9PKP7;P17480-2;E9PLT2;E9PMM2	Nucleolar transcription factor 1	UBTF		13	22.6	0.936432	0.002	0.162	8.43818	9.06611
P38646;D6RJI2;D6RA73;H0Y8S0;H0Y8K0;H0YBG6	Stress-70 protein, mitochondrial	HSPA9		23	39.6	0.937534	0.005	0.338	7.6819	8.91748
O43318-2;O43318;O43318-4;Q9UG54;O43318-3	Mitogen-activated protein kinase kinase kinase 7	MAP3K7;DKFZp586F0420		14	28.8	0.938065	0.053	-0.159	7.2444	8.29239
H0YK83;P67812;H0YK72;H0YNG3;B4DUL4;H0YKT4;H0YNX5;H0YNA5;P0C7V7	Signal peptidase complex catalytic subunit SEC11A	SEC11A;SEC11L1		6	26.5	0.938126	0.037	-0.273	7.89452	8.40161
P62195;P62195-2;J3QQM1;J3QSA9;J3KRP2;J3QLH6;J3QSE0;J3QRW1;J3QRR3;J3KTQ9	26S protease regulatory subunit 8	PSMC5		32	76.4	0.938685	0	0.007	9.59202	10.5157
O94906;O94906-2	Pre-mRNA-processing factor 6	PRPF6		38	42.7	0.938685	0	-0.044	8.98661	9.76053
P63104;E7EX29;B0AZS6;P63104-2;E7ESK7;H0YB80;B7Z2E6;E7EVZ2;E9PD24;E5RIR4;E5RGE1	14-3-3 protein zeta/delta	YWHAZ		23	83.3	0.939075	0.022	-0.015	9.55257	10.6506
P22626;P22626-2	Heterogeneous nuclear ribonucleoproteins A2/B1	HNRNPA2B1		24	64	0.939075	0.022	0.046	9.71519	9.86424
P09874;Q5VX85;Q5VX84	Poly [ADP-ribose] polymerase 1	PARP1		32	36.6	0.939075	0.022	0.113	8.95042	9.90677
O00264;B7Z1L3	Membrane-associated progesterone receptor component 1	PGRMC1		5	21.5	0.939915	0.005	-0.122	8.2227	8.78329
Q9GZS1-2;Q9GZS1;E7EX70	DNA-directed RNA polymerase I subunit RPA49	POLR1E		15	37.2	0.939915	0.005	0.054	7.92093	8.91737
Q9UBK8;Q9UBK8-2;H0Y8S9;H0Y9D5;D6RAZ2;H0Y963;D6RGC7;D6RF21;H0Y9Q0;Q9UBK8-3;D6RAY3;D6RIS8	Methionine synthase reductase	MTRR		12	24.7	0.941313	0.003	-0.01	8.31597	9.20068
Q9H9B4;D6RFI0;S4R2X2;D6RDG7;D6RAE9	Sideroflexin-1	SFXN1		13	53.1	0.941313	0.003	-0.124	8.38133	9.29764
P40925-3;P40925;P40925-2;B9A041;B8ZZ51;C9JF79;C9JRL4;C9JLV6	Malate dehydrogenase, cytoplasmic;Malate dehydrogenase	MDH1		16	43.2	0.941313	0.003	-0.036	8.39489	9.8717
K7EIG1;O75153;I3L2B0;I3L0P4;I3L318;Q9Y5I4;Q9Y5I4-2	Protein KIAA0664	KIAA0664		26	24.6	0.941313	0.003	0.073	8.33415	9.34988
Q92747;E9PF58;B4DLQ7;F8WFD3	Actin-related protein 2/3 complex subunit 1A	ARPC1A		8	28.9	0.942173	0.029	-0.011	8.35444	8.70142
O14579;M0QXB4;O14579-2;O14579-3;M0R061	Coatomer subunit epsilon	COPE		15	65.6	0.943914	0.006	0.008	8.03673	9.52591
Q9UL63;C9J7E8;Q9UL63-2;F8WEY7;C9JXB0	Muskelin	MKLN1		18	36.1	0.943914	0.006	0.093	7.91958	8.84609
Q7KZ85;Q7KZ85-3;Q7KZ85-2	Transcription elongation factor SPT6	SUPT6H		35	27.3	0.945017	0.008	0.13	7.50443	9.46823
P62873;F6UT28;F6X3N5;B1AKQ8;P16520;E9PCP0;F5H0S8;F5H100;F5H8J8	Guanine nucleotide-binding protein G(I)/G(S)/G(T) subunit beta-1	GNB1		10	33.5	0.945393	0.035	0.021	8.21883	9.52659
Q7L2H7;J3KNJ2;E9PN86;E7ESM3;E9PRI2	Eukaryotic translation initiation factor 3 subunit M	EIF3M		17	50.3	0.946196	0.004	0.035	8.62963	9.79713
O76021;J3QSV6;I3L3U9;I3L3C4;I3L234;B4DJ58;I3L1A3;I3L1Y4;I3L4T8;I3L2F2;J3KPU7	Ribosomal L1 domain-containing protein 1	RSL1D1		11	28.4	0.947513	0.009	0.236	7.45533	8.72568
P48729-2;P48729;Q71TU5;E7ETM0;D6REM4;D6RGE5;E5RG27	Casein kinase I isoform alpha	CSNK1A1		6	17.8	0.949028	0.034	0.232	7.89246	9.03579
Q96T88-2;Q96T88	E3 ubiquitin-protein ligase UHRF1	UHRF1		15	22.1	0.949028	0.034	-0.18	7.9188	8.5282
O15042;O15042-2;E7ET15;O15042-3;C9JB80;H0Y8D9;E7EW00;H7C4V2;C9J5L1;C9JDJ7;U3KPT1	U2 snRNP-associated SURP motif-containing protein	U2SURP		19	20.9	0.949028	0.034	-0.009	8.06998	9.15242
P46783;S4R435;F6U211;Q9NQ39	40S ribosomal protein S10	RPS10		16	62.4	0.95093	0.002	-0.085	10.5249	10.7055
P08195-2;F5H0E2;F5H867;F5GZR9				27	52.6	0.95093	0.002	0	9.48986	10.3194
Q9NTJ3;E9PD53;Q9NTJ3-2;C9JR83;C9J9E4;C9J578;C9JVD8;C9JJ64;C9IYK2;C9JWF0	Structural maintenance of chromosomes protein 4;Structural maintenance of chromosomes protein	SMC4		47	37.7	0.95093	0.002	-0.021	9.11712	9.95472
Q7L576;Q7L576-2;Q7L576-3;E7EW33;H7C229;H0YL50;H0YL39;H0YLJ5	Cytoplasmic FMR1-interacting protein 1	CYFIP1		21	19.6	0.951081	0.005	-0.095	8.37497	9.08801
B7Z3P1;Q15813	Tubulin-specific chaperone E	TBCE		14	28.4	0.952505	0.011	-0.188	7.52733	8.48071
Q96IZ0;F8W1M8;H0YHP5	PRKC apoptosis WT1 regulator protein	PAWR		5	16.5	0.952665	0.033	0.282	8.13129	8.69263
Q15046;Q15046-2;H3BVA8;J3KRL2;H3BPV7;H3BRC9	Lysine--tRNA ligase	KARS		27	42.4	0.952665	0.033	0.157	8.16639	9.5073
Q96P16;Q96P16-3;K7EP82;Q9NQG5;E9PIQ9;K7EQR8	Regulation of nuclear pre-mRNA domain-containing protein 1A	RPRD1A		9	34	0.954201	0.047	-0.061	7.67967	8.24658
P26232;P26232-5;P26232-2;P26232-3;C9IZ88;C9J144	Catenin alpha-2	CTNNA2		12	14.7	0.954549	0.026	-0.134	8.48493	9.07938
Q9HB71;Q9HB71-3;Q9HB71-2;B2ZWH1	Calcyclin-binding protein	CACYBP		20	62.3	0.954549	0.026	0.088	8.63696	9.58582
Q9Y2Z4;H0YHS6	Tyrosine--tRNA ligase, mitochondrial	YARS2		12	37.5	0.955918	0.009	0.007	7.89496	8.77237
Q9BYX2;Q9BYX2-2;Q9BYX2-3;Q9BYX2-4;Q9BYX2-5;Q9BYX2-6	TBC1 domain family member 2A	TBC1D2		19	26.1	0.955918	0.009	0.066	7.86873	8.98692
P61353;K7ELC7;K7EQQ9;K7ERY7	60S ribosomal protein L27	RPL27		7	50.7	0.956302	0.032	0.347	8.10752	8.60017
Q07960;H0YE29;E9PNR6	Rho GTPase-activating protein 1	ARHGAP1		13	39.4	0.956892	0.046	-0.068	7.07295	9.2442
B5MDF5;P62826;J3KQE5;F5H018;B4DV51;H0YFC6	GTP-binding nuclear protein Ran	RAN		10	36.9	0.957058	0.003	-0.054	8.85125	9.90846
E9PE01;Q9NQX4;Q6P1W8;H0YMK3;H0YM93	Unconventional myosin-Vc	MYO5C		2	8.3	0.959361	0.018	0.011	9.62433	9.36496
Q8NF37	Lysophosphatidylcholine acyltransferase 1	LPCAT1		6	12.9	0.959584	0.045	0.168	7.40093	8.07595
P20042	Eukaryotic translation initiation factor 2 subunit 2	EIF2S2		10	31.5	0.95994	0.031	-0.017	8.13661	8.8307
P52306;P52306-5;P52306-4;P52306-2;P52306-3;P52306-6;D6RHH8;D6RHZ7;D6RB97;H0Y8M2;D6REZ0;D6RBC6;D6RC12	Rap1 GTPase-GDP dissociation stimulator 1	RAP1GDS1		12	24.4	0.95994	0.031	-0.087	8.14482	9.16349
P21283;E7EV59	V-type proton ATPase subunit C 1	ATP6V1C1		19	48.4	0.95994	0.031	0.104	7.93307	9.00141
Q8NCW5;Q8NCW5-2;Q5T3I3;Q5T3I4	NAD(P)H-hydrate epimerase	APOA1BP		5	21.5	0.959997	0.014	-0.119	6.86844	9.06103
O75818;O75818-2;F8WC38	Ribonuclease P protein subunit p40	RPP40		6	22.6	0.959997	0.014	-0.123	7.7415	8.96222
O95747;C9JIG9;F8WBK9	Serine/threonine-protein kinase OSR1	OXSR1		12	24.5	0.962496	0.015	0.047	7.72477	9.29982
Q14147;H7C504	Probable ATP-dependent RNA helicase DHX34	DHX34		18	20.6	0.962496	0.015	0.028	6.95063	7.98991
Q9P0L0;Q9P0L0-2;J3QKM9	Vesicle-associated membrane protein-associated protein A	VAPA		11	44.6	0.962806	0.024	-0.006	8.56046	9.23116
Q92538	Golgi-specific brefeldin A-resistance guanine nucleotide exchange factor 1	GBF1		15	10.4	0.962806	0.024	-0.214	8.30532	8.82138
O60343;O60343-3;O60343-2;O60343-5;O60343-4;Q5JU47	TBC1 domain family member 4	TBC1D4		25	22.1	0.962806	0.024	0.149	8.70327	9.46592
B1AKR6;Q9NP97;B4DFR2;H3BQI1;Q8TF09;Q7Z4M1;Q9NP97-2;H3BPA0;H3BNG9	Dynein light chain roadblock-type 1	DYNLRB1		7	56.1	0.96358	0.03	-0.001	8.11068	8.88936
Q9Y281;Q9Y281-3;F8WDN3;G3V2U0	Cofilin-2	CFL2		9	60.8	0.96358	0.03	-0.018	7.98278	8.7028
Q86U38;A8MY76	Pumilio domain-containing protein C14orf21	C14orf21		7	14.6	0.963927	0.011	-0.194	7.81862	7.55879
Q12765-2;Q12765;Q12765-3;C9K052;B4DIV7;C9J7U9;B8ZZP4	Secernin-1	SCRN1		11	30.4	0.963927	0.011	0.064	8.07695	8.73369
H0YMV8;Q71UM5;C9JLI6;C9J1C5	40S ribosomal protein S27;40S ribosomal protein S27-like	RPS27L		5	35	0.964437	0.017	-0.169	8.97515	8.94771
P06733;P06733-2;K7EM90;K7EKN2;K7EPM1;E5RG95;E5RI09	Alpha-enolase	ENO1		32	71.2	0.964437	0.017	-0.051	9.41534	10.2248
O60563;A9XU13;C9JUL2	Cyclin-T1	CCNT1		35	50.4	0.964437	0.017	0.096	10.2846	10.4571
Q15286;F5H157;Q15286-2;F5H7F8	Ras-related protein Rab-35	RAB35		6	26.9	0.964969	0.043	0.066	7.15229	8.55729
Q9UH65;E7EMB1;E9PJM7;E9PJK8	Switch-associated protein 70	SWAP70		15	28.7	0.965746	0.008	0.164	8.34435	9.54552
Q86XI2-2;Q86XI2;H0Y6U5;F5H7R2;F8WE06	Condensin-2 complex subunit G2	NCAPG2		8	10.1	0.966937	0.023	-0.074	8.33846	8.79543
P18206;P18206-2;Q5JQ13;P18206-3;B4DTM7	Vinculin	VCL		38	43.9	0.966937	0.023	0.062	8.7628	9.71251
Q8WVX9;E9PNW8	Fatty acyl-CoA reductase 1	FAR1		5	12.6	0.967933	0.012	-0.14	7.90154	8.62167
J3KPA3;B1AKJ6;Q96SU4;Q96SU4-2;Q96SU4-7;Q96SU4-6;E9PJW9;Q96SU4-3;Q96SU4-4;Q96SU4-5;H0YE19;G8JLK0;E9PNR1;E9PLH0;E9PJ80;H0YCW0;E9PKX6	Oxysterol-binding protein;Oxysterol-binding protein-related protein 9	OSBPL9		18	27.1	0.967933	0.012	0.191	7.86309	9.13464
P26038	Moesin	MSN		37	57.7	0.96932	0.005	0.034	9.28007	10.1645
O75533;B4DGZ4;O75533-2;H7C341;F8WC19	Splicing factor 3B subunit 1	SF3B1		45	45.5	0.96932	0.005	0.165	9.05267	9.70377
Q92616	Translational activator GCN1	GCN1L1		72	33.9	0.96932	0.005	-0.059	9.06452	9.47593
Q08211;Q08211-2	ATP-dependent RNA helicase A	DHX9		51	49	0.969515	0.016	-0.021	9.38986	10.1982
Q9H9A5;Q9H9A5-6;Q9H9A5-2;Q9H9A5-3;Q9H9A5-4;E9PCN5;B7Z5B3;Q9H9A5-5;H7C1X9;H7C0K1	CCR4-NOT transcription complex subunit 10	CNOT10		6	9.4	0.969993	0.018	0.164	6.84379	8.44902
Q86YP4-3;Q86YP4;Q86YP4-2;B4DKZ7;C9JJK9;C9JHD7;C9JGN4;F5H7D9;C9JMI3;C9JVY3	Transcriptional repressor p66-alpha	GATAD2A		11	22.9	0.970356	0.041	0.641	7.14263	7.98415
P61106	Ras-related protein Rab-14	RAB14		13	71.2	0.970356	0.041	-0.081	7.71008	9.25946
Q9UKM9;Q9UKM9-2;Q5QPL9;Q5QPM1;Q5QPM0;Q5QPM2	RNA-binding protein Raly	RALY		10	34	0.97086	0.028	0.37	8.02716	8.69006
Q9NZJ0;F5GZ90;Q9NZJ0-2	Denticleless protein homolog	DTL		19	29.3	0.971068	0.022	0.159	8.5283	9.33435
Q9NSD9;F5H6Y1	Phenylalanine--tRNA ligase beta subunit	FARSB		22	37.4	0.971939	0.013	0.149	8.2337	9.13261
Q96KA5;Q96KA5-2;G5E9Z2	Cleft lip and palate transmembrane protein 1-like protein	CLPTM1L		6	14.9	0.974501	0.027	-0.455	7.82233	8.21458
P23246;P23246-2;H0Y9K7;H0Y9U2	Splicing factor, proline- and glutamine-rich	SFPQ		27	38.6	0.974594	0.015	0.001	8.9029	9.58415
Q00839-2				33	38.2	0.974594	0.015	0.077	9.56995	10.0834
P15374;Q5TBK7	Ubiquitin carboxyl-terminal hydrolase isozyme L3	UCHL3		12	57.8	0.975199	0.021	-0.113	8.572	9.35232
Q14566	DNA replication licensing factor MCM6	MCM6		29	42	0.975454	0.006	0.099	9.15045	9.84137
P13797;B4DGB4;F8W8D8;B7Z6M1;U3KQI3;B4DI60;P13796;H7C4N2;Q5TBN3;U3KQL8;F2Z2Z9	Plastin-3	PLS3		31	59.7	0.975454	0.006	-0.044	9.16389	10.3374
P35579;P35579-2;Q5BKV1;B1AH99;A7E2Y1;P11055;Q9UKX3;P12883;REV__Q9UKV3;REV__Q9UKV3-5;REV__E7EQT4;REV__S4R3H4	Myosin-9	MYH9		141	67.5	0.975454	0.006	-0.011	10.1544	11.0034
O95394-4;O95394-3;O95394;J3KN95;D6RF77;D6RCQ8;H0Y987;D6RIS6;D6RC77;H0Y8I3;D6RCD1	Phosphoacetylglucosamine mutase	PGM3		18	36	0.975529	0.01	0.04	8.44974	10.2575
Q15907;P62491;H3BSC1;B4DMK0;H3BMH2;J3KQP6;P62491-2;B4DQU5	Ras-related protein Rab-11B;Ras-related protein Rab-11A	RAB11B;RAB11A		7	34.4	0.975744	0.039	-0.065	7.76416	9.31764
Q53GS9;B9A018;Q53GS9-3;Q53GS9-2;F8WC91;C9JIU2	U4/U6.U5 tri-snRNP-associated protein 2	USP39		15	35.4	0.978143	0.026	0.139	8.01167	9.16432
Q14790-9;Q14790-4;Q14790;Q14790-2;Q14790-7;Q14790-8;Q14790-3;Q14790-5;Q14790-6;E7EQ06;E7ETB7;E7EVN1;E7EQ01;H7C0E2;H7BZM4	Caspase-8;Caspase-8 subunit p18;Caspase-8 subunit p10	CASP8		11	18.6	0.978438	0.038	0.09	7.23159	8.58677
O95373;E9PLJ0;E9PLB2	Importin-7	IPO7		31	38.8	0.979674	0.014	0.016	9.32978	9.9552
Q99613;H3BRV0;B5ME19;H3BPE4;H3BPE3;H3BTY8	Eukaryotic translation initiation factor 3 subunit C	EIF3C;EIF3CL		38	36	0.979674	0.014	0.081	9.24872	10.1781
P32969;H0Y9V9;D6RAN4;E7ESE0;H0Y9R4	60S ribosomal protein L9	RPL9		8	43.8	0.979955	0.015	0.38	8.03654	8.87074
Q8IU85;Q8IU85-2	Calcium/calmodulin-dependent protein kinase type 1D	CAMK1D		5	13	0.979992	0.022	-0.081	7.07298	8.06115
Q9H4L7-2;Q9H4L7;Q9H4L7-3;D6RAY8;F8W9M2	SWI/SNF-related matrix-associated actin-dependent regulator of chromatin subfamily A containing DEAD/H box 1	SMARCAD1		15	16.7	0.981785	0.025	0.108	7.93573	8.895
Q5VTR2;C9JXC9;C9J0A5;C9JWJ4	E3 ubiquitin-protein ligase BRE1A	RNF20		17	17.9	0.981785	0.025	-0.026	7.92537	8.80297
Q9NYH9;J3KRR8;J3QSA7	U3 small nucleolar RNA-associated protein 6 homolog	UTP6		24	43.2	0.981785	0.025	0.149	8.11146	9.40855
O15397;O15397-2;H0YH64;F5H2I3;F5H244	Importin-8	IPO8		11	13	0.985428	0.024	-0.077	8.13123	8.81675
O43592;F8WDU6;F5GYW6;F5GZM3	Exportin-T	XPOT		14	19.4	0.985428	0.024	-0.159	7.82734	8.52822
Q71RC2-4;Q71RC2;Q71RC2-3;Q71RC2-5;Q71RC2-6;Q71RC2-2;Q71RC2-7;Q96J85;F8VY40;F8W1I4;F8W1Z5;E5RHZ8	La-related protein 4	LARP4		14	20.7	0.985428	0.024	0.087	7.79109	9.02876
P41250;H7C443	Glycine--tRNA ligase	GARS		21	33	0.985428	0.024	-0.069	8.20855	9.506
P46977;E9PNQ1;E9PI32;E9PN73;E9PIJ8	Dolichyl-diphosphooligosaccharide--protein glycosyltransferase subunit STT3A	STT3A		6	8.1	0.987494	0.025	-0.128	7.30303	8.24197
Q9NZ09-4;Q9NZ09;Q9NZ09-2;Q9NZ09-3	Ubiquitin-associated protein 1	UBAP1		8	23.7	0.987494	0.025	0.038	7.64218	8.411
O43765;K7EMD6	Small glutamine-rich tetratricopeptide repeat-containing protein alpha	SGTA		7	23	0.987598	0.018	-0.063	8.40683	9.71796
P08758;D6RBL5;E9PHT9;D6RBE9;D6RCN3	Annexin A5;Annexin	ANXA5		23	63.4	0.989836	0.012	0.058	9.09563	9.81574
Q13200;E7EW34;E9PCS3;C9JPC0;H7C1H2;H7C2Q3;F8WBS8	26S proteasome non-ATPase regulatory subunit 2	PSMD2		52	65.9	0.989836	0.012	-0.006	9.63006	10.4242
P24534;C9JZW3;F2Z2G2;F8WF65	Elongation factor 1-beta	EEF1B2		9	39.6	0.99021	0.013	-0.02	8.4539	8.56397
P49459;P49459-2;P49459-3	Ubiquitin-conjugating enzyme E2 A	UBE2A		3	18.4	0.991732	0.017	0.016	8.31738	9.50351
P02792	Ferritin light chain	FTL		7	43.4	0.991981	0.018	-0.153	8.16514	9.29346
Q13888;Q6P1K8;D6RID8;J3KQC7;D6RJD3;F5GZM1;D6RGC9;D6RIT7;R4GMS9;D6RAW1;R4GMV2	General transcription factor IIH subunit 2;General transcription factor IIH subunit 2-like protein	GTF2H2;GTF2H2C		9	25.3	0.992496	0.027	0.241	7.75866	9.08367
Q9NU22;Q5T795	Midasin	MDN1		24	5.4	0.992713	0.022	0.361	7.84879	8.57857
P0C0S8;Q6FI13;Q93077;Q16777;Q9BTM1;Q96KK5;Q99878;Q9BTM1-2;H0YFX9;REV__Q8NB25;REV__Q8NB25-3;REV__Q8NB25-2;REV__Q8NB25-4;REV__H7BY63;REV__E7EQ67;REV__H0Y672;Q71UI9-5	Histone H2A type 1;Histone H2A type 2-A;Histone H2A type 1-C;Histone H2A type 2-C;Histone H2A.J;Histone H2A type 1-H;Histone H2A type 1-J;Histone H2A	HIST1H2AG;HIST2H2AA3;HIST1H2AC;HIST2H2AC;H2AFJ;HIST1H2AH;HIST1H2AJ		7	38.5	0.993862	0.009	-0.161	10.7208	10.8646
Q70CQ2;Q70CQ2-2;Q70CQ2-3;H7C183;H7C150;H7BZ73	Ubiquitin carboxyl-terminal hydrolase 34	USP34		77	25.3	0.993862	0.009	0.073	9.24532	9.72888
Q9NQS7;Q9NQS7-2;E9PM67	Inner centromere protein	INCENP		11	11.7	0.994609	0.032	-0.073	7.37232	7.72227
Q75N03;B7ZM03;C9J2P9;C9K074;F8WEM5	E3 ubiquitin-protein ligase Hakai	CBLL1		12	33.2	0.994918	0.011	0.101	8.93545	8.45402
P52701;B4DF41;P52701-2;F5H2F9;F8WAX8;C9J7Y7;C9J8Y8;C9JH55;F8W7G9;U3KQ72	DNA mismatch repair protein Msh6	MSH6		31	25.8	0.994998	0.028	0.066	7.70028	9.17665
P62917;E9PKZ0;E9PKU4;G3V1A1;E9PP36	60S ribosomal protein L8	RPL8		13	34.2	0.995105	0.014	-0.136	8.57136	8.69869
Q05086;Q05086-3;Q05086-2;S4R306	Ubiquitin-protein ligase E3A	UBE3A		32	39.4	0.995866	0.016	-0.022	8.62801	9.56624
Q96A65;B7Z321;Q96A65-2;F5GZT1;B7Z4J9	Exocyst complex component 4	EXOC4		23	30.8	0.995991	0.019	-0.093	8.20596	8.98789
Q96SN8;Q96SN8-3;Q96SN8-4;Q96SN8-2;F8WCI3;B1AMJ5;F8WF55;Q5JTU8;F8WBJ0;C9K0C9	CDK5 regulatory subunit-associated protein 2	CDK5RAP2		32	18.5	0.995991	0.019	-0.282	8.19985	9.36765
Q12874;E7EUT8	Splicing factor 3A subunit 3	SF3A3		10	23.6	0.996357	0.021	0.227	8.22813	9.6057
Q9H0A8;H3BQF2;Q9H0A8-2;H3BM91;H3BUL2;H3BPG2;H3BRX0	COMM domain-containing protein 4	COMMD4		6	36.2	0.997499	0.029	-0.187	7.32661	8.03356
Q93096;Q12974;Q5TCM7;Q12974-3;R4GN50;Q12974-2;E9PRR9;E9PJC0;E9PML8;E9PMY3	Protein tyrosine phosphatase type IVA 1;Protein tyrosine phosphatase type IVA 2	PTP4A1;PTP4A2		5	32.9	1	0.03	0.087	7.75999	9.07821
Q04721	Neurogenic locus notch homolog protein 2;Notch 2 extracellular truncation;Notch 2 intracellular domain	NOTCH2		9	4.5	1	0.015	0.086	8.28943	8.64844
Q14103;Q14103-3;H0Y8G5;Q14103-2;B4DTC3;Q14103-4;H0YA96;D6RAF8;F5H6R6;D6RF44;D6RD83;D6RBQ9	Heterogeneous nuclear ribonucleoprotein D0	HNRNPD		10	36.1	1	0.015	0.02	8.60467	9.19487
Q96IV0;Q96IV0-2;Q96IV0-3;Q96IV0-5;H0Y2P2;Q9NV10;C9JU75	Peptide-N(4)-(N-acetyl-beta-glucosaminyl)asparagine amidase	NGLY1		15	25.4	1	0.02	-0.131	8.14813	9.0582
Q96JH7	Deubiquitinating protein VCIP135	VCPIP1		20	22.3	1	0.02	0.088	7.9785	9.16063
P05141	ADP/ATP translocase 2	SLC25A5		26	58.7	1	0.01	-0.055	9.619	10.3837
B4DWW4;P25205;J3KQ69;Q7Z6P5	DNA replication licensing factor MCM3	MCM3		36	53.2	1	0.01	0.015	8.84315	9.70343

## Sheet: Repl2_Significants Control6-0
SIGNIFICANT PROTEIN GROUPS FOR THE COMPARISON shControl 6' / Unstimulated _ Replica 2 (p< 0.001)
Protein IDs	Protein names	Gene names	Log2 (shControl 6/0_R2) B significant	Peptides	Sequence coverage [%]	Log2 (shControl 6/0_R2) Significance B	Log2 (shControl 6/0_R1)	Log2 (shControl 6/0_R2)	Log10 (Int H+M_R1)	Log10 (Int H+M_R2)
P14174	Macrophage migration inhibitory factor	MIF	+	2	17.4	1.62779e-06	-0.154	-0.902	7.47717	8.72807
P53999	Activated RNA polymerase II transcriptional coactivator p15	SUB1	+	2	18.9	0.000253112	0.077	0.506	8.14299	9.56797
Q15125;C9JJ78;C9J719	3-beta-hydroxysteroid-Delta(8),Delta(7)-isomerase	EBP	+	2	12.2	0.000121804	-0.065	-0.549	8.47645	8.8146
P06314;P06313;P06312;P01625;P83593	Ig kappa chain V-IV region B17;Ig kappa chain V-IV region JI;Ig kappa chain V-IV region;Ig kappa chain V-IV region Len;Ig kappa chain V-IV region STH	IGKV4-1	+	2	13.4	0.000240853	-2.017	-0.683	7.61838	6.98164
Q6EEV6	Small ubiquitin-related modifier 4	SUMO4	+	3	25.3	0.000273513	0.238	0.359	9.34279	10.1891
Q9UBE8;H0YD75	Serine/threonine-protein kinase NLK	NLK	+	3	6.8	8.20057e-05	-0.301	-0.735	7.46963	7.75328
Q5RI15-2;Q5RI15	Cytochrome c oxidase protein 20 homolog	COX20	+	4	30.8	0.000680642	0.354	-0.484	7.42768	8.82806
P05423;E5RHT4;E7EQ68	DNA-directed RNA polymerase III subunit RPC4	POLR3D	+	4	10.1	0.000144696	-0.997	0.85	7.25222	7.73931
G5E9I4;H0YCF7;Q9HCU9;E9PJF5;E9PPD1	Breast cancer metastasis-suppressor 1	BRMS1	+	5	25.5	2.71365e-08	0.244	-1.051	6.5937	7.86963
G5E9Q6;P35080-2;C9J0J7;P35080;C9JQ45;C9J712;C9J2N0	Profilin;Profilin-2	PFN2	+	5	35.6	8.54065e-06	0.546	0.99	6.54895	8.1836
Q8IU81	Interferon regulatory factor 2-binding protein 1	IRF2BP1	+	6	16.3	4.25785e-05	-0.252	0.913	7.5134	8.19828
Q15004;H0YMA4;H0YKX3;Q15004-2	PCNA-associated factor	PAF;KIAA0101	+	6	69.4	3.26894e-13	-0.488	-0.715	9.32247	9.94263
B7Z4C8;P62899-2;P62899;P62899-3;B7Z4E3;C9JU56;H7C2W9;B8ZZK4	60S ribosomal protein L31	RPL31	+	6	39.2	5.15366e-69	0.001	3.032	7.47128	9.09648
Q96KR1;H0Y8W1	Zinc finger RNA-binding protein	ZFR	+	7	8.7	9.84757e-09	-0.166	-1.085	7.47847	8.70019
P31151;Q86SG5	Protein S100-A7;Protein S100-A7A	S100A7;S100A7A	+	7	67.3	3.90018e-09	-1.073	1.299	8.38437	8.08945
O95707;K7ERD7;K7EQV2;A8MYC1;K7ESH8;K7EK50	Ribonuclease P protein subunit p29	POP4	+	7	39.1	0.000991163	-0.288	0.741	7.56091	8.0276
P28562	Dual specificity protein phosphatase 1	DUSP1	+	8	20.2	1.06747e-27	-0.418	2.378	7.17267	7.55199
O95948;O60422;Q9UBC0;U3KQR8;H7C5F3	One cut domain family member 2	ONECUT2	+	8	19.2	8.68533e-05	-0.321	-0.561	7.85384	8.8377
P61201-2;P61201;B4DIH5;H0YKU5;H0YM03	COP9 signalosome complex subunit 2	COPS2	+	8	20.4	0.000333583	-0.115	-0.386	7.90617	9.22987
P62829;J3KT29;C9JD32;B9ZVP7;J3KTJ3;J3QQT9	60S ribosomal protein L23	RPL23	+	8	52.9	1.19744e-06	-0.183	0.664	8.18525	9.31124
B4DT67;B4DRE6;Q9NUQ6;Q9NUQ6-2;B8ZZZ7;F8W6C2;C9JW67;C9JGM8;F8VT91;F8VZ02;C9JKE4;F2Z2S1;H7C2G5;C9J8M7;C9IZC3;F8WAV0;Q4ZFW0	SPATS2-like protein	SPATS2L	+	8	16	0.000394719	-0.468	-0.658	7.56845	8.24717
Q96L92;Q96L92-3;Q96L92-2;Q96L92-4;O60759;B4DWH9;C9JSM2	Sorting nexin-27	SNX27	+	9	20.5	6.58295e-58	-0.383	1.562	7.67696	9.98159
Q9UHD1;Q9UHD1-2;E9PPQ5;E9PSD5;E9PIZ4;E9PHZ2	Cysteine and histidine-rich domain-containing protein 1	CHORDC1	+	10	39.2	0.000906055	0.216	0.461	8.42444	9.21461
Q9ULH1-2;Q9ULH1;H0YBF7;H0YBM4;H0YBY9;E5RHD7	Arf-GAP with SH3 domain, ANK repeat and PH domain-containing protein 1	ASAP1	+	10	10.8	1.45106e-16	1.738	1.809	7.72731	8.4009
H0Y7A7;E7ETZ0;P62158;E7EMB3;Q96HY3;G3V361;G3V479;M0QZ52;F8WBR5;G3V226	Calmodulin	CALM2;CALM1	+	10	36.4	0.000118851	0.645	0.531	8.93868	9.62191
P62993;P62993-2;J3KT38;J3QRL5;J3QLF6	Growth factor receptor-bound protein 2	GRB2	+	11	50.2	7.56142e-18	1.291	1.159	8.01471	9.49966
J3KPX7;Q99623;F5GY37;Q99623-2;F5GWA7;F5H3X6;F5H0C5;F5H2D2	Prohibitin-2	PHB2	+	11	45.8	0.000372306	-0.321	-0.661	7.25737	8.29548
Q01581;D6RIW1	Hydroxymethylglutaryl-CoA synthase, cytoplasmic	HMGCS1	+	12	32.5	1.41124e-05	-0.049	-0.472	7.4544	9.58507
Q3SYB4;Q96P63	Serpin B12	SERPINB12	+	12	30.6	0.000187802	0.333	0.836	8.34848	6.94253
Q9NZT1	Calmodulin-like protein 5	CALML5	+	13	93.8	0.000131701	-0.071	0.855	8.04826	8.09158
P29353-6;P29353;P29353-7;P29353-2;P29353-3;P29353-5;Q5T182;H0Y539;Q5T181;Q5T188;Q5T187;P98077	SHC-transforming protein 1	SHC1	+	13	31.7	1.8243e-144	3.427	4.414	8.27054	8.79759
Q5T749	Keratinocyte proline-rich protein	KPRP	+	14	25.6	1.2179e-05	-0.267	-0.82	7.41413	8.55437
P38159;P38159-2;H3BT71;H0Y6E7;Q96E39;H3BUY5;B3KRG5;P38159-3;H3BR27;O75526;Q8N7X1;H3BNC1	RNA-binding motif protein, X chromosome;RNA-binding motif protein, X chromosome, N-terminally processed;RNA binding motif protein, X-linked-like-1;RNA binding motif protein, X-linked-like-1, N-terminally processed	RBMX;RBMXL1	+	14	37.6	7.40787e-05	0.168	0.885	8.45491	8.20947
Q9H3M7;F6RIS4	Thioredoxin-interacting protein	TXNIP	+	15	37.6	1.93097e-05	-0.271	-0.417	8.84201	9.65862
Q9H792;H0YN99;H3BUZ5;H3BUE6	Pseudopodium-enriched atypical kinase 1	PEAK1	+	18	14.5	1.04381e-10	1.499	1.422	7.82594	8.59469
Q6PJT7;Q6PJT7-2;Q6PJT7-5;Q6PJT7-9;H0YJA2;G3V256;Q6PJT7-3;Q6PJT7-4;G3V5I6;G3V3Y4;G3V411;G3V3R9;G3V572;G3V240;G3V4R5;G3V473;Q6PJT7-6;Q6PJT7-8;H0YJ51;H0YJ87;G3V2X4	Zinc finger CCCH domain-containing protein 14	ZC3H14	+	19	31.5	0.000224789	0.726	0.51	8.01165	9.39773
Q96T37;Q96T37-3;Q96T37-2	Putative RNA-binding protein 15	RBM15	+	20	26.2	2.23605e-10	0.035	1.397	8.26989	8.15969
Q8TF42	Ubiquitin-associated and SH3 domain-containing protein B	UBASH3B	+	21	38.8	1.73832e-37	2.125	1.712	8.53674	9.45549
P31944	Caspase-14;Caspase-14 subunit p19;Caspase-14 subunit p10	CASP14	+	25	68.2	8.74205e-09	-1.389	1.27	8.26175	7.55322
Q13191;E7ENW2;Q13191-2;B5MC15;Q13191-3;Q68CY2;E9PHA9;F5H4J9;C9JRB3;C9JU85	E3 ubiquitin-protein ligase CBL-B	CBLB	+	30	33.9	5.57206e-96	2.965	2.767	8.90958	9.48744
Q9UBC2-2;Q9UBC2;Q9UBC2-3;M0R165;Q9UBC2-4;M0R2S2;M0R3I1;M0R1V5;M0QX30;M0R330;K7EJR2	Epidermal growth factor receptor substrate 15-like 1	EPS15L1	+	34	52.2	4.40738e-52	1.871	1.479	8.81428	9.75079
P22681;Q9ULV8	E3 ubiquitin-protein ligase CBL	CBL	+	40	53.4	2.0687e-24	0.421	0.995	9.45876	9.8592
Q02952;Q02952-2;Q02952-3	A-kinase anchor protein 12	AKAP12	+	40	35	1.35818e-05	0.163	0.428	8.85683	9.67602
Q9Y4E8;Q9Y4E8-3;Q9Y4E8-2;E9PCQ3;Q9Y4E8-4;H0YI31;F8W0H4;F8VZG8;F8VVY7;H0YI26;H0YHM4;H0YH96	Ubiquitin carboxyl-terminal hydrolase 15;Ubiquitin carboxyl-terminal hydrolase	USP15	+	41	45.3	2.26412e-05	0.21	0.417	8.83438	9.90485
O15357;O15357-2;H7BXR2;H0YFZ4;F5GY16;Q92835;Q92835-2;Q92835-3;H7C292;H7C2V3;H0Y5Q9;F5GXI6;F5H588	Phosphatidylinositol 3,4,5-trisphosphate 5-phosphatase 2	INPPL1	+	42	38.1	2.3394e-06	0.719	0.464	8.82351	9.75478
P11387;Q969P6;Q969P6-2;E5RIC7;E5RFS0;E5RJ95;E5RGR2;E5RFE3;E5RGR4;E5RGE7;H0YC03;H0YAR3;H0YBR3;E5RJ33	DNA topoisomerase 1	TOP1	+	42	50.7	0.000748594	0.269	0.333	9.4256	10.4075
Q96AQ6;Q96AQ6-2;F5H2F6;B4E1J0;Q96AQ6-3;Q5T173;F2Z2Z8	Pre-B-cell leukemia transcription factor-interacting protein 1	PBXIP1	+	43	54.4	3.16003e-05	-0.186	-0.406	9.34793	10.1585
P00533;E9PFD7;Q504U8;P00533-3;P00533-4;P00533-2;C9JYS6;Q15303;Q15303-2;Q15303-3;Q15303-4;P04626;P04626-4;J3QLU9;B4DTR1;P04626-2;P04626-3;H3BLT0;J3KTI5	Epidermal growth factor receptor	EGFR	+	51	48.7	9.18524e-172	2.509	2.716	9.3859	10.2193
P42566;B1AUU8;P42566-2;H7BYP0;S4R3U1	Epidermal growth factor receptor substrate 15	EPS15	+	54	70.1	1.76415e-16	1.428	0.805	9.75656	10.5469
O95271;E7EQ52;O95271-2;E7EWY6;E5RHD2;H0YAW5	Tankyrase-1	TNKS	+	58	51	0.000721061	0.035	0.334	9.51743	10.2589
P33552	Cyclin-dependent kinases regulatory subunit 2	CKS2		2	25.3	0.0876935	-0.237	-0.3	7.06275	8.1699
Q9BPU6;E7EWB4	Dihydropyrimidinase-related protein 5	DPYSL5		2	3.7	0.113606	-0.107	-0.219	8.67843	9.03413
Q9NXT0;Q9NXT0-3	Zinc finger protein 586	ZNF586		2	2.2	0.893386	0.083	0.019	9.82119	10.3233
P63146;H0Y9V2;H0YA80	Ubiquitin-conjugating enzyme E2 B	UBE2B		2	19.7	0.893623	0.172	0.035	8.53134	9.02541
Q86X27;U5GXR8;Q86X27-2	Ras-specific guanine nucleotide-releasing factor RalGPS2	RALGPS2		2	4.5	0.977736	-0.073	0.039	6.77998	7.51714
Q9Y679;Q9Y679-2;Q9Y679-3	Ancient ubiquitous protein 1	AUP1		2	5.3	0.0968209	0.142	0.39	7.59931	7.82952
F8VYN9;P40616;B4DWW1;B4DZG7	ADP-ribosylation factor-like protein 1	ARL1		2	11.9	0.793677	-0.038	-0.018	7.87083	8.05632
P63173;J3QL01;J3KT73;J3KSP2	60S ribosomal protein L38	RPL38		2	24.3	0.885354	-0.102	0.064	7.73754	8.42966
E9PE01;Q9NQX4;Q6P1W8;H0YMK3;H0YM93	Unconventional myosin-Vc	MYO5C		2	8.3	0.916167	0.018	0.011	9.62433	9.36496
P14678-3;B3KVR1;P14678;P63162;P14678-2;J3QLE5;S4R3P3;J3KRY3	Small nuclear ribonucleoprotein-associated protein;Small nuclear ribonucleoprotein-associated proteins B and B;Small nuclear ribonucleoprotein-associated protein N	SNRPN;SNRPB		2	5.2	0.0839515	-0.154	-0.304	7.90181	8.43921
Q15746;Q15746-6;Q15746-2;Q15746-5;Q15746-7;B4DUE3;Q15746-3;Q15746-4	Myosin light chain kinase, smooth muscle;Myosin light chain kinase, smooth muscle, deglutamylated form	MYLK		2	0.8	0.514864	-0.402	-0.094	7.41682	8.32774
P32121-4;P32121-3;P32121;P32121-2;P32121-5;Q68DZ5;K7EL17;J3KPP7;P49407;P49407-2;P36575;P36575-2;H0YET9	Beta-arrestin-2;Beta-arrestin-1;Arrestin-C	ARRB2;DKFZp686L0365;ARRB1;ARR3		2	5.1	0.929581	-0.354	0.052	7.3712	8.18071
Q9BTV4	Transmembrane protein 43	TMEM43		3	8.8	0.101861	-0.239	-0.286	6.96096	8.07802
Q9H3N1	Thioredoxin-related transmembrane protein 1	TMX1		3	11.4	0.65123	-0.024	-0.054	7.27621	8.80498
Q13489	Baculoviral IAP repeat-containing protein 3	BIRC3		3	5.5	0.778847	-0.069	-0.029	8.25366	8.81823
Q9NZ45	CDGSH iron-sulfur domain-containing protein 1	CISD1		3	36.1	0.918309	0.238	0.013	7.34725	8.42752
Q9NV56	MRG-binding protein	MRGBP		3	15.2	0.885354	0.073	0.064	6.76416	8.14276
Q13442	28 kDa heat- and acid-stable phosphoprotein	PDAP1		3	21.5	0.783763	-0.09	0.092	8.00449	8.50271
Q14146;Q5VYD0	Unhealthy ribosome biogenesis protein 2 homolog	URB2		3	2	0.272451	0.161	-0.181	6.81047	7.62463
Q9BRX8;Q9BRX8-2	Redox-regulatory protein FAM213A	FAM213A		3	16.6	0.414852	0.059	-0.126	7.13066	7.99924
D6RCF4;Q8N5K1	CDGSH iron-sulfur domain-containing protein 2	CISD2		3	24.8	0.942765	-0.256	0.019	7.41312	8.49206
P63172;Q5VTU3	Dynein light chain Tctex-type 1	DYNLT1		3	49.6	0.579929	0.463	0.152	8.37703	8.32291
O95478;H0YAI9	Ribosome biogenesis protein NSA2 homolog	NSA2		3	8.5	0.413012	-0.075	0.209	7.7036	7.66129
Q9NZD2;F5H0U5;F5GZ49	Glycolipid transfer protein	GLTP		3	12.9	0.18581	-0.035	-0.225	6.91595	8.33758
P68036-3;P68036;P68036-2	Ubiquitin-conjugating enzyme E2 L3	UBE2L3		3	12.7	0.279167	0.11	-0.146	7.9586	8.96678
Q15102;M0R1K3;M0R389	Platelet-activating factor acetylhydrolase IB subunit gamma	PAFAH1B3		3	15.2	0.48553	-0.227	-0.103	6.89438	8.20001
Q9Y6B2;Q9Y6B2-2;H0YN68	EP300-interacting inhibitor of differentiation 1	EID1		3	20.3	0.49772	-0.054	-0.087	7.89133	8.90305
P49459;P49459-2;P49459-3	Ubiquitin-conjugating enzyme E2 A	UBE2A		3	18.4	0.951038	0.017	0.016	8.31738	9.50351
P49458;P49458-2;E9PE20	Signal recognition particle 9 kDa protein	SRP9		3	33.7	0.933278	0.134	0.051	8.06617	8.34128
P46527;E7ES52;H7C2T1	Cyclin-dependent kinase inhibitor 1B	CDKN1B		3	19.7	0.787339	0.299	0.091	7.79521	8.23213
Q96QD8;F8VUY8;Q96QD8-2	Sodium-coupled neutral amino acid transporter 2	SLC38A2		3	5.7	0.625286	-0.057	0.138	8.26982	8.02445
P37235;P84074;E9PC71;P61601	Hippocalcin-like protein 1;Neuron-specific calcium-binding protein hippocalcin	HPCAL1;HPCA		3	18.1	0.329878	-0.458	-0.157	7.20557	8.30977
Q9BSB4;F8VQD9;F8VVA0;H3BMZ4	Autophagy-related protein 101	ATG101;C12orf44		3	13.8	0.762222	0.498	-0.026	7.17378	8.26974
Q9BRA2;I3L3M7;I3L0K2;I3L2R6	Thioredoxin domain-containing protein 17	TXNDC17		3	26	0.308391	-0.222	0.252	7.2693	8.68614
Q9P287-2;Q9P287;Q9P287-3;Q9P287-4;B4E318	BRCA2 and CDKN1A-interacting protein	BCCIP		3	14.6	0.730706	-0.355	0.107	7.73538	8.56186
P53985;Q5T8R5;Q49A45;Q5T8R3;Q5T8R4	Monocarboxylate transporter 1	SLC16A1		3	8.4	0.0206703	0.177	0.41	7.89388	9.12183
P20340-2;H0YGL6;P20340-4;P20340;H7BYW1;Q9H0N0;Q14964;Q9NRW1;B7Z337;J3KR73;C9JU14;C9JB90	Ras-related protein Rab-6A	RAB6A		3	21.2	0.17995	0.037	0.2	8.408	9.34151
P26447	Protein S100-A4	S100A4		4	36.6	0.212553	-0.083	-0.17	8.32368	9.14173
Q9UGI0	Ubiquitin thioesterase ZRANB1	ZRANB1		4	9.9	0.861536	0.442	0.042	7.97508	8.7462
O76071	Probable cytosolic iron-sulfur protein assembly protein CIAO1	CIAO1		4	16.8	0.599179	-0.391	0.146	7.66805	8.24569
Q9UHQ9;H7C0R7	NADH-cytochrome b5 reductase 1	CYB5R1		4	14.1	0.212708	-0.353	-0.21	6.92492	7.83693
Q9NUQ3;Q9NUQ3-2	Gamma-taxilin	TXLNG		4	9.7	0.400334	0.208	-0.131	7.74998	8.25649
Q9UET6;B7Z4K4	Putative ribosomal RNA methyltransferase 1	FTSJ1		4	17.6	0.514864	-0.1	-0.094	7.00352	8.05111
Q14019;H3BT58	Coactosin-like protein	COTL1		4	28.2	0.945393	-0.116	0.002	7.94131	9.04051
P53816;F5H7E5	Group XVI phospholipase A1/A2	PLA2G16		4	33.3	0.051873	0.093	0.451	7.85911	8.37425
P62318;B4DJP7;H3BT13	Small nuclear ribonucleoprotein Sm D3	SNRPD3		4	33.3	0.0288939	-0.051	-0.307	8.14843	8.75818
Q96A26;F8W7Q4;E9PH05	Protein FAM162A	FAM162A		4	27.3	0.0109635	-0.385	-0.267	8.06655	9.37229
P35637;P35637-2;H3BPE7	RNA-binding protein FUS	FUS		4	13.5	0.327357	-0.318	-0.131	7.83984	8.89435
Q92688;Q92688-2;Q5T6W8	Acidic leucine-rich nuclear phosphoprotein 32 family member B	ANP32B		4	21.1	0.467822	0.07	-0.094	7.61813	8.81659
P53611;Q5T4U8;D3DQ78	Geranylgeranyl transferase type-2 subunit beta	RABGGTB		4	12.7	0.6883	-0.026	0.081	7.76001	8.76452
P83731;C9JNW5;C9JXB8	60S ribosomal protein L24	RPL24		4	25.5	0.410363	-0.071	0.21	8.29645	8.64733
P10398;B4DMG5;P10398-2	Serine/threonine-protein kinase A-Raf	ARAF		4	8.4	0.212577	-0.38	0.301	7.54143	8.05051
P61587;E9PFH1;Q53RZ3	Rho-related GTP-binding protein RhoE	RND3		4	16	0.0571286	0.172	0.442	7.58833	8.45417
Q8N3F0;Q8N3F0-2;Q8N3F0-4;C9JBT1	UPF0452 protein C7orf41	C7orf41		4	29	0.103894	0.067	-0.155	8.54711	9.74096
P62266;D6R9I7;D6RIX0;D6RDJ2	40S ribosomal protein S23	RPS23		4	28.7	0.391771	0.105	-0.134	8.21104	8.52799
B4E2P2;Q9UNL2;C9JA28;C9J365	Translocon-associated protein subunit gamma	SSR3		4	15.2	0.498455	0.225	-0.099	7.99918	8.36341
P40121;P40121-2;E7ENU9;B8ZZL6;H7C0X8	Macrophage-capping protein	CAPG		4	18.4	0.0531951	0.171	-0.344	7.78198	8.50511
P20936;E9PGC0;B4DTL2;P20936-2;Q68CU6	Ras GTPase-activating protein 1	RASA1		4	4.3	0.270217	-0.175	-0.182	7.1149	8.21571
Q13322;Q13322-4;Q13322-2;Q13322-3;H7C3B9	Growth factor receptor-bound protein 10	GRB10		4	9.6	0.51156	-0.991	-0.095	7.05499	8.05929
Q01650;Q92536;Q9UM01;G3V4Z6;H0YJ95	Large neutral amino acids transporter small subunit 1	SLC7A5		4	8.7	0.735959	0.091	0.07	8.64521	8.76617
Q15843;E9PL57;S4R3E9;E9PS38;F8VSA6	NEDD8	NEDD8;NEDD8-MDP1		4	45.7	0.282115	0.364	0.197	7.80602	9.14653
Q07812-2;Q07812;Q07812-8;Q07812-5;Q07812-7;Q07812-4	Apoptosis regulator BAX	BAX		4	21.1	0.519682	-0.036	-0.082	8.32613	8.80585
A6NCE7;Q9GZQ8;H3BTL1;Q9H492-2;Q9H492;H3BTE7	Microtubule-associated proteins 1A/1B light chain 3 beta 2;Microtubule-associated proteins 1A/1B light chain 3B;Microtubule-associated proteins 1A/1B light chain 3A	MAP1LC3B2;MAP1LC3B;MAP1LC3A		4	30.4	0.732	-0.124	-0.038	8.17098	9.00233
Q15642;Q15642-3;Q15642-2;Q15642-4;M0R0F9;M0R2H7;Q15642-5	Cdc42-interacting protein 4	TRIP10		4	7.8	0.0531951	-0.344	-0.344	7.97387	7.92804
Q13247;Q13247-3;Q13247-2;Q08170;Q13243;Q13243-3;F6T1J1;B4DUA4;B4DJK0	Serine/arginine-rich splicing factor 6	SRSF6		4	9.9	0.194399	1.187	0.312	8.074	8.21923
Q96AT9;E7EW52;Q96AT9-2;C9IZU8;B4E016;C9J9T0;Q96AT9-3;C9JPQ7;C9J6A7;C9J8S0;E7ESZ6;C9IYE8;C9JCL8;E9PBG9;F8WBT4	Ribulose-phosphate 3-epimerase	RPE		4	24.1	0.742757	0.199	-0.031	7.73699	8.64111
Q9H814	Phosphorylated adapter RNA export protein	PHAX		5	16	0.327339	0.202	-0.158	7.50608	8.37164
O43252	Bifunctional 3-phosphoadenosine 5-phosphosulfate synthase 1;Sulfate adenylyltransferase;Adenylyl-sulfate kinase	PAPSS1		5	11.7	0.472031	-3.238	-0.093	8.52215	8.82572
P61009	Signal peptidase complex subunit 3	SPCS3		5	23.9	0.516259	0.001	-0.051	8.18214	9.22563
P48507	Glutamate--cysteine ligase regulatory subunit	GCLM		5	24.1	0.533116	-0.811	0.167	7.17145	8.2408
Q9Y5A9;Q9Y5A9-2	YTH domain family protein 2	YTHDF2		5	8.3	0.136967	-0.045	-0.257	7.33206	8.22037
Q8WVX9;E9PNW8	Fatty acyl-CoA reductase 1	FAR1		5	12.6	0.374982	0.012	-0.14	7.90154	8.62167
O00264;B7Z1L3	Membrane-associated progesterone receptor component 1	PGRMC1		5	21.5	0.358719	0.005	-0.122	8.2227	8.78329
Q9HD45;Q5TB53	Transmembrane 9 superfamily member 3	TM9SF3;RP11-34E5.1		5	9.7	0.441756	-0.332	-0.117	7.18435	8.41704
Q8IU85;Q8IU85-2	Calcium/calmodulin-dependent protein kinase type 1D	CAMK1D		5	13	0.558806	0.022	-0.081	7.07298	8.06115
Q04760;Q04760-2	Lactoylglutathione lyase	GLO1		5	26.6	0.945393	-0.58	0.002	8.04734	8.99589
P09382;F8WEI7	Galectin-1	LGALS1		5	54.1	0.939752	-0.006	0.025	7.71492	8.89291
Q14116;Q14116-2	Interleukin-18	IL18		5	26.4	0.996289	0.058	0.034	8.01942	8.38412
P84090;G3V279	Enhancer of rudimentary homolog	ERH		5	49	0.879569	0.376	0.043	8.43186	9.41764
J3KQ48;Q9Y3E5	Peptidyl-tRNA hydrolase 2, mitochondrial	PTRH2		5	47.2	0.744741	0.151	0.068	7.74944	9.09602
Q6I9Y2;H7C5E3	THO complex subunit 7 homolog	THOC7		5	26.5	0.621175	0.249	0.097	7.85465	8.74183
Q14320;B0S8I6	Protein FAM50A	FAM50A		5	15.6	0.645182	-0.128	0.132	8.14944	8.4679
P84103;B4E241	Serine/arginine-rich splicing factor 3	SRSF3		5	34.8	0.621996	0.197	0.139	7.50399	8.2973
E9PB61;Q86V81	THO complex subunit 4	ALYREF		5	23.1	0.564112	0.397	0.157	7.732	8.57332
Q16270;Q16270-2	Insulin-like growth factor-binding protein 7	IGFBP7		5	27.3	0.171487	0.13	0.327	8.27697	8.27538
O60671;O60671-2;D6R9A1	Cell cycle checkpoint protein RAD1	RAD1		5	26.6	0.716595	-0.027	-0.041	7.64902	8.92279
P62263;E5RH77;H0YB22	40S ribosomal protein S14	RPS14		5	38.4	0.757916	-0.093	-0.033	8.09005	8.97928
P57088;D6RAA6;H0Y8N0	Transmembrane protein 33	TMEM33		5	19.8	0.955015	0.205	0.022	6.80657	8.24772
H7BZT4;P61956;P61956-2	Small ubiquitin-related modifier 2	SUMO2		5	36.8	0.265536	0.23	0.114	9.42671	10.5706
Q96IZ0;F8W1M8;H0YHP5	PRKC apoptosis WT1 regulator protein	PAWR		5	16.5	0.246807	0.033	0.282	8.13129	8.69263
P27797;K7EJB9;K7EL50	Calreticulin	CALR		5	13.2	0.181914	-0.025	0.32	7.6098	8.23244
P62316;P62316-2;K7ERG4;K7EJB5	Small nuclear ribonucleoprotein Sm D2	SNRPD2		5	45.8	0.146486	-0.017	-0.2	7.79802	8.76905
H0YMV8;Q71UM5;C9JLI6;C9J1C5	40S ribosomal protein S27;40S ribosomal protein S27-like	RPS27L		5	35	0.215077	0.017	-0.169	8.97515	8.94771
Q8NCW5;Q8NCW5-2;Q5T3I3;Q5T3I4	NAD(P)H-hydrate epimerase	APOA1BP		5	21.5	0.36958	0.014	-0.119	6.86844	9.06103
P49642;F8VNY2;F8VSB2;H0YIP2	DNA primase small subunit;DNA primase	PRIM1		5	18.1	0.793677	-0.174	-0.018	7.44088	8.54274
A8MU27;B4DUW4;A8MUA9;P55854	Small ubiquitin-related modifier 3	SUMO3		5	23.1	0.785063	0.101	0.059	8.42638	9.48364
P63220;Q8WVC2;Q9BYK1;Q9BYK2	40S ribosomal protein S21	RPS21		5	43.4	0.720239	0.08	0.11	7.93129	8.29141
O43709;C9K060;H7C0G4;H7C170	Uncharacterized methyltransferase WBSCR22	WBSCR22		5	19.2	0.163336	-0.223	0.207	7.99259	9.25384
Q9BZV1;Q9BZV1-2;K7EP32;K7ELN1	UBX domain-containing protein 6	UBXN6		5	20.4	0.207502	0.086	0.304	7.57195	8.20392
P42892;P42892-4;P42892-2;P42892-3;B4DKB2	Endothelin-converting enzyme 1	ECE1		5	8.7	0.508267	0.111	-0.096	7.40157	8.43551
Q9UIV1;Q9UIV1-2;H0YAV9;E5RGH2;H0YBT3	CCR4-NOT transcription complex subunit 7	CNOT7		5	28.1	0.78578	-0.56	-0.02	7.38858	8.27026
Q15758;M0QXM4;Q15758-2;Q15758-3;M0QX44	Neutral amino acid transporter B(0)	SLC1A5		5	10.9	0.819719	0.044	0.082	8.66705	8.64906
P21964;P21964-2;E7EMS6;E7EUU8;F8WBW9;H7BZ45	Catechol O-methyltransferase	COMT		5	30.6	0.454027	0.134	-0.113	7.14786	8.30065
Q15040;B0QY56;B0QY57;H0YGT9;B0QY55;B0QY58	Josephin-1	JOSD1		5	29.7	0.651786	-0.289	-0.055	7.48976	8.18916
P06454;P06454-2;B8ZZQ6;H7C2N1;B8ZZW7;B8ZZA1	Prothymosin alpha;Thymosin alpha-1	PTMA		5	35.1	0.889876	-0.063	0.006	9.15875	8.55658
M0QYZ2;M0R0N4;P53680;P53680-2;M0QZ21;M0R1S0	AP-2 complex subunit sigma	AP2S1		5	31	0.972681	0.158	0.007	8.17566	9.13365
O60232;H0YEB6;G3V1B8;H0YEK1;E9PK41;E9PN57	Sjoegren syndrome/scleroderma autoantigen 1	SSSCA1		5	34.2	0.972681	0.467	0.007	8.61742	8.97393
Q16831;Q86Y75;B4DND0;C9JIP2;C9J486;F8WD51;Q16831-2;C9K0J2	Uridine phosphorylase 1	UPP1		5	15.8	0.734207	-0.148	0.106	7.80767	8.20363
Q9H1I8;Q9H1I8-3;B1AH60;B1AH59;Q9H1I8-2;H7C3Y4;F8WAQ6;F2Z2W4	Activating signal cointegrator 1 complex subunit 2	ASCC2		5	8.2	0.0895692	-0.357	0.398	7.66823	8.45324
Q06265-2;Q06265;D6RIY6;Q06265-4;Q06265-3;D6R905;D6RA17;H0Y9L5;D6RAP4	Exosome complex component RRP45	EXOSC9		5	11.4	0.617075	-0.105	-0.034	9.20478	9.30153
Q9NUW8;E7EPD8;G3V2F4;Q86TV8;G3V2J6;Q9BRS7;G3V2U6;G3V5H9;G3V4W8	Tyrosyl-DNA phosphodiesterase 1	TDP1		5	11	0.809535	0.198	-0.014	7.05684	7.82543
P35240-2;P35240;P35240-3;P35240-8;P35240-5;P35240-6;P35240-4;P35240-7;P35240-10	Merlin	NF2		5	8.2	0.59273	0.321	0.148	7.41143	8.62386
Q15043;Q15043-3;Q15043-2;E5RIP4;E5RFT1;E5RJG5;E5RJ40;E5RGA7;E5RFZ8	Zinc transporter ZIP14	SLC39A14		5	15.2	0.274384	-0.008	0.2	8.56229	9.11664
E9PFA8;H0Y5K5;H7BXI5;Q9Y282-3;Q9Y282;H0Y621;Q9Y282-2;H0Y6Z0;H0Y802;A6PVJ2	Endoplasmic reticulum-Golgi intermediate compartment protein 3	ERGIC3		5	13.3	0.126462	-0.258	-0.265	8.19633	8.52768
Q93096;Q12974;Q5TCM7;Q12974-3;R4GN50;Q12974-2;E9PRR9;E9PJC0;E9PML8;E9PMY3	Protein tyrosine phosphatase type IVA 1;Protein tyrosine phosphatase type IVA 2	PTP4A1;PTP4A2		5	32.9	0.662803	0.03	0.087	7.75999	9.07821
F8WA39;Q13613;B7Z3D5;Q13613-2;H0YDX3;F6X5S1;Q8NEC6;E9PIH9;E9PPP8;H7C406;H7BZJ1;F8W8S8;F8W764	Myotubularin-related protein 1	MTMR1		5	8.5	0.856057	0.075	0.072	7.63164	8.08871
F8VVA7;P61923;F8VWL5;F8VYZ4;F8VS17;F8W156;F8VXB1;B4DDX8;F8VXR1;F8W651;F8VUC5;F8VYE0;B4DHZ0;F8VYK5	Coatomer subunit zeta-1	COPZ1		5	39.4	0.833257	0.045	-0.001	8.69797	9.49221
P04080	Cystatin-B	CSTB		6	79.6	0.00117198	-0.365	-0.347	7.94557	9.36811
P31949	Protein S100-A11	S100A11		6	53.3	0.762222	0.038	-0.026	8.28356	8.43361
H3BUQ9		SLC9A3R2		6	36.7	0.893623	0.049	0.035	8.42734	8.86578
P20248	Cyclin-A2	CCNA2		6	21.8	0.977736	0.122	0.039	7.80604	8.16322
O15391	Transcription factor YY2	YY2		6	14.8	0.881682	-0.145	0.065	8.39335	8.43335
P30086	Phosphatidylethanolamine-binding protein 1;Hippocampal cholinergic neurostimulating peptide	PEBP1		6	33.2	0.859709	-0.076	0.071	8.0869	8.53555
P15328	Folate receptor alpha	FOLR1		6	27.2	0.601164	0.306	0.092	8.25142	9.38124
O75459	G antigen family B member 1	PAGE1		6	52.1	0.59273	0.088	0.104	8.21728	8.84008
Q8WXX5	DnaJ homolog subfamily C member 9	DNAJC9		6	25.8	0.526263	0.116	0.121	7.46931	8.79977
Q8NF37	Lysophosphatidylcholine acyltransferase 1	LPCAT1		6	12.9	0.530065	0.045	0.168	7.40093	8.07595
Q9H900;Q9H900-2	Protein zwilch homolog	ZWILCH		6	12.2	0.115405	0.309	-0.274	7.24718	8.2079
Q9HAU5;Q9HAU5-2	Regulator of nonsense transcripts 2	UPF2		6	5.4	0.438719	0.056	-0.118	7.08457	8.20099
O14828;O14828-2	Secretory carrier-associated membrane protein 3	SCAMP3		6	28	0.721717	0.457	-0.04	7.61317	8.7366
B1AHD1;P55769	NHP2-like protein 1	NHP2L1		6	50.8	0.747515	-0.195	-0.035	7.81305	8.89608
Q9Y5M8;H7C4H2	Signal recognition particle receptor subunit beta	SRPRB		6	28.8	0.88563	-0.047	-0.009	8.45658	9.11092
Q13257;Q13257-2	Mitotic spindle assembly checkpoint protein MAD2A	MAD2L1		6	27.3	0.993001	0.058	0.022	8.45206	9.27496
Q5VTL8;Q5VTL8-2	Pre-mRNA-splicing factor 38B	PRPF38B		6	13	0.936977	-0.397	0.05	7.14987	8.25688
Q9NP77;Q9NP77-2	RNA polymerase II subunit A C-terminal domain phosphatase SSU72	SSU72		6	35.6	0.900063	-0.279	0.06	7.68174	8.52403
P51970;F5H7V7	NADH dehydrogenase [ubiquinone] 1 alpha subcomplex subunit 8	NDUFA8		6	41.9	0.086111	0.096	0.402	8.37534	8.35482
O75937;S4R3J5	DnaJ homolog subfamily C member 8	DNAJC8		6	30.4	0.0155802	0.11	0.553	8.3149	8.52674
O95817;C9JFK9	BAG family molecular chaperone regulator 3	BAG3		6	12.7	0.00100769	-0.031	0.74	7.50435	7.84506
Q96KA5;Q96KA5-2;G5E9Z2	Cleft lip and palate transmembrane protein 1-like protein	CLPTM1L		6	14.9	0.0123297	0.027	-0.455	7.82233	8.21458
O75818;O75818-2;F8WC38	Ribonuclease P protein subunit p40	RPP40		6	22.6	0.355144	0.014	-0.123	7.7415	8.96222
P61081;M0QX69;M0QYI6	NEDD8-conjugating enzyme Ubc12	UBE2M		6	36.1	0.711485	0.08	-0.042	8.43928	9.05395
P62753;A2A3R7;A2A3R5	40S ribosomal protein S6	RPS6		6	25.3	0.89393	-0.22	0.007	7.73745	8.67409
P37108;H0YLA2;H0YLW0	Signal recognition particle 14 kDa protein	SRP14		6	55.1	0.775733	0.156	0.061	8.59392	9.09736
Q5JUR7;Q5JUR8;Q5JUS0	Testis-expressed sequence 30 protein	TEX30;C13orf27		6	22	0.755323	0.149	0.1	7.16752	8.56643
O95166;H6UMI1;I3L3J4	Gamma-aminobutyric acid receptor-associated protein	GABARAP		6	27.4	0.529488	0.453	0.106	8.54057	9.40406
O15118;K7EQ23;B4DET3	Niemann-Pick C1 protein	NPC1		6	5.4	0.730706	-0.053	0.107	7.44261	7.80281
O95456;O95456-2;F8WBH7	Proteasome assembly chaperone 1	PSMG1		6	28.8	0.709824	-0.247	0.113	8.34404	8.72778
O43809;H3BND3;H3BV41	Cleavage and polyadenylation specificity factor subunit 5	NUDT21		6	30.4	0.689157	0.244	0.119	7.42529	8.25208
O14908;O14908-2;K7EM11;K7ESN1	PDZ domain-containing protein GIPC1	GIPC1		6	24.6	0.00103505	0.15	-0.467	8.03685	8.85004
Q9BYJ9;F8W840;Q9BYJ9-2;S4R3N5	YTH domain family protein 1	YTHDF1		6	11.3	0.122688	0.098	-0.268	7.77175	8.35647
P39687;H0YN26;O43423;O95626	Acidic leucine-rich nuclear phosphoprotein 32 family member A	ANP32A		6	31.3	0.301021	0.072	-0.139	7.60712	9.1039
Q15392;B7Z817;F5H0H1;H7C4B7	Delta(24)-sterol reductase	DHCR24		6	12.8	0.377749	0.15	-0.139	8.32202	8.18448
O00743-3;O00743;O00743-2;B7Z3E2	Serine/threonine-protein phosphatase 6 catalytic subunit	PPP6C		6	16.4	0.621906	0.487	-0.06	7.41922	8.78264
Q01105-2;Q01105;Q01105-4;Q01105-3	Protein SET	SET		6	31.8	0.761867	0.032	-0.024	8.79865	9.67697
O75419-3;O75419;O75419-2;C9K087	Cell division control protein 45 homolog	CDC45		6	10.4	0.801596	0.518	-0.016	7.5487	8.19756
P84098;J3KTE4;J3QR09;J3QL15	60S ribosomal protein L19	RPL19		6	18.9	0.785676	-0.204	-0.008	9.28714	9.23435
P49770;G3V5E5;H0YJJ8;H0YK01	Translation initiation factor eIF-2B subunit beta	EIF2B2		6	23.4	0.975825	-0.019	0.027	8.02392	9.16061
P63167;F8VRV5;F8VXL2;F8VXI7	Dynein light chain 1, cytoplasmic	DYNLL1		6	59.6	0.812569	-0.064	0.029	8.65802	9.98816
Q15286;F5H157;Q15286-2;F5H7F8	Ras-related protein Rab-35	RAB35		6	26.9	0.878013	0.043	0.066	7.15229	8.55729
O14737;K7EQA1;K7ESJ4;Q3HM38	Programmed cell death protein 5	PDCD5		6	45.6	0.463828	0.13	0.138	8.50069	8.99444
Q9UBD5-2;Q9UBD5;Q9UBD5-3;B4DZ51	Origin recognition complex subunit 3	ORC3		6	10	0.25448	-0.032	0.208	7.08918	8.90294
P21673;E9PD37;A6NJE6;A6NM56	Diamine acetyltransferase 1	SAT1		6	40.9	0.31283	-0.369	0.25	7.81618	8.38275
P46977;E9PNQ1;E9PI32;E9PN73;E9PIJ8	Dolichyl-diphosphooligosaccharide--protein glycosyltransferase subunit STT3A	STT3A		6	8.1	0.409008	0.025	-0.128	7.30303	8.24197
P35610;B1APM4;P35610-2;P35610-3;B4DFD8	Sterol O-acyltransferase 1	SOAT1		6	16.7	0.488744	0.209	-0.102	7.64208	8.29057
Q9UBB6-3;Q9UBB6;Q9UBB6-2;C9J5H8;H7C2R2	Neurochondrin	NCDN		6	10.4	0.696726	0.081	-0.043	7.7008	8.00647
Q9BQI3;Q9BQI3-2;B4DIP4;C9J7U7;H7C033	Eukaryotic translation initiation factor 2-alpha kinase 1	EIF2AK1		6	9.8	0.730706	0.219	0.107	7.39438	8.05431
O95785;M0QXA7;B7ZM82;B3KVH1;O95785-2	Protein Wiz	WIZ		6	5.9	0.530065	0.06	0.168	7.7893	8.48548
A8MUS3;K7ERT8;K7EJV9;H7BY10;P62750;K7EMA7	60S ribosomal protein L23a	RPL23A		6	22.2	0.995361	-0.035	0.013	8.95349	8.87265
Q9H8S9;Q7L9L4-2;Q7L9L4;Q9H8S9-2;H7BZ12;D6RCK3	MOB kinase activator 1A;MOB kinase activator 1B	MOB1A;MOB1B		6	28.7	0.915534	-0.115	0.037	7.99185	9.21652
Q9P035;H3BS72;H3BPZ1;B4DRF4;H3BRL8;H3BMZ1	3-hydroxyacyl-CoA dehydratase 3	PTPLAD1		6	19.3	0.337992	0.194	0.239	7.9206	8.05931
Q9H0A8;H3BQF2;Q9H0A8-2;H3BM91;H3BUL2;H3BPG2;H3BRX0	COMM domain-containing protein 4	COMMD4		6	36.2	0.259233	0.029	-0.187	7.32661	8.03356
P0C0S5;Q71UI9;C9J0D1;Q71UI9-2;Q71UI9-4;Q71UI9-3;C9J386	Histone H2A.Z;Histone H2A.V;Histone H2A	H2AFZ;H2AFV		6	60.2	0.656721	0.227	-0.038	10.055	10.1993
P35613;P35613-2;P35613-4;P35613-3;I3L192;R4GMX5;R4GN83	Basigin	BSG		6	21.6	0.731272	-0.049	-0.028	8.5417	9.65178
P51965;C9J2P0;P51965-3;B7Z306;P51965-2;H7C061;C9J180	Ubiquitin-conjugating enzyme E2 E1	UBE2E1		6	34.7	0.322325	0.277	0.102	8.84762	9.66131
P54709;B7Z1N7;C9JA36;C9JXZ1;F8WBY4;H7C547;H7C4L9	Sodium/potassium-transporting ATPase subunit beta-3	ATP1B3		6	27.2	0.261823	0.147	0.205	7.36447	8.96986
P48729-2;P48729;Q71TU5;E7ETM0;D6REM4;D6RGE5;E5RG27	Casein kinase I isoform alpha	CSNK1A1		6	17.8	0.200873	0.034	0.232	7.89246	9.03579
P20645;H0YGT2;F5H883;F5GXU0;H0YGE9;F5GXE0;H0YF90;F5H4U1	Cation-dependent mannose-6-phosphate receptor	M6PR		6	26.7	0.51156	0.154	-0.095	7.73735	8.6198
Q99661;B7Z6Q6;Q99661-2;B7Z7M6;Q5JR91;Q8N4N8;Q5JR89;H0Y8H2	Kinesin-like protein KIF2C	KIF2C		6	8	0.711956	-0.299	-0.039	7.24065	8.57556
Q96RQ1;H0YI50;H0YI58;F8VPA6;F8W0R1;F8VUZ2;F8VR88;H0YHJ8	Endoplasmic reticulum-Golgi intermediate compartment protein 2	ERGIC2		6	20.7	0.861583	-0.285	-0.001	7.97758	7.82052
Q9GZZ9;E7EQ61;Q9GZZ9-2;E7EWE1;C9J5W5;C9JRV9;C9J0F6;D6RJC9	Ubiquitin-like modifier-activating enzyme 5	UBA5		6	17.8	0.6883	-0.195	0.081	7.95125	9.00527
Q8WV99;E9PFU9;B4DEN4;E7EV05;Q8WV99-2;B8ZZ56;F8WEE4;C9J1R6	AN1-type zinc finger protein 2B	ZFAND2B		6	40.9	0.633168	0.458	0.086	8.41779	9.62168
Q9Y606;Q9Y606-2;G8JLB3;F5H1S9;F5GXL3;F5GY32;F5H1B2;F8W9U5;F5H168	tRNA pseudouridine synthase A, mitochondrial;Pseudouridine synthase	PUS1		6	21.3	0.010812	0.139	-0.464	7.15461	7.96063
H0YK83;P67812;H0YK72;H0YNG3;B4DUL4;H0YKT4;H0YNX5;H0YNA5;P0C7V7	Signal peptidase complex catalytic subunit SEC11A	SEC11A;SEC11L1		6	26.5	0.116594	0.037	-0.273	7.89452	8.40161
Q9NQC3;Q9NQC3-5;Q9NQC3-2;F8WAM4;Q9NQC3-4;F8W914;Q9NQC3-6;H7C106;Q9NQC3-3	Reticulon-4	RTN4		6	7.5	0.337607	-0.062	-0.128	8.14876	8.81825
P35250;P35250-2;H7C5G4;F8WC37;H7C5A0;H7C5Q7;H7C5P1;H7C5P4;F8WDC9	Replication factor C subunit 2	RFC2		6	26.6	0.758316	0.171	-0.027	7.00744	8.25601
Q9NZD8;Q9NZD8-2;H3BRR0;H0YKB0;H0YMB7;H0YKM6;H0YLT5;H0YLW1;H0YLD7;H0YML6	Maspardin	SPG21		6	26	0.403213	-0.283	-0.13	7.02053	8.66802
Q9H9A5;Q9H9A5-6;Q9H9A5-2;Q9H9A5-3;Q9H9A5-4;E9PCN5;B7Z5B3;Q9H9A5-5;H7C1X9;H7C0K1	CCR4-NOT transcription complex subunit 10	CNOT10		6	9.4	0.542324	0.018	0.164	6.84379	8.44902
P61077-3;P61077;H9KV45;P61077-2;D6RAH7;D6RA11;D6RIZ3;D6R980;D6RGD0;D6R933;D6R9F6	Ubiquitin-conjugating enzyme E2 D3	UBE2D3		6	51	0.812779	-0.143	-0.004	8.54565	9.60313
Q9UHX1-5;Q9UHX1-6;Q9UHX1;Q9UHX1-2;Q9UHX1-3;Q9UHX1-4;H0YEM1;E9PQ56;H0YCP8;E9PN18;E9PMU7	Poly(U)-binding-splicing factor PUF60	PUF60		6	18.7	0.884435	-0.231	0.037	7.73932	8.74247
P50613;D6RAD4;D6R9G1;D6REC6;D6RIG9;D6RF14;D6R9Z2;D6RI01;D6RGG9;D6RFL0;Q9C098	Cyclin-dependent kinase 7	CDK7		6	20.2	0.631889	-0.207	0.136	7.2531	8.45235
Q96PU8;Q96PU8-3;Q96PU8-6;Q96PU8-8;Q96PU8-9;Q96PU8-5;H0YG47;F5GYM3;F5GXS8;H0YGD6;F5H8C8;F5H5U6;F5GYT7;H0YFB7	Protein quaking	QKI		6	21.4	0.716761	-0.245	0.111	7.19323	8.34969
E7EVH7;Q07866-9;Q07866-4;G3V5R9;Q07866-6;Q07866-10;Q07866-5;G3V3H3;Q07866-7;F8W6L3;Q07866;Q07866-3;Q07866-2;G3V2E7;Q07866-8;G5E9S8;Q9H0B6;Q9H0B6-2;A8MZ87;H0YG16;H0YJT3;H0YJL0;G3V2P7;H0YJU9	Kinesin light chain 1	KLC1		6	9.3	0.708137	0.2	-0.04	7.72332	8.67395
P02792	Ferritin light chain	FTL		7	43.4	0.122622	0.018	-0.153	8.16514	9.29346
Q712K3	Ubiquitin-conjugating enzyme E2 R2	UBE2R2		7	28.6	0.145354	-0.197	-0.143	8.46379	9.55104
Q8TCJ2	Dolichyl-diphosphooligosaccharide--protein glycosyltransferase subunit STT3B	STT3B		7	9.8	0.911118	0.125	0.057	7.92362	7.87132
Q15126	Phosphomevalonate kinase	PMVK		7	33.3	0.856057	0.278	0.072	7.05846	8.23765
P83436	Conserved oligomeric Golgi complex subunit 7	COG7		7	10.6	0.638521	-0.455	0.134	7.29417	7.93889
Q5W0B1	RING finger protein 219	RNF219		7	12.1	0.533116	-0.286	0.167	7.71176	8.59695
Q8NAV1	Pre-mRNA-splicing factor 38A	PRPF38A		7	23.7	0.343295	-0.092	0.175	7.2226	8.87277
Q96GQ7	Probable ATP-dependent RNA helicase DDX27	DDX27		7	9.8	0.200872	0.045	0.308	7.86642	7.98723
O15164;O15164-2	Transcription intermediary factor 1-alpha	TRIM24		7	7.1	0.0751599	1.277	-0.314	6.93999	7.82126
Q12947;Q12946	Forkhead box protein F2	FOXF2		7	22.7	0.131849	-0.267	-0.208	8.87787	9.06399
P11166;C9JIM8	Solute carrier family 2, facilitated glucose transporter member 1	SLC2A1		7	13.4	0.144592	-0.121	-0.201	8.25989	8.81919
Q9BWM7;S4R3N9	Sideroflexin-3	SFXN3		7	30.8	0.240251	-0.318	-0.196	7.44556	8.66038
Q86U38;A8MY76	Pumilio domain-containing protein C14orf21	C14orf21		7	14.6	0.244382	0.011	-0.194	7.81862	7.55879
P06703;R4GN98	Protein S100-A6	S100A6		7	54.4	0.0841187	-0.352	-0.165	9.47343	10.3704
P10599;P10599-2	Thioredoxin	TXN		7	49.5	0.114348	-0.116	-0.157	8.93875	9.53846
Q9NR48;Q9NR48-2	Histone-lysine N-methyltransferase ASH1L	ASH1L		7	3	0.498455	0.257	-0.099	6.75318	7.56269
O43765;K7EMD6	Small glutamine-rich tetratricopeptide repeat-containing protein alpha	SGTA		7	23	0.485822	0.018	-0.063	8.40683	9.71796
O15269;O15269-2	Serine palmitoyltransferase 1	SPTLC1		7	22.2	0.719614	-0.25	-0.037	7.77951	8.6284
Q15181;Q5SQT6	Inorganic pyrophosphatase	PPA1		7	33.2	0.833468	0.002	-0.008	7.61861	8.71168
Q07820;Q07820-2	Induced myeloid leukemia cell differentiation protein Mcl-1	MCL1		7	25.1	0.992578	-0.213	0.035	8.0911	8.53303
P50750-2;P50750	Cyclin-dependent kinase 9	CDK9		7	16.6	0.819719	-0.675	0.082	7.89566	8.70811
P50914;E7EPB3	60S ribosomal protein L14	RPL14		7	28.4	0.755323	-0.079	0.1	7.77398	8.31804
P26583;D6R9A6	High mobility group protein B2	HMGB2		7	31.1	0.400399	0.179	0.134	9.15246	9.25779
Q9HCE7;Q9HCE7-2	E3 ubiquitin-protein ligase SMURF1	SMURF1		7	11.6	0.517948	0.214	0.172	7.7198	8.55901
P56537;B7ZBH1	Eukaryotic translation initiation factor 6	EIF6		7	40.8	0.261823	0.409	0.205	7.70917	8.78986
O75886;O75886-2	Signal transducing adapter molecule 2	STAM2		7	15.4	0.386975	0.277	0.219	7.65554	8.66724
Q8TBY9-2;Q8TBY9	WD repeat-containing protein 66	WDR66		7	10.5	0.0465141	0.684	0.461	7.11012	8.40581
Q14139-2;Q14139;B7Z7P0	Ubiquitin conjugation factor E4 A	UBE4A		7	10.3	0.0173367	0.165	-0.431	7.48673	7.95207
P01111;G3V5T7;G3V4K2	GTPase NRas	NRAS		7	48.1	0.426892	-0.576	-0.104	7.67103	8.76365
Q15363;F5GX39;E7EQ72	Transmembrane emp24 domain-containing protein 2	TMED2		7	36.3	0.438947	-0.278	-0.101	7.51471	8.93244
Q5W0V3;Q5W0V3-2;Q5W0V4	Protein FAM160B1	FAM160B1		7	12.2	0.644412	0.393	-0.057	7.42065	8.2775
P51571;A6NLM8;H7C1C6	Translocon-associated protein subunit delta	SSR4		7	38.2	0.648289	-0.04	-0.029	8.75872	9.50785
Q03135;E9PCT5;P56539	Caveolin-1;Caveolin	CAV1		7	45.5	0.993955	0.069	0.024	9.21621	9.54904
P05387;H0YDD8;P05386-2	60S acidic ribosomal protein P2	RPLP2		7	91.3	0.951673	-0.051	0.031	8.87931	9.60756
O75815;O75815-3;O75815-2	Breast cancer anti-estrogen resistance protein 3	BCAR3		7	13.1	0.940677	0.522	0.049	6.8821	8.51878
Q9NWX5;B4DRC4;Q9NWX5-2	Ankyrin repeat and SOCS box protein 6	ASB6		7	19	0.65859	-0.139	0.128	7.4047	8.3484
O15511;O15511-2;B1ALC0	Actin-related protein 2/3 complex subunit 5	ARPC5		7	49	0.595951	0.125	0.147	7.11311	8.26289
O43402;O43402-2;M0R1B0	Neighbor of COX4	COX4NB		7	47.1	0.422365	0.92	0.15	8.10633	9.03575
P31350-2;P31350;C9JXC1;Q7LG56-2	Ribonucleoside-diphosphate reductase subunit M2	RRM2		7	22.3	0.0531951	-0.508	-0.344	7.49371	8.62561
Q8IXI1;Q8IXI1-2;H3BST5;I3L2C6	Mitochondrial Rho GTPase 2	RHOT2		7	15.9	0.312372	-0.061	-0.164	7.79253	8.30692
Q14534;E7EVQ6;H0YBN7;E5RJH9	Squalene monooxygenase	SQLE		7	17.1	0.355967	0.783	-0.147	7.37219	8.36582
Q15370-2;Q15370;B8ZZU8;I3L0M9	Transcription elongation factor B polypeptide 2	TCEB2		7	42.9	0.399729	0.293	-0.073	8.39856	9.59567
Q86XR7-2;Q9Y3B3;Q9Y3B3-2;G3V2Y2	Transmembrane emp24 domain-containing protein 7	TMED7		7	23.3	0.631617	-0.138	-0.058	7.74815	8.88355
Q15382;C9J931;F8WBL3;C9J469	GTP-binding protein Rheb	RHEB		7	33.2	0.993955	-0.104	0.024	8.32858	9.397
P61353;K7ELC7;K7EQQ9;K7ERY7	60S ribosomal protein L27	RPL27		7	50.7	0.144162	0.032	0.347	8.10752	8.60017
P39019;M0R140;M0QYF7;M0QXK4;M0R2L9	40S ribosomal protein S19	RPS19		7	37.2	0.00212776	-0.041	-0.566	7.84984	8.69336
Q9H6R0;I3L1L6;Q9H6R0-2;Q05BE5;I3L0M5	Putative ATP-dependent RNA helicase DHX33	DHX33		7	12.7	0.261405	0.227	-0.186	7.07439	7.99647
P60866-2;P60866;G3XAN0;E5RJX2;E5RIP1	40S ribosomal protein S20	RPS20		7	39.4	0.196036	-0.091	-0.122	9.55912	10.2508
O75330-3;O75330;O75330-2;O75330-4;E3W978	Hyaluronan mediated motility receptor	HMMR		7	10.5	0.738883	-0.03	-0.032	7.34298	7.71554
Q9H981;Q9H981-2;H0Y849;Q9H981-3;C9J7L6	Actin-related protein 8	ACTR8		7	15.7	0.865615	0.076	0	7.02133	8.42855
P83916;J3KS05;B5MD17;K7ELA4;C9JWS9	Chromobox protein homolog 1	CBX1		7	48.1	0.0254273	0.412	0.318	8.53605	9.28537
J3QQX2;P52565;J3KTF8;P52565-2;J3KRE2;J3KS60	Rho GDP-dissociation inhibitor 1	ARHGDIA		7	39.6	0.612261	-0.083	-0.062	8.00507	8.75222
Q969V3;Q969V3-2;K7EMW4;K7ENM2;K7ELZ9;K7EQ66	Nicalin	NCLN		7	14	0.67786	0.135	-0.048	7.72404	8.1695
Q9Y265;Q9Y265-2;E7ETR0;H7C4G5;H7C4I3;J3QLR1	RuvB-like 1	RUVBL1		7	22.1	0.67786	0.236	-0.048	7.18926	8.61201
Q6P1Q9;Q96IZ6;H7C4Z8;Q96IZ6-2;H7C552;F8WAS9	Methyltransferase-like protein 2B;Methyltransferase-like protein 2A	METTL2B;METTL2A		7	17.2	0.898223	-0.026	0.034	7.2475	8.9192
Q14914;Q14914-2;Q5JVP3;F2Z3J9;Q5JVP2;F6XGT7	Prostaglandin reductase 1	PTGR1		7	27.1	0.699462	-0.321	0.116	7.37629	8.62114
P08708;P0CW22;H0YK46;H0YN88;H0YN73;H3BNC9	40S ribosomal protein S17;40S ribosomal protein S17-like	RPS17;RPS17L		7	57	0.373716	-0.136	0.165	7.96181	8.97907
O60443;O60443-3;H7C3W1;H7C147;H7BZJ0;O60443-2	Non-syndromic hearing impairment protein 5	DFNA5		7	14.9	0.523989	0.33	0.17	7.11703	8.47704
Q13740;Q13740-2;F5GXJ9;H7C543;Q13740-4;Q13740-3	CD166 antigen	ALCAM		7	19.6	0.468095	-0.045	0.189	7.69527	8.57947
B4DUT8;Q99439;B4DDF4;Q99439-2;H3BVI6;K7ES69;H3BQH0	Calponin-2	CNN2		7	27.3	0.355967	-1.306	-0.147	7.32681	8.41472
Q9UBQ5;K7ERF1;B7ZAM9;K7EMQ9;K7ES31;K7EQM4;K7EK53	Eukaryotic translation initiation factor 3 subunit K	EIF3K		7	35.8	0.527662	-0.05	-0.049	8.50382	9.47213
O95251;O95251-5;G3V125;O95251-4;O95251-2;O95251-3;E7EUP3	Histone acetyltransferase KAT7	KAT7		7	14.7	0.746637	0.374	-0.03	6.92835	7.84816
Q96NL6;Q96NL6-2;D6RBP0;Q96NL6-3;D6RBA6;Q96NL6-4;D6RDM2	Sodium channel and clathrin linker 1	SCLT1		7	12.5	0.927565	0.053	-0.003	10.6004	9.95424
P31942;P31942-2;P31942-3;B4DHY1;P31942-4;P31942-5;P31942-6	Heterogeneous nuclear ribonucleoprotein H3	HNRNPH3		7	29.2	0.922191	-0.562	0.054	7.3891	8.02305
O43399-7;O43399-5;O43399-3;O43399;O43399-4;O43399-2;O43399-6	Tumor protein D54	TPD52L2		7	44.1	0.918498	-0.162	0.055	7.56173	8.41285
Q9BQ70;H3BQ53;H3BSS3;H3BTU3;H3BSP8;Q9H384;H3BMJ8;H3BS87	Transcription factor 25	TCF25		7	11.4	0.317311	-0.031	-0.162	8.11038	8.63569
Q8WWY3;E7EVX8;E7ESA8;Q8WWY3-2;Q8WWY3-3;E7EN72;E7ESX0;E7EU94	U4/U6 small nuclear ribonucleoprotein Prp31	PRPF31		7	22	0.576179	1.311	-0.076	7.69959	8.635
Q15907;P62491;H3BSC1;B4DMK0;H3BMH2;J3KQP6;P62491-2;B4DQU5	Ras-related protein Rab-11B;Ras-related protein Rab-11A	RAB11B;RAB11A		7	34.4	0.440156	0.039	-0.065	7.76416	9.31764
Q9Y6M4-2;Q9Y6M4;Q9Y6M4-4;Q9Y6M4-3;Q9Y6M4-5;Q9Y6M4-6;P78368;H0YBN6	Casein kinase I isoform gamma-3;Casein kinase I isoform gamma-2	CSNK1G3;CSNK1G2		7	13.8	0.631889	0.274	0.136	7.71384	8.22184
B1AKR6;Q9NP97;B4DFR2;H3BQI1;Q8TF09;Q7Z4M1;Q9NP97-2;H3BPA0;H3BNG9	Dynein light chain roadblock-type 1	DYNLRB1		7	56.1	0.929049	0.03	-0.001	8.11068	8.88936
F5H740;Q9Y277-2;Q9Y277;E5RHZ6;E5RJN6;E5RFP6;E5RK27;E5RHE1;E5RFL1	Voltage-dependent anion-selective channel protein 3	VDAC3		7	26.4	0.949007	-0.123	0.023	7.75579	9.09935
Q8TAF3;Q8TAF3-3;Q8TAF3-5;C9JQ19;Q8TAF3-2;F8W7Q3;F8W9K4;F8W6P2;F8W7Y5	WD repeat-containing protein 48	WDR48		7	11.2	0.548506	0.185	0.162	7.79104	8.62643
Q15555;Q15555-3;G5E9I6;Q15555-4;Q15555-2;K7ERD8;K7EL66;M0QX52;K7ENB3	Microtubule-associated protein RP/EB family member 2	MAPRE2		7	30	0.130629	0.19	0.358	7.54103	8.11647
Q9BXS6;Q9BXS6-2;Q9BXS6-5;Q9BXS6-3;Q9BXS6-6;Q9BXS6-4;E9PB35;Q9BXS6-7;H0YMD2	Nucleolar and spindle-associated protein 1	NUSAP1		7	18.6	0.121421	0.172	0.366	8.03294	8.38995
O00154-7;O00154-4;O00154;O00154-5;O00154-6;O00154-3;O00154-2;B4DUX0;K7EKP8;F5GWE2	Cytosolic acyl coenzyme A thioester hydrolase	ACOT7		7	27.3	1	0.264	0.033	7.28988	8.03963
F8WCP6;Q7Z4S6-4;Q7Z4S6;Q7Z4S6-2;Q7Z4S6-5;Q7Z4S6-3;Q7Z4S6-6;H0YHT2;H0YIM6;H0YI78;H0YIM7	Kinesin-like protein KIF21A	KIF21A		7	4.8	0.108466	0.189	-0.28	7.41736	8.41372
Q12979;Q12979-2;Q12979-4;B7Z683;I3L2P5;I3L1U8;I3L3W0;Q12979-3;I3L0R7;I3L4Y1;I3L379	Active breakpoint cluster region-related protein	ABR		7	9.2	0.167157	-0.124	0.33	7.50577	8.56065
P46926;D6RAY7;B7Z3X4;D6RFF8;D6R9P4;E7EVU7;D6RB13;D6R917;Q8TDQ7;Q8TDQ7-2;Q8TDQ7-3;D6RFK5	Glucosamine-6-phosphate isomerase 1	GNPDA1		7	30.4	0.949007	0.484	0.023	7.22449	8.83246
Q96P48;Q96P48-3;Q96P48-1;Q96P48-4;Q96P48-2;E7EU13;Q96P48-7;Q96P48-5;F8WBT0;F5GWN4;F5GWQ2;H0YGD1	Arf-GAP with Rho-GAP domain, ANK repeat and PH domain-containing protein 1	ARAP1		7	6	0.0179115	0.565	0.542	7.59795	7.99116
B3KXW5;J3KQU9;O43747-2;O43747;H3BNR4;H3BUN9;H3BR36;B4DGE1;H3BN71;H3BRM7;H3BV30;H3BS13;H3BN75	AP-1 complex subunit gamma-1	AP1G1		7	10.2	0.723454	0.436	-0.036	7.43061	8.6982
P0C0S8;Q6FI13;Q93077;Q16777;Q9BTM1;Q96KK5;Q99878;Q9BTM1-2;H0YFX9;REV__Q8NB25;REV__Q8NB25-3;REV__Q8NB25-2;REV__Q8NB25-4;REV__H7BY63;REV__E7EQ67;REV__H0Y672;Q71UI9-5	Histone H2A type 1;Histone H2A type 2-A;Histone H2A type 1-C;Histone H2A type 2-C;Histone H2A.J;Histone H2A type 1-H;Histone H2A type 1-J;Histone H2A	HIST1H2AG;HIST2H2AA3;HIST1H2AC;HIST2H2AC;H2AFJ;HIST1H2AH;HIST1H2AJ		7	38.5	0.0916286	0.009	-0.161	10.7208	10.8646
P25398	40S ribosomal protein S12	RPS12		8	71.2	0.0207154	-0.131	-0.223	9.14097	9.6279
Q71DI3	Histone H3.2	HIST2H3A		8	53.7	0.0645322	-0.074	-0.177	9.30895	9.95956
Q9BSL1	Ubiquitin-associated domain-containing protein 1	UBAC1		8	19.8	0.403213	-0.081	-0.13	6.80417	8.41622
Q9H0L4	Cleavage stimulation factor subunit 2 tau variant	CSTF2T		8	17	0.576179	-0.013	-0.076	8.07844	8.65623
P52907	F-actin-capping protein subunit alpha-1	CAPZA1		8	47.9	0.837198	-0.071	-0.018	8.03544	8.86113
Q92979	Ribosomal RNA small subunit methyltransferase NEP1	EMG1		8	43.9	0.942765	0.125	0.019	7.57641	8.09116
P52597	Heterogeneous nuclear ribonucleoprotein F;Heterogeneous nuclear ribonucleoprotein F, N-terminally processed	HNRNPF		8	25.5	0.933586	0.079	0.034	7.853	9.31252
O94826	Mitochondrial import receptor subunit TOM70	TOMM70A		8	14.6	0.757976	-0.142	0.065	7.86839	8.76048
P08574	Cytochrome c1, heme protein, mitochondrial	CYC1		8	27.4	0.848762	-0.221	0.074	7.79769	8.41895
P15104	Glutamine synthetase	GLUL		8	21.7	0.539246	0.299	0.165	7.86635	8.20795
P13984	General transcription factor IIF subunit 2	GTF2F2		8	39.8	0.485381	0.185	0.183	7.77005	7.69485
O60518	Ran-binding protein 6	RANBP6		8	8.8	0.442819	0.118	0.198	7.42	8.34557
O95292	Vesicle-associated membrane protein-associated protein B/C	VAPB		8	35.8	0.0480705	-0.1	0.352	8.00248	8.79716
Q9H8M7;Q9H8M7-2	Protein FAM188A	FAM188A		8	20.4	0.0142043	0.203	-0.346	8.06292	9.15337
Q16763;K7EM75	Ubiquitin-conjugating enzyme E2 S	UBE2S		8	50	0.108261	-0.004	-0.153	8.76785	9.65398
Q9HCM7;J3KN27	Fibrosin-1-like protein	FBRSL1		8	13.8	0.38332	-0.051	-0.137	8.57419	8.50444
P11279;B4DWL3	Lysosome-associated membrane glycoprotein 1	LAMP1		8	15.1	0.17118	-0.062	-0.133	8.56975	9.42053
P62241;Q5JR95	40S ribosomal protein S8	RPS8		8	42.3	0.414852	-0.477	-0.126	8.09177	8.36312
O14802;R4GMX2	DNA-directed RNA polymerase III subunit RPC1	POLR3A		8	7	0.432679	0.245	-0.12	7.70339	7.60696
Q8IWB7;C9JJ54	WD repeat and FYVE domain-containing protein 1	WDFY1		8	26.8	0.555834	0.061	-0.074	7.58516	9.02147
P49755;G3V2K7	Transmembrane emp24 domain-containing protein 10	TMED10		8	40.6	0.404657	-0.28	-0.072	8.60649	9.30815
O43681;K7ERW9	ATPase ASNA1	ASNA1		8	34.5	0.831851	0.336	-0.019	7.94994	8.87394
A2A2Q9;Q9Y312	Uncharacterized protein C20orf4	C20orf4		8	28.9	0.841481	-0.04	-0.006	7.43813	8.43302
P00441;H7BYH4	Superoxide dismutase [Cu-Zn]	SOD1		8	70.8	0.935128	-0.03	0.026	8.47913	9.11122
P18031;B4DSN5	Tyrosine-protein phosphatase non-receptor type 1	PTPN1		8	19.1	0.992578	-0.418	0.035	7.54702	8.56246
P36404;P36404-2	ADP-ribosylation factor-like protein 2	ARL2		8	48.4	0.859709	0.285	0.071	7.58124	8.65701
Q99575;E5RK39	Ribonucleases P/MRP protein subunit POP1	POP1		8	8.8	0.536177	0.317	0.166	7.46696	8.68685
O43676;C9JKQ2	NADH dehydrogenase [ubiquinone] 1 beta subcomplex subunit 3	NDUFB3		8	60.2	0.209183	-0.097	0.228	8.51701	8.93075
J3KR25;Q96RU7;B0QYQ2	Tribbles homolog 3	TRIB3		8	29.4	0.0925589	1.84	-0.295	7.8653	7.65038
Q7L5N1;E7EM64;H7C3T0	COP9 signalosome complex subunit 6	COPS6		8	33	0.0433266	-0.193	-0.283	8.25994	9.1478
O75152;E9PQ61;E9PBY7	Zinc finger CCCH domain-containing protein 11A	ZC3H11A		8	10.6	0.482327	-0.012	-0.104	7.21529	8.12555
P07099;B1AQP9;B1AQP8	Epoxide hydrolase 1	EPHX1		8	18.2	0.821481	-0.105	-0.011	7.71629	8.14891
P05026;P05026-2;A6NGH2	Sodium/potassium-transporting ATPase subunit beta-1	ATP1B1		8	37.6	0.757976	0.271	0.065	7.6519	8.8366
O60508;Q5SRN1;Q5SRM9	Pre-mRNA-processing factor 17	CDC40		8	16.8	0.651872	-0.411	0.13	7.39317	8.28621
Q9H000;C9J494;B4DPR4	Probable E3 ubiquitin-protein ligase makorin-2	MKRN2		8	19.5	0.156014	-0.079	0.256	8.43712	8.96116
P99999;C9JFR7;CON__P62894	Cytochrome c	CYCS		8	61.9	0.217741	-0.011	0.298	8.04213	8.72293
Q9H6F5;H0YG79;B4DY99	Coiled-coil domain-containing protein 86	CCDC86		8	26.7	0.0500774	0.128	0.349	8.10231	8.91816
P20290;P20290-2;D6RDG3;H0Y9Y1	Transcription factor BTF3	BTF3		8	57.3	0.0793644	-0.129	-0.177	8.59924	9.30755
Q13144;E9PC74;C9JRD9;H7C2X0	Translation initiation factor eIF-2B subunit epsilon	EIF2B5		8	15	0.674111	-0.176	-0.049	7.50189	8.51717
Q92747;E9PF58;B4DLQ7;F8WFD3	Actin-related protein 2/3 complex subunit 1A	ARPC1A		8	28.9	0.821481	0.029	-0.011	8.35444	8.70142
Q9NZ09-4;Q9NZ09;Q9NZ09-2;Q9NZ09-3	Ubiquitin-associated protein 1	UBAP1		8	23.7	0.981446	0.025	0.038	7.64218	8.411
P68400;E7EU96;Q8NEV1;P68400-2	Casein kinase II subunit alpha	CSNK2A1;hCG_21984		8	24	0.798094	0.208	0.056	7.74761	9.08579
Q9H974-4;Q9H974;Q9H974-3;Q9H974-2	Queuine tRNA-ribosyltransferase subunit QTRTD1	QTRTD1		8	25.8	0.789129	-0.089	0.058	7.23107	8.85536
P49720;J3QKR3;J3KRR2;J3KSM3	Proteasome subunit beta type-3	PSMB3		8	47.3	0.693626	0.379	0.075	7.93037	9.24201
O15173-2;O15173;U3KQM0;D3DNX8	Membrane-associated progesterone receptor component 2	PGRMC2		8	31.6	0.127827	0.061	0.224	8.34526	9.27106
E9PI68;Q15005;E9PL01;E9PRB9;H0YE04	Signal peptidase complex subunit 2	SPCS2		8	37.7	0.233347	0.259	-0.162	8.14988	8.79769
Q15185;B4DP11;B4DP21;B4DHP2;B4DDC6	Prostaglandin E synthase 3	PTGES3		8	46.2	0.480512	0.323	-0.091	7.7861	9.05911
Q86XI2-2;Q86XI2;H0Y6U5;F5H7R2;F8WE06	Condensin-2 complex subunit G2	NCAPG2		8	10.1	0.555834	0.023	-0.074	8.33846	8.79543
P14635;E9PC90;Q5TZP9;D6RHI0;H0YA62	G2/mitotic-specific cyclin-B1	CCNB1		8	24	0.842552	0.068	-0.017	8.15072	9.1276
P49773;D6RD60;D6RE99;D6REP8;D6RC06	Histidine triad nucleotide-binding protein 1	HINT1		8	82.5	0.824141	-0.029	-0.016	8.82142	9.67347
Q96S82;H3BUV9;H3BV23;H3BSQ2;H3BSE0	Ubiquitin-like protein 7	UBL7		8	32.6	0.792429	0.336	-0.007	8.68926	9.32758
P23919;H7C312;G5E9E9;H7BZ20;H7C3A4	Thymidylate kinase	DTYMK		8	35.8	0.946847	-0.532	0.02	6.81188	7.8805
Q8NFH3;B4E2F0;B4DVD1;F5H0E3;B4E301	Nucleoporin Nup43	NUP43		8	29.7	0.295813	-0.19	0.161	8.26311	9.39973
P32969;H0Y9V9;D6RAN4;E7ESE0;H0Y9R4	60S ribosomal protein L9	RPL9		8	43.8	0.0323924	0.015	0.38	8.03654	8.87074
Q5XPI4-2;Q5XPI4;C9JS59;C9J266;C9JN91;F8WB91	E3 ubiquitin-protein ligase RNF123	RNF123		8	6.7	0.696726	0.446	-0.043	7.86127	8.18761
P54687-4;P54687-5;P54687;P54687-3;P54687-2;F5H2F2	Branched-chain-amino-acid aminotransferase, cytosolic	BCAT1		8	21.6	0.809535	0.091	-0.014	8.03989	8.54749
P25788;P25788-2;G3V4X5;G3V5N4;G3V3W4;H0YJ03	Proteasome subunit alpha type-3	PSMA3		8	32.2	0.926454	0.303	0.015	7.47166	8.66348
J3QQJ0;Q9UHR5;Q9UHR5-2;J3QLH3;J3KRR6;J3QLM2	SAP30-binding protein	SAP30BP		8	32.3	0.340343	0.255	0.176	8.21169	8.78964
B4DQM4;Q9HCN4;Q9HCN4-4;Q9HCN4-2;Q9HCN4-3;F8WD09	GPN-loop GTPase 1	GPN1		8	26.5	0.46241	0.23	0.191	7.60135	8.59638
P26373;P26373-2;J3QSB4;J3KS98;H3BTH3;H3BUK8	60S ribosomal protein L13	RPL13		8	37.4	0.258378	-0.339	0.276	7.94063	8.34345
Q969X5;Q969X5-2;H0YBZ3;F2Z3A2;Q969X5-3;F2Z2U2;F2Z3Q5	Endoplasmic reticulum-Golgi intermediate compartment protein 1	ERGIC1		8	29.7	0.420746	0.308	-0.124	8.04665	8.56291
Q5W0H4;P13693;J3KPG2;Q8TBK7;E9PJF7;H0YCX0;Q56UQ5	Translationally-controlled tumor protein	TPT1		8	66.5	0.521945	0.347	-0.05	8.27026	9.4454
Q99729-2;D6RBZ0;Q99729-3;D6RD18;D6R9P3;Q99729;Q99729-4	Heterogeneous nuclear ribonucleoprotein A/B	HNRNPAB		8	25.6	0.831851	-0.116	-0.019	8.40707	8.81474
Q9UGV2;Q9UGV2-2;Q9UGV2-3;Q5TH30;F8WBF9;B7Z341;Q5TH29	Protein NDRG3	NDRG3		8	26.9	0.994535	0.343	0.011	7.54709	8.90702
P62244;I3L3P7;I3L246;I3L303;H3BT37;H3BV27;H3BVC7	40S ribosomal protein S15a	RPS15A		8	55.4	0.409042	-0.026	0.154	7.69907	8.96565
P35869;A9YTQ3-2;A9YTQ3-3;A9YTQ3;E5RFG4;G3V143;E5RGQ2	Aryl hydrocarbon receptor	AHR		8	9.4	0.527022	-0.164	0.169	6.96474	8.59514
P57678;I3L2C7;I3L399;I3L4A4;I3L4M4;E7EN12;I3L1J7	Gem-associated protein 4	GEMIN4		8	9.8	0.256424	-0.014	0.277	7.75559	8.38475
Q96N67;Q96N67-6;Q96N67-2;Q96N67-5;Q96N67-3;Q96N67-4;H0Y7L2;Q96NI0	Dedicator of cytokinesis protein 7	DOCK7		8	4.6	0.302649	-0.634	-0.168	7.53732	7.87924
H0Y413;O43900;F5H4N2;B7Z8F2;F5GWQ1;H7BZP7;A6ND81;C9JYV3	Prickle-like protein 3	PRICKLE3		8	14.6	0.309923	-0.353	-0.165	8.27768	8.33414
Q16539;Q16539-2;B4E0K5;Q16539-4;Q16539-3;B5TY33;E7EX54;H7C4E2	Mitogen-activated protein kinase 14	MAPK14		8	30.6	0.6661	-0.158	-0.051	7.36372	8.92425
Q9NZL9;Q9NZL9-2;Q9NZL9-4;Q9NZL9-3;E5RJR3;H7C0X7;Q9NZL9-5;E5RFS9	Methionine adenosyltransferase 2 subunit beta	MAT2B		8	27.2	0.708137	-0.455	-0.04	8.02621	8.57654
P20020;P20020-4;P20020-3;P20020-6;P20020-2;P20020-5;E7ERY9;F8W1V5	Plasma membrane calcium-transporting ATPase 1	ATP2B1		8	9.4	0.979544	-0.005	0.028	6.81748	8.18632
P33316;H0YNW5;P33316-2;H0YKC5;H0YKI0;H0YNJ9;H0YMM5;H0YMP1	Deoxyuridine 5-triphosphate nucleotidohydrolase, mitochondrial	DUT		8	35.3	0.936977	-0.005	0.05	8.33423	8.61789
I3L504;P63241-2;P63241;I3L397;Q6IS14;Q9GZV4;C9J4W5;C9J7B5;F8WCJ1	Eukaryotic translation initiation factor 5A-1;Eukaryotic translation initiation factor 5A-1-like;Eukaryotic translation initiation factor 5A-2	EIF5A;EIF5AL1;EIF5A2		8	57.5	0.206532	-0.044	-0.121	9.08773	9.62334
P16949;P16949-2;A2A2D0;E7EVN3;E5RIR6;Q9H169-2;G5EA16;Q9H169;B7Z2Z7	Stathmin	STMN1		8	44.3	0.538301	0.197	-0.087	8.45094	8.1001
H3BM74;H3BM14;Q9Y5A7;Q9Y5A7-2;F8WDB6;C9JRT6;C9J7X7;H7C5N1;F8WDL9;H7C5E1	NEDD8 ultimate buster 1	NUB1		8	14.7	0.579035	0.058	-0.069	8.34873	8.9259
P55209;H0YIV4;F5H4R6;F8W0J6;B3KNT8;F8VY35;F8VUX1;F8VXI6;F8W020;F8VVB5	Nucleosome assembly protein 1-like 1	NAP1L1		8	28.6	0.461218	-0.133	-0.061	8.01576	9.40088
Q86XK2-5;Q86XK2;Q86XK2-6;Q86XK2-3;H0YAV3;Q86XK2-2;C9IYF0;B3KUR1;Q86XK2-4;B5MEH7	F-box only protein 11	FBXO11		8	11.6	0.59273	0.161	0.148	6.64354	8.36862
Q13126-2;Q13126-3;Q13126;Q13126-4;B4DUC8;Q13126-5;Q13126-6;J3QSB7;Q13126-7;F2Z2F3;F8WES2	S-methyl-5-thioadenosine phosphorylase	MTAP		8	28.3	0.715781	-0.024	-0.038	7.64986	8.20638
P60953;E7ETU3;P60953-1;Q5JYX0;P17081;Q9H4E5;Q9H4E5-2;G3V476;G3V4H1;B1AH79;F8WET9	Cell division control protein 42 homolog	CDC42		8	42.9	0.828602	0.068	0.027	9.00868	9.83526
O95409;Q96T25;O60481;O60481-2;Q15915;Q8N9L1-3;Q8N9L1-5;Q8N9L1;Q8N9L1-2;C9JD04;H7C5D8	Zinc finger protein ZIC 2	ZIC2		8	18	0.907431	-0.249	0.058	8.25453	8.3739
B7WPE2;Q32P44;G3V195;Q32P44-2;H0Y3M3;G3V1D0;H7C355;Q32P44-3;E9PSB4;E9PJV5;C9J6V3	Echinoderm microtubule-associated protein-like 3	EML3		8	11.1	0.783763	-0.169	0.092	7.11558	7.95738
P51148-2;P51148;K7ERI8;K7ENY4;F8VVK3;F8VUA5;F8VVZ0;F8VWU4;K7EIP6;F8VWZ7;F8VSF8;F8VPW9;F8WD79;F8WCY6	Ras-related protein Rab-5C	RAB5C		8	39.8	0.0654597	-0.088	-0.187	7.93371	9.24216
Q99717;F5GWU7;Q15797;D6RBB4;D6RD62;D6RIZ9;H0YAK7;D6RDN7;D6REQ3;D6RAY1;D6R9D4;P84022-4;H0YKE2;H0YNV1;D6RBH9	Mothers against decapentaplegic homolog 5;Mothers against decapentaplegic homolog 1	SMAD5;SMAD1		8	19.8	0.526263	0.192	0.121	7.53935	9.03506
O75674;I3L4I4;J3KQU4;Q8N749;I3L1G1;B7Z9E2;I3NI44;I3L4G0;B4DUW5;I3L367;I3L3T4;I3L4N3;I3L1Q1;I3L3M3;I3L0N2	TOM1-like protein 1	TOM1L1		8	20.2	0.249665	-0.027	0.21	8.40381	9.03716
Q8N684-3;Q8N684;Q8N684-2;F5H669;F5H047;F5H6M0;J3QT54;C9J323;C9J286;C9JM38;F5GXA3;F5H6A8;F5H6P5;F5H2K8;F5H1W4;F5H5B7	Cleavage and polyadenylation specificity factor subunit 7	CPSF7		8	17.9	0.261405	0.547	-0.186	7.76837	8.35299
F8W8S0;Q13409;Q13409-5;Q13409-2;B7ZA04;Q13409-3;Q13409-6;E7EQL5;E7EV09;E7EMU4;E7ESD3;E7EQU2;E7ETL8;E7ET01;E7ERH4;E7ERR6;E7EUM4;E9PGG1;E7EU01;O14576;O14576-2;G5E9K1;O14576-3;F5H050;E5RJ75;C9J3E7;E5RFE1	Cytoplasmic dynein 1 intermediate chain 2	DYNC1I2		8	20.4	0.780191	-0.081	0.06	7.46345	8.85819
Q14814-4;Q14814;Q14814-5;Q14814-6;Q14814-2;Q5T9U4;Q14814-3;Q02078;F8W966;Q02078-2;Q02078-5;Q02078-3;Q02078-6;Q02078-4;Q06413-5;D6RAH2;Q06413;Q06413-2;Q06413-6;Q06413-3;D6R9J8;Q06413-4;D6RJG6;D6RC63;D6R942;D6RCM6;D6RG21;D6RB91;D6RJA7;D6RG14;H0YM62;H0YKY6	Myocyte-specific enhancer factor 2D	MEF2D		8	16.1	0.352251	-0.159	0.233	7.23377	8.11779
Q92499	ATP-dependent RNA helicase DDX1	DDX1		9	16.8	0.131849	-0.093	-0.208	8.10269	8.76329
P84095	Rho-related GTP-binding protein RhoG	RHOG		9	55	0.162335	0.291	-0.192	7.93846	9.01362
Q9H5Q4	Dimethyladenosine transferase 2, mitochondrial	TFB2M		9	24.5	1	0.331	0.012	7.82798	8.98863
Q9BWU0	Kanadaptin	SLC4A1AP		9	14.8	0.918309	-0.08	0.013	7.40997	8.53209
Q15545	Transcription initiation factor TFIID subunit 7	TAF7		9	29.2	0.951785	0.258	0.046	7.93409	8.68122
Q9Y6M5	Zinc transporter 1	SLC30A1		9	25.2	0.790893	-0.054	0.058	8.44052	9.44063
Q15024	Exosome complex component RRP42	EXOSC7		9	34.4	0.684025	-0.03	0.082	8.19371	9.11727
Q04721	Neurogenic locus notch homolog protein 2;Notch 2 extracellular truncation;Notch 2 intracellular domain	NOTCH2		9	4.5	0.805286	0.015	0.086	8.28943	8.64844
Q08752	Peptidyl-prolyl cis-trans isomerase D	PPID		9	27	0.570414	-0.042	0.155	7.87926	8.70423
P61026	Ras-related protein Rab-10	RAB10		9	36.5	0.295813	0.203	0.161	8.7756	9.25952
Q8NBX0	Saccharopine dehydrogenase-like oxidoreductase	SCCPDH		9	28.2	0.311716	0.148	0.186	8.20283	8.73175
P81605	Dermcidin;Survival-promoting peptide;DCD-1	DCD		9	53.6	0.357087	1.223	0.231	8.56159	8.40138
H7C2Q8;Q99848	Probable rRNA-processing protein EBP2	EBNA1BP2		9	30.5	0.00212776	0.205	-0.566	8.01289	8.6496
Q9Y3A4;Q9NSQ0	Ribosomal RNA-processing protein 7 homolog A	RRP7A		9	42.1	0.00519767	-0.623	-0.396	8.66278	8.77788
Q00535;Q00535-2	Cyclin-dependent kinase 5	CDK5		9	34.6	0.168601	-0.107	-0.189	7.76593	8.77338
P84085;C9J1Z8	ADP-ribosylation factor 5	ARF5		9	56.7	0.362317	0.102	-0.121	7.6397	8.97093
P30048;E9PH29	Thioredoxin-dependent peroxide reductase, mitochondrial	PRDX3		9	43	0.927565	-0.142	0.035	7.67715	9.36058
P31947;P31947-2	14-3-3 protein sigma	SFN		9	30.2	0.820212	-0.011	0.053	8.89328	9.59821
P61006;B4DEK7	Ras-related protein Rab-8A	RAB8A		9	44	0.662803	0.447	0.087	8.16821	9.08774
Q15427;Q5SZ64	Splicing factor 3B subunit 4	SF3B4		9	29.7	0.353493	-0.155	0.096	9.26211	9.91681
P45973;F8VNY3	Chromobox protein homolog 5	CBX5		9	57.1	0.137584	0.284	0.219	8.46397	9.3547
Q14344;F5H1G8	Guanine nucleotide-binding protein subunit alpha-13	GNA13		9	24.1	0.0348183	0.105	0.375	8.43257	9.01413
P40926;E9PDB2;G3XAL0	Malate dehydrogenase, mitochondrial;Malate dehydrogenase	MDH2		9	36.7	0.0648699	0.295	-0.327	6.66399	7.92635
O43293;O43293-2;M0QYY8	Death-associated protein kinase 3	DAPK3		9	21.1	0.098681	0.978	-0.289	7.02977	7.96554
Q14677-3;Q14677;Q14677-2	Clathrin interactor 1	CLINT1		9	16.5	0.0258758	-0.03	-0.231	8.20247	9.41071
F8VWW7;Q8NCJ5;H0YI85	SPRY domain-containing protein 3	SPRYD3		9	22.1	0.222777	0.142	-0.166	7.85549	8.80864
Q9Y6C9;E9PIE4;F5H3Y2	Mitochondrial carrier homolog 2	MTCH2		9	40.6	0.288397	-0.05	-0.143	8.58405	9.06765
Q99816;F5H442;Q99816-2	Tumor susceptibility gene 101 protein	TSG101		9	25.4	0.369486	0.381	-0.142	7.93712	8.51199
O15145;C9JZD1;F8VR50	Actin-related protein 2/3 complex subunit 3	ARPC3		9	44.9	0.592589	-0.149	-0.038	8.59652	9.47867
Q9C0I1;Q9C0I1-2;Q9C0I1-3	Myotubularin-related protein 12	MTMR12		9	17	0.981446	-0.089	0.038	7.53666	7.95757
P62888;E5RI99;E5RJH3	60S ribosomal protein L30	RPL30		9	68.7	0.733701	-0.025	0.039	9.16017	9.80458
Q3ZCM7;Q5SQY0;F5H0I4	Tubulin beta-8 chain	TUBB8;RP11-631M21.2		9	25	0.863364	-0.228	0.07	7.98791	7.73728
A6NJZ9;Q8WTT2;F5H677	Nucleolar complex protein 3 homolog	NOC3L		9	16.6	0.689157	0.417	0.119	7.71548	8.68146
P11233;H7C3P7;C9JPE8	Ras-related protein Ral-A	RALA		9	37.4	0.124518	0.136	0.155	8.94787	9.76717
P42167;G5E972;P42167-2;H0YJH7	Lamina-associated polypeptide 2, isoforms beta/gamma;Thymopoietin;Thymopentin	TMPO		9	26	0.00178843	0.289	-0.444	7.28545	8.93633
P00374;B4DM58;Q86XF0;C9JJ68	Dihydrofolate reductase	DHFR		9	55.6	0.0544704	-0.081	-0.342	7.8435	8.25981
Q01664;I3L254;I3L301;I3L4L6	Transcription factor AP-4	TFAP4		9	34.3	0.302649	-0.133	-0.168	7.14484	8.44852
Q14739;C9JXK0;H7C442;C9JES9	Lamin-B receptor	LBR		9	15.8	0.479136	0.336	-0.105	7.63673	8.09402
D6RFG8;P27707;D6RCP9;D6RG38	Deoxycytidine kinase	DCK		9	29	0.626131	0.057	-0.062	7.24459	8.36457
Q9UMR2;Q9UMR2-2;H3BN59;H3BTX1	ATP-dependent RNA helicase DDX19B	DDX19B		9	24.8	0.700522	-0.326	-0.042	7.47638	8.25707
P24534;C9JZW3;F2Z2G2;F8WF65	Elongation factor 1-beta	EEF1B2		9	39.6	0.78578	0.013	-0.02	8.4539	8.56397
Q9Y281;Q9Y281-3;F8WDN3;G3V2U0	Cofilin-2	CFL2		9	60.8	0.793677	0.03	-0.018	7.98278	8.7028
P78346-2;P78346;Q5VU11;Q5VU10	Ribonuclease P protein subunit p30	RPP30;RP11-320F15.1		9	31.1	0.897987	0.111	0.008	7.50637	8.29355
Q8IWC1;Q8IWC1-4;Q8IWC1-3;Q8IWC1-2	MAP7 domain-containing protein 3	MAP7D3		9	12.7	0.96661	0.319	0.042	7.19488	7.99957
Q15369;E5RHG8;Q15369-2;R4GMY8	Transcription elongation factor B polypeptide 1	TCEB1		9	66.1	0.704845	-0.206	0.073	8.23622	9.47433
P10316;P01892;P05534;P30447	HLA class I histocompatibility antigen, A-69 alpha chain;HLA class I histocompatibility antigen, A-2 alpha chain	HLA-A		9	29.6	0.503748	0.07	0.127	7.6595	8.86998
Q9Y376;Q9H9S4;Q5TAW7;B7ZBJ4	Calcium-binding protein 39	CAB39		9	23.2	0.379994	0.294	0.163	7.66758	8.74225
P23258;Q9NRH3;K7EIS0;K7EKE5	Tubulin gamma-1 chain;Tubulin gamma-2 chain	TUBG1;TUBG2		9	32.2	0.040138	0.394	0.365	8.37373	8.91017
P18077;C9K025;F8WB72;F8WBS5	60S ribosomal protein L35a	RPL35A		9	67.3	0.0675635	-0.382	0.426	7.13131	7.84
P19022;A8MWK3;P55283;P55283-2;C9J8J8	Cadherin-2	CDH2		9	16.2	0.773975	0.224	-0.023	8.40863	8.64894
O43683;F5GXI5;E9PC26;C9JQA4;C9JRC7	Mitotic checkpoint serine/threonine-protein kinase BUB1	BUB1		9	12.4	0.949007	0.121	0.023	8.12017	8.81026
Q8WYA6;B4DE16;Q8WYA6-2;Q8WYA6-3;A2A2P1	Beta-catenin-like protein 1	CTNNBL1		9	18.3	0.96661	-0.119	0.042	6.95471	8.58641
P30419;P30419-2;B7Z8J4;K7EN82;K7EN42	Glycylpeptide N-tetradecanoyltransferase 1	NMT1		9	23.4	0.798094	-0.225	0.056	7.14504	9.0649
Q8TED0;B4DXK8;H0Y8P4;B4DU75;D6RF65	U3 small nucleolar RNA-associated protein 15 homolog	UTP15		9	20.5	0.557844	0.137	0.159	7.56727	8.72106
C9JRZ6;Q9NX63;F8WAR4;G3V1K1;F8WD73	Coiled-coil-helix-coiled-coil-helix domain-containing protein 3, mitochondrial	CHCHD3		9	40.9	0.32297	-0.247	0.182	8.63437	8.76256
P41743;Q05513;Q05513-3;Q05513-2;E9PBE1	Protein kinase C iota type	PRKCI		9	21.5	0.0827676	-0.004	0.252	7.97162	9.54173
P60510;H3BTA2;H3BV22;I3L4X0;H3BVE3;H3BPN5	Serine/threonine-protein phosphatase 4 catalytic subunit;Serine/threonine-protein phosphatase	PPP4C		9	35.5	0.344554	-0.054	-0.126	8.11305	8.93357
Q32Q12;P22392-2;J3KPD9;P22392;O60361;F6XY72	Nucleoside diphosphate kinase;Nucleoside diphosphate kinase B	NME1-NME2;NME2		9	44.5	0.265264	-0.056	-0.104	8.12349	9.43521
Q96P16;Q96P16-3;K7EP82;Q9NQG5;E9PIQ9;K7EQR8	Regulation of nuclear pre-mRNA domain-containing protein 1A	RPRD1A		9	34	0.62977	0.047	-0.061	7.67967	8.24658
Q96G03;F5H6V2;B4E0G8;E7ENQ8;E9PD70;H0Y921	Phosphoglucomutase-2	PGM2		9	19.6	0.696021	-0.108	0.117	6.85585	8.65251
B8ZZN6;P63165;B9A032;B8ZZJ0;P63165-2;B8ZZ67	Small ubiquitin-related modifier 1	SUMO1		9	44.5	0.0035282	0.252	0.289	9.72647	10.4394
P49427;U3KPV8;U3KQB6;U3KQ77;U3KQP9;U3KQ74;U3KQQ6	Ubiquitin-conjugating enzyme E2 R1	CDC34		9	33.5	0.157867	-0.005	-0.138	8.02737	9.31258
Q9NZ01;B3KSQ1;M0QXM3;Q9NZ01-2;M0R3C3;B4DR74;M0R329	Trans-2,3-enoyl-CoA reductase	TECR		9	25	0.185317	0.072	-0.128	8.76025	9.2916
Q12888-2;F8VY86;Q12888;A6NNK5;C9JXV0;H7C3N7;H7BZY0	Tumor suppressor p53-binding protein 1	TP53BP1		9	7.3	0.881682	0.244	0.065	7.23779	8.12572
O94955;D6R935;H0Y8R9;D6RC79;H0Y9R7;H0YA85;D6RG10	Rho-related BTB domain-containing protein 3	RHOBTB3		9	18.3	0.361353	0.291	0.169	8.06488	8.93381
Q8TC12;Q8TC12-2;G3V234;G3V2G6;Q8TC12-3;H0YJ46;H0YIZ8;H0YJ10	Retinol dehydrogenase 11	RDH11		9	34	0.934494	0.214	0	8.54737	9.08567
Q12933-2;Q12933;Q12933-3;Q12933-4;B1AMX9;B1AMX8;B1AMX7;B1AMY1	TNF receptor-associated factor 2	TRAF2		9	20.6	0.713289	0.054	0.112	7.62327	8.67705
P56545-2;Q5SQP8;P56545;E7EPF8;D6RAX2;E7ESU7;E7EUB3;E9PGB1;H0Y9M9	C-terminal-binding protein 2	CTBP2		9	10.5	0.548506	0.058	-0.084	7.88921	8.43527
P62879;C9JXA5;C9JIS1;C9JZN1;E7EP32;Q9HAV0;B3KPU1;H7C5J5;C9JD14	Guanine nucleotide-binding protein G(I)/G(S)/G(T) subunit beta-2;Guanine nucleotide-binding protein subunit beta-4	GNB2;GNB4		9	30	0.934606	-0.01	0.017	7.78289	8.51112
P55039;A8MZF9;J3QKW7;J3QRI9;J3QR71;J3KRL5;J3QKV7;J3QL90;J3QLF3	Developmentally-regulated GTP-binding protein 2	DRG2		9	27.2	0.470952	-0.149	0.136	7.53331	8.79617
Q9NR28;Q9NR28-2;Q9NR28-3;F5H796;F5GXT8;F5GX50;H7BZK7;F5GYH3;H7BZQ7;F5H0Q4	Diablo homolog, mitochondrial	DIABLO		9	38.1	0.471957	-0.091	-0.059	8.95133	9.37743
P59998-3;F8WCF6;P59998;P59998-2;H7C0A3;F8WDD7;P59998-4;R4GN08;F8WE39;F8WDW3	Actin-related protein 2/3 complex subunit 4	ARPC4;ARPC4-TTLL3		9	34.8	0.975825	-0.141	0.027	8.38922	9.32803
Q9NR12;Q9NR12-2;D6RH06;Q9NR12-4;Q9NR12-6;Q9NR12-5;H7BYK4;D6RF83;Q9NR12-3;D6RAN1;H0Y8W6	PDZ and LIM domain protein 7	PDLIM7		9	26	0.00527498	-0.152	-0.511	7.8169	8.45874
Q9HC98-2;Q9HC98-4;Q9HC98-3;Q9HC98;Q5TBH1;Q5TBH2;Q5TBG7;Q5TBG1;Q5TBH0;Q5TBG4;Q5TBG2	Serine/threonine-protein kinase Nek6	NEK6		9	28.8	0.0320461	-0.117	-0.301	7.84564	8.74271
Q13888;Q6P1K8;D6RID8;J3KQC7;D6RJD3;F5GZM1;D6RGC9;D6RIT7;R4GMS9;D6RAW1;R4GMV2	General transcription factor IIH subunit 2;General transcription factor IIH subunit 2-like protein	GTF2H2;GTF2H2C		9	25.3	0.183059	0.027	0.241	7.75866	9.08367
Q6PIW4;Q6PIW4-2;C9JKI6;Q9UBP0;Q9UBP0-2;Q9UBP0-3;Q9UBP0-4;C9JHJ4;C9JTB2;C9JSC4;C9JTG6;C9JP37	Fidgetin-like protein 1	FIGNL1		9	18.1	0.349848	0.109	0.234	7.3378	8.27434
P18583-5;P18583-2;P18583-9;P18583;P18583-7;P18583-4;P18583-3;P18583-10;P18583-6;H7C1M2;J3QSZ5;P18583-8;H7C2G8	Protein SON	SON		9	4.6	0.95093	-0.71	0.021	7.3237	8.62104
P61224;P61224-3;F5H7Y6;E7ESV4;A6NIZ1;P61224-4;F5GX62;P61224-2;F5GZG1;B7ZB78;F5H823;F5H004;F5H6R7	Ras-related protein Rap-1b;Ras-related protein Rap-1b-like protein	RAP1B		9	52.2	0.101764	0.104	0.239	7.96623	9.22839
Q15796;Q15796-2;B7Z5N5;K7EJX0;K7ERC7;P84022-2;K7EL92;K7ESI8;O15198;O15198-2;P84022-3;H3BVD1;H3BP09;H0YL71;H0YMP2	Mothers against decapentaplegic homolog 2	SMAD2		9	23.1	0.89393	0.281	0.007	7.76538	8.62823
B7Z6Z4;G3V1V0;G8JLA2;J3KND3;P60660;P60660-2;F8W1R7;F8VPF3;G3V1Y7;F8W180;F8VZU9;H0YI43;P14649;F8W1I5;F8VXL3	Myosin light polypeptide 6	MYL6		9	38.2	0.61345	0.197	0.055	8.93969	9.89114
Q9Y6E0;Q9Y6E0-2;B4DR80;H0Y630;B4E0Y9;Q9P289;Q8NBY1;Q9P289-3;Q9P289-2;C9J232;C9JCC0;C9J6L2;C9JDH9;Q5JV98;Q5JV99;C9JJV0	Serine/threonine-protein kinase 24;Serine/threonine-protein kinase 24 36 kDa subunit;Serine/threonine-protein kinase 24 12 kDa subunit;Serine/threonine-protein kinase MST4	STK24;MST4		9	18.5	0.476261	-0.047	-0.092	7.66839	8.84962
P29966	Myristoylated alanine-rich C-kinase substrate	MARCKS		10	42.8	0.00637061	-0.237	-0.288	9.12595	9.41118
P62805	Histone H4	HIST1H4A		10	61.2	0.0270686	0.085	-0.229	8.41057	9.31506
P49721	Proteasome subunit beta type-2	PSMB2		10	43.3	0.286122	0.737	-0.175	7.73288	8.51044
P40222	Alpha-taxilin	TXLNA		10	24.9	0.205111	-0.197	-0.173	8.47608	9.09044
O75396	Vesicle-trafficking protein SEC22b	SEC22B		10	51.6	0.476261	-0.144	-0.092	8.28455	9.01861
Q8WX92	Negative elongation factor B	COBRA1		10	24.7	0.49772	0.039	-0.087	8.24675	8.9985
P20042	Eukaryotic translation initiation factor 2 subunit 2	EIF2S2		10	31.5	0.842552	0.031	-0.017	8.13661	8.8307
Q8IYW5	E3 ubiquitin-protein ligase RNF168	RNF168		10	18.4	0.0480705	0.509	0.352	8.32692	9.04204
P05109	Protein S100-A8	S100A8		10	62.4	0.0258867	-0.944	0.512	8.2989	7.9267
Q5K651;C9JKF1	Sterile alpha motif domain-containing protein 9	SAMD9		10	9.2	0.098681	-0.639	-0.289	7.44668	8.42065
Q9UGP8;A6PVC9	Translocation protein SEC63 homolog	SEC63		10	15.9	0.137199	-0.03	-0.205	8.10148	8.83518
Q8NBF2;Q8NBF2-2	NHL repeat-containing protein 2	NHLRC2		10	19.8	0.480512	-0.119	-0.091	7.31999	9.06517
P30050;P30050-2	60S ribosomal protein L12	RPL12		10	72.1	0.51146	-0.164	-0.059	8.30898	9.83116
Q8NEM2;I3L3Z1	SHC SH2 domain-binding protein 1	SHCBP1		10	21.3	0.939942	0.311	0.001	7.66432	8.78534
Q8NFH4;F8VTY2	Nucleoporin Nup37	NUP37		10	35.6	0.962902	0.178	0.02	7.81854	8.82613
Q9BRQ8;Q9BRQ8-2	Apoptosis-inducing factor 2	AIFM2		10	39.9	0.903746	0.322	0.059	7.88788	8.64245
Q12874;E7EUT8	Splicing factor 3A subunit 3	SF3A3		10	23.6	0.122236	0.021	0.227	8.22813	9.6057
O43813;E9PHS0;F8WDS9	LanC-like protein 1	LANCL1		10	28.3	0.257811	-0.016	-0.106	8.30809	9.22529
Q13433;Q13433-2;K7EQ91	Zinc transporter ZIP6	SLC39A6		10	13.8	0.871608	-0.114	-0.01	8.91395	9.70594
P48163;B4DZ70;F5H4W0	NADP-dependent malic enzyme;Malic enzyme	ME1		10	21.9	0.861583	0.287	-0.001	6.75799	8.13663
Q5VZE5;Q5VZE6;B1AM43	N-alpha-acetyltransferase 35, NatC auxiliary subunit	NAA35		10	16.7	0.988867	0.32	0.036	7.14929	8.66294
O75475;O75475-2;O75475-3	PC4 and SFRS1-interacting protein	PSIP1		10	21.9	0.453255	0.219	0.141	8.37495	8.84666
Q13242;H0YIB4;S4R3G0	Serine/arginine-rich splicing factor 9	SRSF9		10	41.6	0.331583	0.2	0.179	8.17876	8.83627
O94874;O94874-3;O94874-2	E3 UFM1-protein ligase 1	UFL1		10	14	0.459582	0.534	0.192	7.32916	8.59443
Q9BSV6;E7EQB3;A9C4B9;B0V3J0	tRNA-splicing endonuclease subunit Sen34	TSEN34		10	38.4	0.102939	0.797	-0.285	6.0737	8.20073
Q96A72;A6NEC0;F5H6N1;F5H124	Protein mago nashi homolog 2	MAGOHB		10	64.2	0.145354	0.538	-0.143	8.11517	9.25603
Q96J01;Q6NZ53;D6RGZ2;D6REC9	THO complex subunit 3	THOC3		10	30.5	0.397467	-0.375	-0.132	7.45953	8.28907
P30044;P30044-2;P30044-3;P30044-4	Peroxiredoxin-5, mitochondrial	PRDX5		10	57	0.704326	-0.657	-0.041	7.25662	8.48962
Q15631;E9PGT1;H7C1D4;Q15631-2	Translin	TSN		10	53.1	0.792429	0.121	-0.007	8.54568	9.59888
P62913;P62913-2;Q5VVC8;Q5VVC9	60S ribosomal protein L11	RPL11		10	44.4	0.16106	-0.122	0.208	8.90703	9.5943
Q8IWV8;Q8IWV8-4;Q8IWV8-2;Q8IWV8-3	E3 ubiquitin-protein ligase UBR2	UBR2		10	8.1	0.202515	-0.768	0.307	7.99037	8.69717
Q9BUP3-3;Q9BUP3;E9PI87;Q9BUP3-2	Oxidoreductase HTATIP2	HTATIP2		10	39.1	0.148034	0.59	0.344	7.23157	8.06956
J3KN32;Q9UKL0;E9PQE5;E9PR63	REST corepressor 1	RCOR1		10	28.9	0.0949654	0.606	0.392	7.18614	8.70783
Q08379;Q08379-2;B7ZC06;H0Y7B8;A8MZ06	Golgin subfamily A member 2	GOLGA2		10	13.9	0.380528	-0.034	-0.138	7.10382	8.67502
P62253;I3L2Q4;I3L0Q0;I3L2H7;K7EPR7	Ubiquitin-conjugating enzyme E2 G1	UBE2G1		10	44.7	0.467059	0.065	-0.066	8.31517	9.76808
O00231-2;O00231;J3QRY4;J3QS13;J3KSW3	26S proteasome non-ATPase regulatory subunit 11	PSMD11		10	28.8	0.641392	-0.06	-0.056	7.45536	9.11581
O00764;F2Z2Y4;O00764-2;O00764-3;A8MV33	Pyridoxal kinase	PDXK		10	39.7	0.674111	0.1	-0.049	7.51276	8.58109
Q13907-2;Q13907;C9JKM8;C9JD53;Q9BXS1	Isopentenyl-diphosphate Delta-isomerase 1	IDI1		10	52.1	0.71613	0.074	-0.03	8.32574	9.64621
Q08257;Q08257-3;A6NP24;C9JH92;Q08257-2	Quinone oxidoreductase	CRYZ		10	38.6	0.751791	-0.562	0.101	6.94353	8.42509
Q8NCA5;Q8NCA5-2;E9PH82;B4DT23;C9J3G8	Protein FAM98A	FAM98A		10	24.1	0.467059	0.292	0.119	8.11868	9.16274
O95630;C9JK83;F5H5B9;C9JEK5;C9JZ93	STAM-binding protein	STAMBP		10	29.7	0.233772	0.201	0.289	7.76305	8.60004
P35520-2;P35520;F5H2U1;H7C2H4;C9JMA6;H7C1W6	Cystathionine beta-synthase	CBS		10	22.7	0.149577	-0.38	-0.248	7.86714	8.45215
Q9UKK9;A6NFX8;A6NJU6;A6NCQ0;C9JYY9;H0YEY4	ADP-sugar pyrophosphatase	NUDT5		10	50.2	0.602682	1.061	-0.064	7.24673	9.04202
B5MDF5;P62826;J3KQE5;F5H018;B4DV51;H0YFC6	GTP-binding nuclear protein Ran	RAN		10	36.9	0.544475	0.003	-0.054	8.85125	9.90846
Q96AY3;H0Y827;Q9H6J3;K7ESG6;K7ELI6;K7EM43	Peptidyl-prolyl cis-trans isomerase FKBP10	FKBP10		10	23.7	0.681103	-0.244	-0.048	7.03937	9.03125
Q9H8H2;F8WAJ0;Q9H8H2-2;Q9H8H2-4;Q9H8H2-3;B4E3G7	Probable ATP-dependent RNA helicase DDX31	DDX31		10	13.9	0.742757	-0.015	-0.031	7.28104	8.27158
Q9NR31;B4DQ19;H0Y5E8;Q5SQT8;D6RDB2;D6RAA2	GTP-binding protein SAR1a	SAR1A		10	63.6	0.635725	0.124	-0.031	7.99045	9.22148
P48426;B4DGX2;Q5JUT3;H7BXS3;Q5JUT2;S4R320	Phosphatidylinositol 5-phosphate 4-kinase type-2 alpha	PIP4K2A;PIP5K2A		10	26.1	0.864041	0.05	-0.013	8.21196	8.91071
E5RJD8;O75347;E5RIW3;E5RHG6;B4DT30;E5RIX8	Tubulin-specific chaperone A	TBCA		10	50.4	0.90226	0.205	0.009	8.69591	9.29644
Q13614;Q13614-2;C9JEX3;Q9P2M7;Q9P2M7-2;H0Y4A8	Myotubularin-related protein 2	MTMR2		10	14	0.596757	0.23	0.103	8.06914	8.8977
O14964;O14964-2;I3L1P5;I3L1E3;I3L165;I3L2H4	Hepatocyte growth factor-regulated tyrosine kinase substrate	HGS		10	14.4	0.460288	0.38	0.139	8.48447	9.05503
P60891;B4DNL6;B1ALA9;P21108;H7C540;B1ALA7	Ribose-phosphate pyrophosphokinase 1;Ribose-phosphate pyrophosphokinase;Ribose-phosphate pyrophosphokinase 3	PRPS1;PRPS1L1		10	35.8	0.233316	0.098	0.217	8.02983	8.95499
Q9UKM9;Q9UKM9-2;Q5QPL9;Q5QPM1;Q5QPM0;Q5QPM2	RNA-binding protein Raly	RALY		10	34	0.117011	0.028	0.37	8.02716	8.69006
P13073;H3BNV9;H3BN72;Q86WV2;H3BPG0;H3BNI5;H3BPR4	Cytochrome c oxidase subunit 4 isoform 1, mitochondrial	COX4I1		10	51.5	0.239819	0.098	-0.111	8.02338	9.31467
Q05932;Q05932-4;Q05932-2;Q05932-3;Q5JU23;Q5JU20;Q5JU21	Folylpolyglutamate synthase, mitochondrial	FPGS		10	24.2	0.524843	-0.242	-0.091	7.09095	8.52705
A6NHB5;Q14202;Q14202-2;A6NHN7;A6NL54;Q14202-3;A6NC58	Zinc finger MYM-type protein 3	ZMYM3		10	11.7	0.648095	0.066	-0.056	7.55612	8.16908
O43396;K7ER96;G3V1K0;K7EML9;K7EME7;K7EPB7;K7EKG2	Thioredoxin-like protein 1	TXNL1		10	56.1	0.580516	0.091	-0.04	8.68876	9.49126
P26006-1;P26006;B4DDT0;D6R9X8;K7EMU3;H0YA32;H0YA49	Integrin alpha-3;Integrin alpha-3 heavy chain;Integrin alpha-3 light chain	ITGA3		10	11.4	0.812779	-0.246	-0.004	7.65964	9.22253
Q9UNF0;Q9UNF0-2;B0QYG8;B0QYG7;Q9BY11;F6U236;H0Y923	Protein kinase C and casein kinase substrate in neurons protein 2	PACSIN2		10	26.5	0.718499	0.001	0.074	8.04752	8.91772
P35659;B4DFG0;P35659-2;D6R9L5;D6RDA2;H0Y8X0;H0Y993	Protein DEK	DEK		10	33.3	0.100189	0.354	0.24	8.57307	9.4949
P30154;P30154-4;P30154-2;P30154-3;P30154-5;J3KR29;H0YDG7	Serine/threonine-protein phosphatase 2A 65 kDa regulatory subunit A beta isoform	PPP2R1B		10	26	0.235604	0.291	0.288	7.61677	8.3113
P61254;J3QRC4;J3QQV1;J3QQQ9;J3QRI7;J3KTJ8;J3KSS0	60S ribosomal protein L26	RPL26		10	53.1	0.0801183	0.47	0.313	8.45998	9.10659
Q969Z0;Q969Z0-2;C9IZN7;C9J7P5;C9J347;C9J5A2;H7C4R5;C9J618	Protein TBRG4	TBRG4		10	16.6	0.0843425	-0.029	-0.24	7.97706	8.9618
E5KLJ5;O60313-2;E5KLJ9;E5KLJ6;E5KLK1;O60313;H7C321;H7C141	Dynamin-like 120 kDa protein, mitochondrial;Dynamin-like 120 kDa protein, form S1	OPA1		10	12.1	0.16933	-0.113	-0.235	7.98411	8.69184
Q00325;Q00325-2;F8VVM2;F8VWQ0;F8VWR4;F8VZL5;F8VYH5;F8VY00	Phosphate carrier protein, mitochondrial	SLC25A3		10	25.4	0.131849	0	-0.208	8.18504	9.12003
P61289-2;P61289;K7ESG5;B3KQ25;K7ENH2;K7EKR3;K7EPX6;K7EMD0;B7Z8D3	Proteasome activator complex subunit 3	PSME3		10	39	0.545004	-0.012	-0.046	8.53272	9.41559
P63000-2;P63000;P15153;P60763;B1AH80;B1AH78;B1AH77;J3QLK0;J3KSC4	Ras-related C3 botulinum toxin substrate 1;Ras-related C3 botulinum toxin substrate 2;Ras-related C3 botulinum toxin substrate 3	RAC1;RAC2;RAC3		10	45	0.808451	0.067	-0.018	9.40888	10.051
P62873;F6UT28;F6X3N5;B1AKQ8;P16520;E9PCP0;F5H0S8;F5H100;F5H8J8	Guanine nucleotide-binding protein G(I)/G(S)/G(T) subunit beta-1	GNB1		10	33.5	0.986003	0.035	0.021	8.21883	9.52659
P18621-3;P18621;J3KRX5;J3QQT2;J3QLC8;P18621-2;J3QS96;J3KRB3;J3KSJ0	60S ribosomal protein L17	RPL17		10	44.7	0.284724	-0.009	0.196	8.47183	8.82121
H7BY58;J3KP72;P22061-2;P22061;B7Z972;F8WAX2;F8WAV5;F8WDT3;C9J0F2;H7C4X2	Protein-L-isoaspartate O-methyltransferase;Protein-L-isoaspartate(D-aspartate) O-methyltransferase	PCMT1		10	44.4	0.00360322	-0.227	-0.413	7.91484	8.84805
O43739;O43739-2;B7Z2V9;J3KQA6;Q99418;Q99418-2;G5E9B7;F8W8E2;M0R2J0;Q9UIA0	Cytohesin-3	CYTH3		10	22.5	0.0958896	0.443	0.391	7.74474	8.69367
Q13283;F5H4D6;E5RIZ6;E5RJU8;Q5HYE9;E5RH42;E5RIF8;E5RI46;D6R9A4;D6R9X5;E5RH00	Ras GTPase-activating protein-binding protein 1	G3BP1		10	27.5	0.340343	-0.388	0.176	8.2579	8.85341
Q14103;Q14103-3;H0Y8G5;Q14103-2;B4DTC3;Q14103-4;H0YA96;D6RAF8;F5H6R6;D6RF44;D6RD83;D6RBQ9	Heterogeneous nuclear ribonucleoprotein D0	HNRNPD		10	36.1	0.979005	0.015	0.02	8.60467	9.19487
O15143;C9J6C8;C9JFG9;C9JQM8;C9JEY1;C9J4Z7;C9K057;C9JBJ7;C9JTT6;F8WEB3;C9JM51;F8VXW2	Actin-related protein 2/3 complex subunit 1B	ARPC1B		10	30.1	0.826107	-0.109	0.052	7.86472	9.29957
Q15637-6;Q15637;Q15637-2;Q15637-3;Q15637-4;Q15637-5;Q15637-7;B4DX42;F8WEV5;H7C561;C9J792;H7C0N4	Splicing factor 1	SF1		10	25.7	0.293184	0.081	0.259	8.41186	8.60802
P05388;F8VWS0;Q3B7A4;Q8NHW5;F8VU65;F8VW21;G3V210;F8VPE8;F8VZS0;F8VRK7;F8VQY6;F8VS58;F8VWV4;F8W1K8	60S acidic ribosomal protein P0;60S acidic ribosomal protein P0-like	RPLP0;RPLP0P6		10	47.9	0.226077	-0.151	-0.115	8.03717	9.58441
B0QZ18;Q99829;F2Z2V0;A6PVH9;E7ENH5;Q5JX44;Q5JX60;Q5JX59;Q5JX58;Q5JX56;Q5JX45;Q5JX55;Q5JX52;Q5JX61;Q5JX54;E7EV27;Q5JX57;H0Y524;Q5JX53	Copine-1	CPNE1		10	22	0.612987	0.169	0.099	7.20064	9.01637
Q13492;Q13492-5;Q13492-2;Q13492-3;Q13492-4;H0YEH1;H0YEF7;H0YCY1;E9PK13;E9PJT1;F5GWN7;O60641;E9PDG8;O60641-4;O60641-3;E5RGY9;H0YD48;H0YEY8;E9PLJ8;E5RIJ5;E5RK51;E5RFC6;E9PI56;E9PKP6;H0YE97;E5RHK9;E5RFU0	Phosphatidylinositol-binding clathrin assembly protein	PICALM		10	24.1	0.67976	0.194	0.083	8.20517	8.86541
P16070;P16070-5;E7EPC6;P16070-7;P16070-3;P16070-4;P16070-6;P16070-17;P16070-8;P16070-16;P16070-10;P16070-11;P16070-13;P16070-14;P16070-12;P16070-18;H0YD13;H0Y2P0;P16070-9;H0Y5E4;P16070-15;H0YCV9;H0YDW7;H0YE40;E9PKC6;H0YDX6;P16070-19;Q86UZ1;J3KN83;H0YD17	CD44 antigen	CD44		10	13.7	0.780743	0.179	0.033	8.58876	9.84293
Q9P258	Protein RCC2	RCC2		11	28.5	0.294664	0.054	-0.141	7.80272	8.95497
P09913	Interferon-induced protein with tetratricopeptide repeats 2	IFIT2		11	26.5	0.597357	-0.523	-0.07	7.72598	8.61842
Q562R1	Beta-actin-like protein 2	ACTBL2		11	29	0.89393	-0.329	0.007	7.73788	8.48711
P62745	Rho-related GTP-binding protein RhoB	RHOB		11	46.4	0.969784	-0.06	0.028	7.97618	9.44434
O00186	Syntaxin-binding protein 3	STXBP3		11	22.1	0.879847	0.153	0.038	8.27892	8.97067
P26196	Probable ATP-dependent RNA helicase DDX6	DDX6		11	31.3	0.773062	-0.312	0.095	7.40137	8.69754
O00622	Protein CYR61	CYR61		11	30.2	0.748263	0.355	0.102	7.66091	8.25632
Q9UL25	Ras-related protein Rab-21	RAB21		11	57.3	0.53771	-0.104	0.118	8.14035	9.08996
O14777	Kinetochore protein NDC80 homolog	NDC80		11	18.1	0.628584	0.177	0.137	8.38998	8.57106
P06702	Protein S100-A9	S100A9		11	67.5	0.0940484	-0.422	0.3	8.55943	8.73764
P57059	Serine/threonine-protein kinase SIK1	SIK1		11	15.7	0.0748479	-0.528	0.416	6.85132	8.26659
Q13233	Mitogen-activated protein kinase kinase kinase 1	MAP3K1		11	10.5	0.0682646	0.337	0.425	7.37319	8.68407
P28070	Proteasome subunit beta type-4	PSMB4		11	50.4	0.0402511	-1.535	0.474	7.5553	8.647
Q15018	BRISC complex subunit Abro1	FAM175B		11	34.9	0.00759038	-0.101	0.607	7.50376	8.50862
O95363;Q5JRF7	Phenylalanine--tRNA ligase, mitochondrial	FARS2		11	25.7	0.264235	-0.051	-0.151	8.85882	8.91338
P42166;A2T926	Lamina-associated polypeptide 2, isoform alpha;Thymopoietin;Thymopentin	TMPO		11	22.3	0.376933	-0.073	-0.117	8.07287	9.09221
P17174;B7Z7E9	Aspartate aminotransferase, cytoplasmic;Aspartate aminotransferase	GOT1		11	41.6	0.548506	-1.091	-0.084	7.57826	8.19834
Q8WV24;R4GND3	Pleckstrin homology-like domain family A member 1	PHLDA1		11	22.2	0.401815	-0.618	-0.077	9.6621	10.0045
Q9Y3A2;B4DJC6	Probable U3 small nucleolar RNA-associated protein 11	UTP11L		11	37.9	0.618882	-0.124	-0.064	8.09717	8.46226
Q13835;Q13835-2	Plakophilin-1	PKP1		11	16.6	0.493842	-0.044	-0.055	7.79196	9.19212
Q5T5C7;P49591	Serine--tRNA ligase, cytoplasmic	SARS		11	20.7	0.938685	-0.407	0.018	7.66521	8.39604
P28066;P28066-2	Proteasome subunit alpha type-5	PSMA5		11	57.3	0.866108	0.121	0.041	7.82564	8.86477
Q96G28-2;Q96G28	Coiled-coil domain-containing protein 104	CCDC104		11	41.1	0.779245	0.324	0.06	8.7167	9.58762
Q9UNQ2;D6RCL3	Probable dimethyladenosine transferase	DIMT1		11	45.4	0.837845	-0.225	0.077	7.62632	8.5303
O43865;O43865-2	Putative adenosylhomocysteinase 2	AHCYL1		11	22.8	0.481093	-0.034	0.116	7.46644	9.2627
O75663;O75663-2	TIP41-like protein	TIPRL		11	56.2	0.145795	0.153	0.215	8.1552	9.30181
Q9NYY3;Q9H4B4	Serine/threonine-protein kinase PLK2	PLK2		11	16.5	0.144162	0.311	0.347	8.08236	8.40864
O00487;C9JW37	26S proteasome non-ATPase regulatory subunit 14	PSMD14		11	52.3	0.0124193	0.158	0.442	7.97865	8.99554
Q6DKI1;R4GMU7;B7Z652	60S ribosomal protein L7-like 1	RPL7L1		11	39	0.0234106	-0.046	-0.409	7.95247	8.40432
Q9NQS7;Q9NQS7-2;E9PM67	Inner centromere protein	INCENP		11	11.7	0.586724	0.032	-0.073	7.37232	7.72227
P07093-3;P07093-2;C9JN98		SERPINE2		11	28.4	0.617075	-0.625	-0.061	7.41544	8.86506
Q8N884;A6PW79;Q8N884-2	Protein MB21D1	MB21D1;C6orf150		11	22.2	0.750524	0.215	-0.029	7.80619	7.87538
Q9H2G2;Q9H2G2-2;H0YB71	STE20-like serine/threonine-protein kinase	SLK		11	11	0.896458	0.409	-0.007	7.20785	8.7944
Q9P0L0;Q9P0L0-2;J3QKM9	Vesicle-associated membrane protein-associated protein A	VAPA		11	44.6	0.799197	0.024	-0.006	8.56046	9.23116
J3KPS0;Q9NXW2-2;Q9NXW2	DnaJ homolog subfamily B member 12	DNAJB12		11	33.3	0.833257	0.071	-0.001	7.86817	9.30408
Q03468;F5H493;D6R9X7	DNA excision repair protein ERCC-6	ERCC6		11	10.4	0.978143	0.612	0.008	7.53204	8.76285
P19388;K7EJ87;K7EQN2	DNA-directed RNA polymerases I, II, and III subunit RPABC1	POLR2E		11	58.6	0.900063	-0.227	0.06	7.62305	8.68033
P61962;E9PCY4;B4E039	DDB1- and CUL4-associated factor 7	DCAF7		11	41.5	0.0634449	0.319	0.268	8.30889	9.58548
Q9Y6Y0;A8MVR0;H0Y5Y2	Influenza virus NS1A-binding protein	IVNS1ABP		11	19.5	0.058233	0.098	0.273	7.89586	9.321
O95551-2;O95551;O95551-3	Tyrosyl-DNA phosphodiesterase 2	TDP2		11	34.4	0.0423257	0.377	0.291	8.43834	9.58031
Q99436;Q5TBG5;B4E0P1	Proteasome subunit beta type-7	PSMB7		11	41.5	0.181914	-0.254	0.32	7.30451	8.65824
P39748;P39748-2;I3L3E9;F5H1Y3	Flap endonuclease 1	FEN1		11	38.9	0.216146	0.051	-0.118	8.31048	9.28432
Q14232;B4DGX0;F5H0D0;H0YGG4	Translation initiation factor eIF-2B subunit alpha	EIF2B1		11	37	0.519682	-0.041	-0.082	7.70267	8.85829
P26368;P26368-2;K7ENG2;K7ELP8	Splicing factor U2AF 65 kDa subunit	U2AF2		11	36.6	0.604777	-0.024	-0.036	8.13032	9.45548
O60493;O60493-4;O60493-2;O60493-3	Sorting nexin-3	SNX3		11	58.6	0.727301	0.512	-0.035	8.12367	8.72266
P16403;P16402;Q02539;P22492	Histone H1.2;Histone H1.3	HIST1H1C;HIST1H1D		11	36.2	0.975825	-0.096	0.027	9.93825	9.46367
Q9UMX0;Q9UMX0-2;H0YDS0;H0YEZ9	Ubiquilin-1	UBQLN1		11	25.6	0.796734	-0.042	0.057	8.66613	9.56848
P55263;P55263-2;P55263-4;P55263-3	Adenosine kinase	ADK		11	32.6	0.753556	-0.74	0.066	7.73385	9.12737
Q9UKX7;Q9UKX7-2;B4E2D3;B0QY21	Nuclear pore complex protein Nup50	NUP50		11	34.8	0.383158	0.323	0.162	8.157	9.02252
Q9Y5B8;Q9Y5B8-2;B4DXC8;E9PNU1	Nucleoside diphosphate kinase 7	NME7		11	37	0.426411	0.363	0.204	7.61038	8.65045
P08865;C9J9K3;A6NE09;C9JQR9	40S ribosomal protein SA	RPSA;RPSAP58		11	48.5	0.194799	-0.491	0.235	7.62833	9.00485
Q13185;S4R2Y4;B8ZZ43;C9JMM0	Chromobox protein homolog 3	CBX3		11	67.8	0.00415721	0.167	0.284	9.04012	9.92426
Q9H040;B1AKT1;Q9H040-2;Q9H040-3	Zinc finger RAD18 domain-containing protein C1orf124	C1orf124		11	28.2	0.149342	0.435	0.343	8.15245	8.7166
Q9H992;B7Z7P5;F5H6W4;C9J159	E3 ubiquitin-protein ligase MARCH7	2007-03-01		11	20.7	0.120307	0.039	0.367	8.06839	8.62149
Q92830;Q92830-2;K7ERS6;K7EPC4	Histone acetyltransferase KAT2A	KAT2A		11	14.5	0.0968209	0.114	0.39	7.28584	8.06035
P63096;P63096-2;C9JPP4;C9JL77	Guanine nucleotide-binding protein G(i) subunit alpha-1	GNAI1		11	34.5	0.0795182	0.593	0.41	7.28682	8.31806
O75319;C9JYA6;C9JGC8;O75319-2;H7C0E6	RNA/RNP complex-1-interacting phosphatase	DUSP11		11	40.6	0.0507194	-0.25	-0.348	7.7286	8.53968
P51665;B4DXI8;H3BTM8;H3BNT7;H3BQV2	26S proteasome non-ATPase regulatory subunit 7	PSMD7		11	45.4	0.017146	0.103	-0.336	8.30654	8.84344
Q12899;A2AE48;A2AE51;Q5SPU2;A2AE50	Tripartite motif-containing protein 26	TRIM26		11	24.1	0.0760677	0.133	-0.247	7.76548	8.88275
Q9NYJ8;B4DIR9;Q9NYJ8-2;U3KQR0;U3KQ62	TGF-beta-activated kinase 1 and MAP3K7-binding protein 2	TAB2		11	24.4	0.246467	-0.007	-0.193	7.96368	7.91368
Q9P2Y5;E9PR71;E9PK00;B3KTC1;H0YDD1	UV radiation resistance-associated gene protein	UVRAG		11	16.5	0.272451	0.486	-0.181	7.39519	8.37666
O75676;O75676-2;E9PJN1;G3XAA9;E9PKU3	Ribosomal protein S6 kinase alpha-4;Ribosomal protein S6 kinase	RPS6KA4		11	17.2	0.241505	-0.004	-0.159	7.74329	8.74258
O15397;O15397-2;H0YH64;F5H2I3;F5H244	Importin-8	IPO8		11	13	0.542134	0.024	-0.077	8.13123	8.81675
Q7Z4H7;Q5VY60;Q7Z4H7-3;Q7Z4H7-2;Q5SYF9	HAUS augmin-like complex subunit 6	HAUS6;FAM29A		11	15.5	0.608077	0.175	-0.067	8.0088	8.56203
B7Z7Q0;P48739-2;P48739;B3KYB7;B3KYB6	Phosphatidylinositol transfer protein beta isoform	PITPNB		11	50.9	0.72568	-0.017	-0.017	8.08857	9.28565
P46776;E9PLL6;E9PLX7;E9PJD9;H0YF34	60S ribosomal protein L27a	RPL27A		11	62.8	0.903523	-0.241	-0.006	9.55077	10.3161
Q9NRG9;Q9NRG9-2;F8VZ44;H3BU82;F8VUB6	Aladin	AAAS		11	25.1	0.688041	-0.116	0.076	8.16848	9.43289
Q9BV38;U3KQC1;K7EIR0;K7EML4;U3KQQ3	WD repeat-containing protein 18	WDR18		11	34.5	0.590661	-0.075	0.094	8.54332	9.3105
P25787;C9JCK5;H3BT36;Q6MZI6;H7C402	Proteasome subunit alpha type-2	PSMA2		11	50.9	0.0917869	-0.323	0.302	7.74635	9.03127
P28074;P28074-2;P28074-3;H0YJM8;G3V3K3;G8JLC2	Proteasome subunit beta type-5	PSMB5		11	44.5	0.224219	-0.234	-0.204	7.34221	8.48622
P61086;B4DIZ2;P61086-2;D6RDM7;P61086-3;D6RFX1	Ubiquitin-conjugating enzyme E2 K	UBE2K		11	58	0.210379	0.205	-0.118	8.18598	9.94834
P12277;G3V4N7;H0YJG0;G3V461;P06732;G3V2I1	Creatine kinase B-type	CKB		11	40.2	0.524134	0.514	-0.081	7.9961	8.88807
P18085;C9JAK5;C9JPM4;U3KQF2;F8WDB3;C9J6P1	ADP-ribosylation factor 4	ARF4		11	70.6	1	0.208	0.023	8.66514	9.31015
J3KNQ4;Q9NVD7;F5H1R9;B7Z952;E9PS97;Q9NVD7-2	Alpha-parvin	PARVA		11	29.6	1	0.055	0.023	8.61338	9.40382
J3KNW4;Q14192;Q5TM15;U3KQT4;F8WDA8;C9J3S8	Four and a half LIM domains protein 2	FHL2		11	32.6	0.891534	0.106	0.041	8.63947	9.33526
Q14807;H3BRB3;Q14807-2;H3BTH5;E7EUJ5;I3L306	Kinesin-like protein KIF22	KIF22		11	22.9	0.944379	-0.096	0.048	7.44832	7.79634
C9JA08;Q96D46;C9J0B9;C9K0C2;C9IZW9;C9IY70	60S ribosomal export protein NMD3	NMD3		11	21.6	0.481751	0.075	0.133	7.62122	8.9356
P46736;P46736-3;P46736-2;H9KVA9;P46736-4;P46736-5	Lys-63-specific deubiquitinase BRCC36	BRCC3		11	49.7	0.203115	0.82	0.191	8.55624	9.56343
Q9NWF9-1;Q9NWF9;Q9NWF9-3;F8W6D1;F8WDI8;Q6NUR6;C9JIV3	E3 ubiquitin-protein ligase RNF216	RNF216		11	16.3	0.0795291	0.4	-0.244	7.95923	8.74559
P35232;C9JW96;E9PCW0;E7ESE2;C9JZ20;B4DY47;D6RBK0	Prohibitin	PHB		11	39.3	0.53492	-1.057	-0.088	7.37481	8.05855
Q9UM54;E7EW20;Q9UM54-1;Q9UM54-4;Q9UM54-6;Q9UM54-2;Q9UM54-5	Unconventional myosin-VI	MYO6		11	10	0.551929	0.438	-0.083	7.87608	8.21957
J3KR44;Q96FW1;F5GYJ8;F5H6Q1;F5GYN4;F5H3F0;Q96FW1-2	Ubiquitin thioesterase OTUB1	OTUB1		11	45.8	0.919542	-0.007	-0.004	8.63735	9.79017
Q9Y2T2;P53677;E5RJ52;H0YBM0;Q7Z472;E7ER80;H0YBA0	AP-3 complex subunit mu-1	AP3M1		11	40.9	0.933586	0.04	0.034	8.41984	9.22566
Q9H832;Q9H832-2;D6RB11;I3L286;H0Y9X8;I3L4C5;I3L3V3	Ubiquitin-conjugating enzyme E2 Z	UBE2Z		11	31.1	0.820212	0.316	0.053	8.27987	9.42763
Q12765-2;Q12765;Q12765-3;C9K052;B4DIV7;C9J7U9;B8ZZP4	Secernin-1	SCRN1		11	30.4	0.762404	0.011	0.064	8.07695	8.73369
J3QQ67;Q07020;H0YHA7;G3V203;F8VWC5;F8VYV2;F8VUA6;F8VXR6	60S ribosomal protein L18	RPL18		11	45.8	0.267176	0.321	-0.15	8.4403	8.94568
Q13148;G3V162;B1AKP7;K7EJM5;K7EN94;B4DJ45;K7EJ99;K7EL26	TAR DNA-binding protein 43	TARDBP		11	36	0.188245	-0.087	-0.127	8.16956	9.18739
P40937;P40937-2;F8W9B4;F5H0U6;F5H5S0;C9JH72;F5H304;E9PEP3	Replication factor C subunit 5	RFC5		11	43.2	0.482327	0.332	-0.104	7.5026	8.64812
Q9UI26-2;Q9UI26;F8WDV0;D6RJB1;H0Y8M5;D6RCN7;E7EMB7;D6RCQ2	Importin-11	IPO11		11	19.7	0.51156	0.141	-0.095	7.76586	8.66075
Q9H0W8;Q9H0W8-2;M0QZC7;M0R2N0;M0QYR7;M0QX70;M0QZH1;M0R0U0	Protein SMG9	SMG9		11	27.3	0.726853	0.09	-0.039	7.55073	8.73554
Q49A26;Q49A26-5;Q49A26-3;Q49A26-2;K7EMM8;Q49A26-4;K7EQB2;K7ELL0	Putative oxidoreductase GLYR1	GLYR1		11	21.7	0.379994	0.301	0.163	7.67776	9.0182
Q6ZVM7;B7Z2L7;Q6ZVM7-3;B7Z2U2;Q6ZVM7-2;F5H3S6;Q6ZVM7-4;K7ENB0	TOM1-like protein 2	TOM1L2		11	30.8	0.300723	0.485	0.19	7.29508	8.76237
O95433;B4DUR9;G3V438;H0YJG7;H0YJU2;H0YJ63;H0YJG6;G3V3W9	Activator of 90 kDa heat shock protein ATPase homolog 1	AHSA1		11	37.6	0.16106	-0.241	0.208	8.02183	9.18552
P15880;H0YEN5;E9PQD7;E9PMM9;E9PM36;I3L404;E9PPT0;H0YE27;H3BNG3	40S ribosomal protein S2	RPS2		11	42	0.604777	-0.252	-0.036	8.29695	9.29859
P61019;P61019-2;E9PKL7;Q8WUD1;H7C125;H0YD31;E9PE37;Q6PIK3;H0YDL5	Ras-related protein Rab-2A;Ras-related protein Rab-2B	RAB2A;RAB2B		11	56.6	0.986003	0.096	0.021	7.95253	9.23542
P51692;P42229;Q8WWS9;K7EK35;P42229-2;K7EIF9;C9J4I3;C9JVV6;K7EM17	Signal transducer and activator of transcription 5B;Signal transducer and activator of transcription 5A	STAT5B;STAT5A		11	15.4	0.317311	0.142	0.248	7.53794	8.71079
Q13485;K7EIU8;K7ES96;L7N2F7;K7ENG8;K7EIJ2;K7EL18;K7EL15;K7ENG1;K7ELK2	Mothers against decapentaplegic homolog 4	SMAD4		11	22.6	0.681103	0.174	-0.048	8.07067	9.07107
E9PN11;P08134;Q5JR08;E9PQH6;Q5JR05;Q5JR07;U3KQV3;U3KQA9;Q5JR06;E9PLA2	Rho-related GTP-binding protein RhoC	RHOC		11	51.1	0.879847	-0.034	0.038	7.74169	8.74909
Q9BY44;B4DQ14;F8WAE5;B4DF96;C9IZE1;H7C5Q3;Q9BY44-2;H7C5R5;F8WAT3;F8WF18	Eukaryotic translation initiation factor 2A	EIF2A		11	26	0.599179	0.151	0.146	7.23536	8.54844
Q86YP4-3;Q86YP4;Q86YP4-2;B4DKZ7;C9JJK9;C9JHD7;C9JGN4;F5H7D9;C9JMI3;C9JVY3	Transcriptional repressor p66-alpha	GATAD2A		11	22.9	0.00468534	0.041	0.641	7.14263	7.98415
Q9BW27;J3KT10;B4DMQ3;J3KRC0;J3QL54;B4DPW1;J3KSH3;J3QLH0;J3QLD4;F5H0W7;J3QLV0	Nuclear pore complex protein Nup85	NUP85		11	19.4	0.91817	-0.353	-0.003	8.23424	8.96922
J9JID1;Q96GD4;Q96GD4-4;J3QLN8;J3KTD6;Q96GD4-2;J3KT86;J3QR41;Q96GD4-3;J3KRJ2;J3KRF8	Aurora kinase B	AURKB		11	39.4	0.820623	-0.066	0.051	7.83582	8.77176
O14936;O14936-3;H9KV37;O14936-2;F8W998;O14936-6;O14936-4;Q5JS74;O14936-5;Q5JS72;Q5JS79	Peripheral plasma membrane protein CASK	CASK		11	14.3	0.399215	0.782	0.157	7.55534	8.80996
O76021;J3QSV6;I3L3U9;I3L3C4;I3L234;B4DJ58;I3L1A3;I3L1Y4;I3L4T8;I3L2F2;J3KPU7	Ribosomal L1 domain-containing protein 1	RSL1D1		11	28.4	0.345075	0.009	0.236	7.45533	8.72568
P08581-2;P08581;B4DPY6;P08581-3;H7C174;Q04912;Q04912-2;P42685;B4DY49;H7C074;H7C3Z8	Hepatocyte growth factor receptor	MET		11	9.8	0.142889	0.293	0.264	6.69308	8.87011
P58876;B4DR52;U3KQK0;Q5QNW6-2;O60814;P57053;P62807;Q5QNW6;Q93079;Q99877;Q99879;Q99880	Histone H2B type 1-D;Histone H2B;Histone H2B type 1-K;Histone H2B type F-S;Histone H2B type 1-C/E/F/G/I;Histone H2B type 2-F;Histone H2B type 1-H;Histone H2B type 1-N;Histone H2B type 1-M;Histone H2B type 1-L	HIST1H2BD;HIST2H2BF;HIST1H2BK;H2BFS;HIST1H2BC;HIST1H2BH;HIST1H2BN;HIST1H2BM;HIST1H2BL		11	68.3	0.454777	-0.028	-0.068	9.8003	10.1021
Q9UBE0;M0QZS6;B3KNJ4;Q9UBE0-3;Q9UBE0-2;M0QX65;B4DY66;M0R054;M0QYM8;M0R286;M0QYP2;M0R375	SUMO-activating enzyme subunit 1	SAE1		11	37.3	0.929049	-0.378	-0.001	8.04537	9.02059
Q969G3;B4DGM3;Q969G3-4;Q969G3-2;Q969G3-3;Q969G3-5;Q969G3-6;J3QKS7;K7EMQ8;H7C048;J3QR61;J3KT85	SWI/SNF-related matrix-associated actin-dependent regulator of chromatin subfamily E member 1	SMARCE1		11	26.5	0.986084	0.134	0.015	8.08059	9.07719
Q96GG9;C9JVE2;C9J8R4;C9JUW4;C9J0B2;C9JRU6;F8WC32;Q6PH85;H7C216;Q6PH85-2;C9JAV2;C9JRE2	DCN1-like protein 1	DCUN1D1		11	43.2	0.722851	0.172	0.073	7.99592	9.0649
Q3ZCQ8-2;Q3ZCQ8;Q3ZCQ8-3;M0R2F8;M0R0C3;M0R003;M0R1Y4;M0R047;M0R2Q2;M0R2D2;M0R303;M0R2Z3;M0QXC3	Mitochondrial import inner membrane translocase subunit TIM50	TIMM50		11	24.3	0.285298	-0.247	-0.144	8.2425	9.13178
Q9BUJ2;Q9BUJ2-2;B7Z4B8;Q9BUJ2-4;Q9BUJ2-3;M0QYZ0;M0R3F1;M0R0K8;M0QZV6;M0R203;M0QYI8;M0R247;M0QYM5	Heterogeneous nuclear ribonucleoprotein U-like protein 1	HNRNPUL1		11	18.6	0.646017	-0.594	0.091	8.03411	8.76614
Q9UHC7;Q9UHC7-2;Q9UHC7-3;Q9UHC7-4;F5H0I9;C9IY57;C9J031;C9JYX8;Q13434;F8WAS8;F8WEY8;C9IZP5;F8WBJ4	E3 ubiquitin-protein ligase makorin-1	MKRN1		11	38.2	0.261823	0.309	0.205	8.2333	8.90175
Q14790-9;Q14790-4;Q14790;Q14790-2;Q14790-7;Q14790-8;Q14790-3;Q14790-5;Q14790-6;E7EQ06;E7ETB7;E7EVN1;E7EQ01;H7C0E2;H7BZM4	Caspase-8;Caspase-8 subunit p18;Caspase-8 subunit p10	CASP8		11	18.6	0.79092	0.038	0.09	7.23159	8.58677
Q15326;J3QKD2;Q15326-3;Q15326-6;Q15326-2;Q5VUI0;B0QZE2;Q15326-4;Q5BJG6;F5H449;B7Z3Z1;E7ENI9;Q15326-5;E7EV75;E9PE09	Zinc finger MYND domain-containing protein 11	ZMYND11		11	18.6	0.769504	0.38	0.096	7.87272	8.29182
Q86U86;Q86U86-8;Q86U86-2;Q86U86-9;Q86U86-3;Q86U86-7;Q86U86-4;Q86U86-5;E7EVG2;H0Y5B5;Q86U86-6;C9JPI5;C9JQF1;C9J053;C9JCJ2	Protein polybromo-1	PBRM1		11	7	0.191221	-0.032	0.314	7.82233	8.65237
F5H604;O75122;J3KR49;E3W994;E7EW49;E7ERI8;E9PBA6;F5H3X0;E7ENG2;B3KR06;O75122-2;D6RBU8;H7C5M8;H7C4X8;C9J668;H7C4I5	CLIP-associating protein 2	CLASP2		11	11.2	0.476695	0.071	0.186	7.66908	8.42501
Q15058	Kinesin-like protein KIF14	KIF14		12	7.6	0.604494	0.085	-0.068	7.87764	8.21468
Q8ND90	Paraneoplastic antigen Ma1	PNMA1		12	36.8	0.562625	0.226	-0.043	7.8339	9.30365
Q16533	snRNA-activating protein complex subunit 1	SNAPC1		12	32.3	0.747515	0.061	-0.035	8.20151	8.75999
P00492	Hypoxanthine-guanine phosphoribosyltransferase	HPRT1		12	76.1	0.939612	-0.354	0.033	8.5478	9.22264
Q9Y3T9	Nucleolar complex protein 2 homolog	NOC2L		12	15.9	0.539456	-0.011	0.104	7.87746	9.31629
Q58FF8	Putative heat shock protein HSP 90-beta 2	HSP90AB2P		12	29.9	0.490575	0.208	0.114	8.87439	9.54048
Q96I24;Q96I24-2	Far upstream element-binding protein 3	FUBP3		12	29.5	0.0281728	0.23	-0.395	7.67056	8.57854
P09601;B1AHA8	Heme oxygenase 1	HMOX1		12	54.9	0.0477651	-0.615	-0.277	7.66531	9.11784
P15374;Q5TBK7	Ubiquitin carboxyl-terminal hydrolase isozyme L3	UCHL3		12	57.8	0.232876	0.021	-0.113	8.572	9.35232
Q9Y2Z4;H0YHS6	Tyrosine--tRNA ligase, mitochondrial	YARS2		12	37.5	0.972681	0.009	0.007	7.89496	8.77237
Q6UXN9;C9JBU3	WD repeat-containing protein 82	WDR82		12	41.5	0.829677	-0.033	0.049	7.91818	8.77458
Q2TAY7;B4E3L0	WD40 repeat-containing protein SMU1	SMU1		12	29.2	0.413253	0.263	0.131	8.13015	9.179
Q9Y508;Q9Y508-2	RING finger protein 114	RNF114		12	54.8	0.235604	0.339	0.216	8.57638	9.10821
P39656;E7EWT1;U3KQ84	Dolichyl-diphosphooligosaccharide--protein glycosyltransferase 48 kDa subunit	DDOST		12	41.9	0.0413101	-0.185	-0.196	8.37315	9.72047
P32119;A6NIW5;P32119-2	Peroxiredoxin-2	PRDX2		12	37.9	0.246467	0.213	-0.193	7.82177	8.10605
P04818;P04818-2;P04818-3	Thymidylate synthase	TYMS		12	40.6	0.283812	0.234	-0.176	8.34498	8.72784
P36952;P36952-2;C9JLM5	Serpin B5	SERPINB5		12	41.9	0.334995	0.002	-0.155	7.6446	8.68342
Q7Z6B7;Q7Z6B7-2;G5EA48	SLIT-ROBO Rho GTPase-activating protein 1	SRGAP1		12	15.6	0.422918	-0.017	-0.105	7.49386	8.73766
Q10471;G3V1S6;B7Z8V8	Polypeptide N-acetylgalactosaminyltransferase 2;Polypeptide N-acetylgalactosaminyltransferase 2 soluble form	GALNT2		12	26.1	0.588441	0.349	-0.067	7.69404	9.04852
Q96HS1;Q96HS1-2;F5GXG4	Serine/threonine-protein phosphatase PGAM5, mitochondrial	PGAM5		12	40.5	0.969784	-0.128	0.028	8.80492	9.19473
O43719;Q5H918;Q5H919	HIV Tat-specific factor 1	HTATSF1		12	17.7	0.866108	0.12	0.041	8.16441	8.98598
O95747;C9JIG9;F8WBK9	Serine/threonine-protein kinase OSR1	OXSR1		12	24.5	0.855725	0.015	0.047	7.72477	9.29982
O43264;A1A528;F5H3C1	Centromere/kinetochore protein zw10 homolog	ZW10		12	20	0.900063	0.12	0.06	7.62742	8.47356
Q13637;P57729;O14966	Ras-related protein Rab-32	RAB32		12	60	0.53446	0.244	0.105	8.22722	9.26793
Q5T6V5;Q5T6V7;Q5T6V6	UPF0553 protein C9orf64	C9orf64		12	32.3	0.65859	-0.064	0.128	7.41542	8.34238
Q12768;E7EQI7;E5RFU6	WASH complex subunit strumpellin	KIAA0196		12	13.4	0.635201	-0.622	0.135	7.82714	8.10851
B0YIW6;P48444;P48444-2	Coatomer subunit delta	ARCN1		12	24.8	0.460288	0.121	0.139	7.9871	8.79286
P14373;P14373-2;H0Y551	Zinc finger protein RFP	TRIM27		12	30.6	0.167143	0.159	0.14	8.76392	9.62986
Q9H582;Q9H582-2;Q9H582-3	Zinc finger protein 644	ZNF644		12	14.8	0.383158	0.327	0.162	7.755	8.78183
Q96LD4;Q96AD0;K7EJ63	Tripartite motif-containing protein 47	TRIM47		12	24.1	0.335653	-1.173	0.24	7.44396	7.70416
P00387-3;P00387;P00387-2;B1AHF3	NADH-cytochrome b5 reductase 3;NADH-cytochrome b5 reductase 3 membrane-bound form;NADH-cytochrome b5 reductase 3 soluble form	CYB5R3		12	38.9	0.0855601	-0.119	-0.173	7.86932	9.26242
O15344;O15344-2;C9J453;C9JZJ7	Midline-1	MID1		12	20.5	0.399527	0.06	-0.111	7.79662	8.82233
Q13155;F8W950;A8MU58;F8WCL2	Aminoacyl tRNA synthase complex-interacting multifunctional protein 2	AIMP2		12	52.5	0.592589	-0.007	-0.038	7.56105	9.47382
P19525;P19525-2;C9JZT2;F8WBH4	Interferon-induced, double-stranded RNA-activated protein kinase	EIF2AK2		12	28.1	0.833468	-0.108	-0.008	7.74982	8.44689
Q04917;A2IDB2;A2IDB1;F8WEB6	14-3-3 protein eta	YWHAH		12	57.3	0.849784	0.145	0.048	7.9821	9.19542
Q9NY61;K7ERC2;K7EK88;K7ENE9	Protein AATF	AATF		12	32.1	0.65859	-0.499	0.088	7.11876	8.7393
Q9Y383;Q96HJ9-2;Q9Y383-2;Q9Y383-3	Putative RNA-binding protein Luc7-like 2	LUC7L2		12	30.9	0.573577	0.094	0.154	8.75846	8.68537
Q13573;G3V3A4;G3V4X8;G3V5R3	SNW domain-containing protein 1	SNW1		12	23.5	0.383158	0.365	0.162	8.28252	9.12401
P37837;F2Z393;E9PKI8;E9PM01	Transaldolase	TALDO1		12	36.8	0.208545	-0.098	0.189	8.01583	9.54962
P14625;F8W026;Q58FF3;H0YIV0	Endoplasmin	HSP90B1		12	16.7	0.29265	0.058	0.193	7.59424	8.89591
Q15034;F5GWU0;Q8IXX3;H0Y8G9	Probable E3 ubiquitin-protein ligase HERC3	HERC3		12	15.8	0.276431	0.326	0.267	7.73161	7.90426
O15144;G5E9J0;C9JTV5;H7C3F9;G5E9S7	Actin-related protein 2/3 complex subunit 2	ARPC2		12	34	0.0102981	-0.479	-0.248	9.20793	9.81023
Q69YQ0;Q69YQ0-2;F8WAN1;C9J8U1;C9JLY8	Cytospin-A	SPECC1L		12	13.7	0.0760677	0.088	-0.247	7.49248	8.94833
P19623;K7EQ47;K7ESL0;K7EKM4;K7EL89	Spermidine synthase	SRM		12	46.7	0.323985	-0.382	-0.132	8.23354	9.02088
P11766;H0YAG8;D6RFE4;D6R9G2;D6RAY0	Alcohol dehydrogenase class-3	ADH5		12	33.4	0.476261	-0.222	-0.092	7.95944	9.0172
P16989;P16989-2;P16989-3;Q9Y2T7;H0YG22	DNA-binding protein A	CSDA		12	40.3	0.542134	-0.051	-0.077	8.81832	8.81579
Q8WU90;F8WB26;B4DMW2;F8WF67;H7C466	Zinc finger CCCH domain-containing protein 15	ZC3H15		12	27.9	0.934494	-0.039	0	8.31542	9.03464
B3KSH1;O00303;B4DEW9;H0YDT6;E9PQV8	Eukaryotic translation initiation factor 3 subunit F	EIF3F		12	34.7	0.829677	-0.028	0.049	8.33023	9.14924
Q75N03;B7ZM03;C9J2P9;C9K074;F8WEM5	E3 ubiquitin-protein ligase Hakai	CBLL1		12	33.2	0.751791	0.011	0.101	8.93545	8.45402
H0Y368;Q5QPK2;O60762;E9PHH5;Q5QPJ9	Dolichol-phosphate mannosyltransferase	DPM1		12	44.4	0.106034	0.449	0.29	8.41395	8.90579
Q9NTI5;Q9NTI5-2;Q9NTI5-3;A9IYQ1;Q9NTI5-5	Sister chromatid cohesion protein PDS5 homolog B	PDS5B		12	10.8	0.158746	0.063	0.336	7.73651	7.94886
Q92783;Q92783-2;B4DZT2;A6NMU3;C9J1E5	Signal transducing adapter molecule 1	STAM		12	33.7	0.00498286	0.257	0.495	8.29694	9.05551
P26232;P26232-5;P26232-2;P26232-3;C9IZ88;C9J144	Catenin alpha-2	CTNNA2		12	14.7	0.317311	0.026	-0.134	8.48493	9.07938
Q96EE3-1;Q96EE3;K7ELV2;K7EP88;K7ENI5;K7EPZ5	Nucleoporin SEH1	SEH1L		12	34.7	0.792429	-0.109	-0.007	8.39083	9.53288
O43148-2;O43148;K7EP06;F5H2D9;K7EPP5;K7ERH6	mRNA cap guanine-N7 methyltransferase	RNMT		12	30.6	0.956302	0.664	0.004	8.05015	9.08051
P48556;R4GMR5;K7EJR3;K7EJC1;K7ENY6;K7ERW6	26S proteasome non-ATPase regulatory subunit 8	PSMD8		12	46	0.861675	-0.313	0.046	8.11537	9.41066
P52294;C9JYI4;C9J4U1;F2Z3G4;C9JWD9;C9J352	Importin subunit alpha-1	KPNA1		12	25.8	0.820212	0.195	0.053	8.65232	9.22963
Q8IWA4;Q8IWA4-3;H7C5H5;Q8IWA4-2;C9JXQ1;C9JQT7	Mitofusin-1	MFN1		12	20.1	0.874347	0.193	0.067	7.50617	8.35087
Q9BXW9;Q9BXW9-2;Q9BXW9-3;Q9BXW9-4;H7BZJ7;F8WE37	Fanconi anemia group D2 protein	FANCD2		12	10.2	0.423711	0.12	0.205	7.60799	8.59647
P00390;P00390-3;P00390-2;P00390-4;P00390-5;H0YBD4;E5RI06	Glutathione reductase, mitochondrial	GSR		12	35.1	0.070256	0.092	-0.32	7.49013	8.48447
F5GYQ1;P61421;R4GN72;J3QL14;H3BQJ1;H3BSG7;H3BQB4	V-type proton ATPase subunit d 1	ATP6V0D1		12	35.7	0.080878	0.043	-0.176	8.57913	9.30951
Q86XL3;F5H2H5;Q86XL3-2;F5H417;F5H6J0;Q86XL3-3;F5H1D4	Ankyrin repeat and LEM domain-containing protein 2	ANKLE2		12	15.5	0.514864	0.04	-0.094	7.87337	8.62947
P51572-2;P51572;C9J0M4;C9JQ75;C9JSP1;C9JMD7;C9JM14	B-cell receptor-associated protein 31	BCAP31		12	26.2	0.545004	-0.125	-0.046	8.69403	9.23512
P04844;P04844-2;Q5JYR7;Q5JYR4;F2Z3K5;H0Y5M1;Q5JYR3	Dolichyl-diphosphooligosaccharide--protein glycosyltransferase subunit 2	RPN2		12	31.4	0.747515	-0.024	-0.035	7.99119	8.76184
O00458;O00458-2;C9JA65;H0YEE3;C9JNM6;E9PMY4;C9JLG5	Interferon-related developmental regulator 1	IFRD1		12	29.9	0.858658	-0.022	-0.014	7.88296	9.14977
Q8TF40;Q8TF40-3;J3KNG8;Q8TF40-2;Q9P278-2;Q9P278;D6RFH5	Folliculin-interacting protein 1	FNIP1		12	13.7	0.912041	-0.067	0.031	7.44683	8.73975
Q86X55;Q86X55-1;Q86X55-2;K7EQA8;K7EPK1;K7EK20;K7EQB9	Histone-arginine methyltransferase CARM1	CARM1		12	32.7	0.933586	0.069	0.034	8.24855	9.19439
P62937;C9J5S7;F8WE65;Q567Q0;F5H284;Q9Y536;E5RIZ5	Peptidyl-prolyl cis-trans isomerase A;Peptidyl-prolyl cis-trans isomerase	PPIA		12	70.3	0.790893	-0.007	0.058	9.0732	9.62301
Q02878;U3KQR5;F8VZ45;F8VR69;F8VU16;F8VWR1;F8VZA3	60S ribosomal protein L6	RPL6		12	35.1	0.417592	-0.12	0.13	8.7909	9.40951
P51858;P51858-3;P51858-2;A8K8G0;Q9Y3E1;M0R0J3;H3BPQ6	Hepatoma-derived growth factor	HDGF		12	49.2	0.2113	0.28	0.188	8.86377	9.50239
Q9GZZ1;E7EQ69;C9J5D1;Q9GZZ1-2;B0AZT5;C9J5J3;C9JZU6;F8WCK0	N-alpha-acetyltransferase 50	NAA50		12	58	0.337259	-0.115	-0.089	8.77122	9.7323
P84077;P61204;F5H423;B7ZB63;F5H0C7;H0YGG7;F5H6T5;F5H1V1	ADP-ribosylation factor 1;ADP-ribosylation factor 3	ARF1;ARF3		12	69.6	0.832012	0.172	-0.015	8.5018	9.86936
P02794;G3V192;G3V1D1;E9PKY7;E9PRK8;E9PK45;E9PPQ4;E9PQR3	Ferritin heavy chain;Ferritin	FTH1		12	57.4	0.909712	0.087	0.017	9.80988	10.3429
Q9BZZ5-2;Q9BZZ5;G3V1C3;Q9BZZ5-3;B4E283;Q9BZZ5-1;H0YER7;E9PQK6	Apoptosis inhibitor 5	API5		12	25.6	0.500157	0.046	0.112	8.28798	9.60747
Q9Y2H1;B4E3J8;F5GY51;F5H7Z3;I3L0D0;F5H277;F5H0V1;F5H5E6	Serine/threonine-protein kinase 38-like	STK38L		12	32.1	0.357087	-0.381	0.231	7.72844	8.33102
Q96EI5-2;Q96EI5;D6RD44;D6RCE9;D6RIH3;D6RHZ1;J3KQY4;Q9H3H9	Transcription elongation factor A protein-like 4	TCEAL4		12	31.3	0.0543021	0.111	0.343	9.19899	9.10949
P21281;H0YC04;P15313;C9JL73;E5RGH6;H0YAT8;C9JNS9;C9J5E3;C9JZ02	V-type proton ATPase subunit B, brain isoform	ATP6V1B2		12	33.7	0.399866	-0.366	0.214	7.28218	8.61391
P46734;P46734-3;P46734-2;J3QR49;E9PRZ0;P52564;P52564-2;J3KRV4;E9PMA8;J3QL77	Dual specificity mitogen-activated protein kinase kinase 3	MAP2K3		12	42.9	0.738883	0.169	-0.015	8.01258	9.19438
P54819;F8W1A4;P54819-2;P54819-5;P54819-3;P54819-6;F8VY04;F8VZG5;G3V213;P54819-4;F8VPP1	Adenylate kinase 2, mitochondrial	AK2		12	66.5	0.0012086	-0.233	-0.346	8.60095	9.58378
O14974;O14974-3;O14974-4;O14974-5;O14974-2;F8VZN8;H0YHI8;H0YIS4;H0YIS3;H0YIM2;H0YHL8;F8VW28	Protein phosphatase 1 regulatory subunit 12A	PPP1R12A		12	13.6	0.742332	-0.15	-0.036	8.08435	9.14784
Q9UBK8;Q9UBK8-2;H0Y8S9;H0Y9D5;D6RAZ2;H0Y963;D6RGC7;D6RF21;H0Y9Q0;Q9UBK8-3;D6RAY3;D6RIS8	Methionine synthase reductase	MTRR		12	24.7	0.772219	0.003	-0.01	8.31597	9.20068
P25789;H0YL69;H0YN18;H0YMZ1;H0YMA1;P25789-2;H0YMI6;H0YKT8;H0YLC2;H0YKS0;H0YMV3;H0YLS6	Proteasome subunit alpha type-4;Proteasome subunit alpha type;Proteasome subunit beta type	PSMA4		12	58.6	0.575066	0.318	0.097	8.02737	9.49604
P52306;P52306-5;P52306-4;P52306-2;P52306-3;P52306-6;D6RHH8;D6RHZ7;D6RB97;H0Y8M2;D6REZ0;D6RBC6;D6RC12	Rap1 GTPase-GDP dissociation stimulator 1	RAP1GDS1		12	24.4	0.334589	0.031	-0.087	8.14482	9.16349
Q15019-2;Q15019;H7C2Y0;C9JB25;C9J938;H7C310;C9JQJ4;C9IZU3;C9JZI2;F8WB65;C9JFT1;C9JSE7;C9JT15	Septin-2	2002-09-01		12	43.4	0.929049	0.201	-0.001	7.99111	9.07799
Q15262-3;Q15262-2;E9PGC5;B7ZMG0;Q5TG12;F5GXI4;Q15262;H0Y6P5;H0Y6V4;F8WA38;P28827-2;P28827;E7EPS8	Receptor-type tyrosine-protein phosphatase kappa	PTPRK		12	11.7	0.685734	0.512	0.12	7.35192	8.62261
P50454;E9PPV6;E9PR70;E9PMI5;E9PK86;E9PNX1;E9PKH2;E9PRS3;E9PIG2;E9PJH8;E9PQ34;E9PLA6;H0YEP8	Serpin H1	SERPINH1		12	45.5	0.25448	-0.04	0.278	7.99578	8.58681
A7E2V4-4;A7E2V4-3;A7E2V4;S4R410;A7E2V4-5;S4R393;S4R3H3;A7E2V4-2;H7BZ52;H7C453;S4R3B3;H0YCW2;S4R3U7;S4R3S6	Zinc finger SWIM domain-containing protein KIAA0913	KIAA0913		12	8.5	0.692938	-0.07	-0.044	7.77778	8.46604
Q96HC4;D6RB78;Q96HC4-4;E9PBF5;F5H7Y0;H0Y8Y3;D3YTJ1;Q96HC4-2;F5H0X8;Q96HC4-3;H0YBI4;Q96HC4-5;D6RGG6;D6RAA1	PDZ and LIM domain protein 5	PDLIM5		12	22.7	0.967219	-0.048	0.006	8.39976	9.12006
Q8TEW0;Q8TEW0-2;Q8TEW0-11;Q8TEW0-4;Q8TEW0-6;Q8TEW0-7;Q8TEW0-8;Q5VWU8;Q8TEW0-10;Q8TEW0-9;Q5VWV2;Q8TEW0-3;Q8TEW0-5;F5GZI3;B1AP52	Partitioning defective 3 homolog	PARD3		12	13.9	0.530065	-0.015	0.168	6.88222	8.30253
Q01469;I6L8B7;REV__B4DR52;REV__U3KQK0;REV__Q5QNW6-2;REV__O60814;REV__P06899;REV__P23527;REV__P33778;REV__P57053;REV__P58876;REV__P62807;REV__Q16778;REV__Q5QNW6;REV__Q8N257;REV__Q93079;REV__Q99877;REV__Q99879;REV__Q99880	Fatty acid-binding protein, epidermal	FABP5		12	77.8	0.216887	-0.042	0.186	8.83404	9.33484
Q9H0H5;F8VRD2;H0YIK5;F8VVE5;F8VWY4;F8VV47;F8VZ66;F8W0L1;F8VWX0;F8VS54;F8VV39;F8VUW9;F8W1E5;F8VV37;F8W1T4;F8VQZ5;F8VZ41;F8VYH6;F8VQF5;F8VXH1;F8VVY0;F8VRL2	Rac GTPase-activating protein 1	RACGAP1		12	26.4	0.773598	0.216	-0.03	8.36577	9.09279
Q9UPW0;Q9UPW0-2;C9JVP0;F6VXT0;H7C1Y6;O15353;Q9P0K8;Q9P0K8-2;Q96NZ1;O00409;O00409-2;P32314;Q92949;P32314-2;C9JTA7;G3V3A7;H0YJ54;H0YJ22;H0YJ94;C9JXI1;S4R3U5;H0YJG3	Forkhead box protein J3	FOXJ3		12	31	0.778939	-0.211	-0.009	8.72557	9.36135
Q15334	Lethal(2) giant larvae protein homolog 1	LLGL1		13	16.6	0.00668123	0.119	-0.384	8.26715	8.92232
Q13151	Heterogeneous nuclear ribonucleoprotein A0	HNRNPA0		13	51.5	0.239819	-0.072	-0.111	8.85703	9.38095
P61106	Ras-related protein Rab-14	RAB14		13	71.2	0.361621	0.041	-0.081	7.71008	9.25946
Q8TB52	F-box only protein 30	FBXO30		13	20	0.879847	-0.112	0.038	7.95684	9.03225
Q8NI77	Kinesin-like protein KIF18A	KIF18A		13	17.7	0.468095	0.367	0.189	7.52115	8.48242
Q5T3J3;Q5T3J3-2	Ligand-dependent nuclear receptor-interacting factor 1	LRIF1		13	27.8	0.010812	-0.711	-0.464	7.02041	8.31305
P98170;B1AKU2	E3 ubiquitin-protein ligase XIAP	XIAP		13	39.8	0.344554	0.146	-0.126	7.91309	9.00485
Q53EP0;Q53EP0-2	Fibronectin type III domain-containing protein 3B	FNDC3B		13	13.7	0.365937	-0.347	-0.12	7.85112	8.91005
P09211;A8MX94	Glutathione S-transferase P	GSTP1		13	71	0.339001	-0.013	-0.086	8.23146	9.20913
Q9BWD1;B7Z233	Acetyl-CoA acetyltransferase, cytosolic	ACAT2		13	52.1	0.555834	0.071	-0.074	7.8034	8.99158
O00505;H0Y4S9	Importin subunit alpha-3	KPNA3		13	29.2	0.76836	-0.154	-0.031	7.8997	8.9998
Q14684;Q14684-2	Ribosomal RNA processing protein 1 homolog B	RRP1B		13	22.4	0.778847	-0.072	-0.029	7.8207	8.99451
Q9H845;H0Y8Z9	Acyl-CoA dehydrogenase family member 9, mitochondrial	ACAD9		13	23.3	0.869429	-0.212	-0.012	7.57967	8.95739
P51991-2;P51991	Heterogeneous nuclear ribonucleoprotein A3	HNRNPA3		13	36.5	0.557063	-0.014	0.113	8.39545	8.95758
Q03701;C9J9W7	CCAAT/enhancer-binding protein zeta	CEBPZ		13	15.3	0.500045	-0.233	0.128	7.57574	8.93473
A6NMQ1;P09884	DNA polymerase;DNA polymerase alpha catalytic subunit	POLA1		13	9.6	0.352251	0.055	0.172	7.78832	8.73496
Q07960;H0YE29;E9PNR6	Rho GTPase-activating protein 1	ARHGAP1		13	39.4	0.424728	0.046	-0.068	7.07295	9.2442
P18669;P15259;Q8N0Y7	Phosphoglycerate mutase 1	PGAM1		13	54.3	0.98355	0.042	0.008	9.00061	9.90327
Q13895;F8WBL2;H7BY94	Bystin	BYSL		13	35.5	0.71613	-0.026	0.071	8.24672	9.16882
Q9H0S4;Q9H0S4-2;F5H1N9	Probable ATP-dependent RNA helicase DDX47	DDX47		13	33.6	0.84512	-0.188	0.075	7.44572	8.47379
Q96KP1;G8JLK9;Q2MDF5	Exocyst complex component 2	EXOC2		13	18.7	0.841481	0.004	0.076	7.85098	8.59002
P11586;F5H2F4;G3V3L6	C-1-tetrahydrofolate synthase, cytoplasmic;Methylenetetrahydrofolate dehydrogenase;Methenyltetrahydrofolate cyclohydrolase;Formyltetrahydrofolate synthetase	MTHFD1		13	15.2	0.317311	0.528	0.184	7.21721	8.94736
Q9H074;Q9H074-2;D6REB4;D6R9H8	Polyadenylate-binding protein-interacting protein 1	PAIP1		13	37.2	0.0295973	-0.525	-0.225	8.00504	9.37475
Q969F9;Q969F9-2;G5E9V4;H7C5G2	Hermansky-Pudlak syndrome 3 protein	HPS3		13	17	0.214596	0.065	-0.209	7.33419	8.42113
P31040;E9PBJ5;D6RFM5;H0Y8X1	Succinate dehydrogenase [ubiquinone] flavoprotein subunit, mitochondrial	SDHA		13	24.2	0.183925	0.529	-0.182	7.4345	9.03732
Q9Y4C1;F5H070;F8WE62;C9J7Q7	Lysine-specific demethylase 3A	KDM3A		13	13.6	0.538301	-0.151	-0.087	7.82426	8.67045
Q9Y224;G3V4C6;H0YJB9;G3V4E7	UPF0568 protein C14orf166	C14orf166		13	61.1	0.339001	-0.315	-0.086	8.42868	9.3927
Q2M389;Q2M389-2;F8VYH7;F8W1W1	WASH complex subunit 7	KIAA1033		13	14.7	0.700522	-0.424	-0.042	8.21463	8.63312
Q13162;H7C3T4;A6NG45;A6NJJ0	Peroxiredoxin-4	PRDX4		13	63.5	0.592589	-0.277	-0.038	8.26306	9.27116
Q6KC79;Q6KC79-2;Q6KC79-3;H0Y8M3	Nipped-B-like protein	NIPBL		13	6.5	0.770051	0.266	-0.024	7.90146	7.90509
Q6PL18;Q6PL18-2;Q9ULI0;Q9ULI0-2	ATPase family AAA domain-containing protein 2	ATAD2		13	13.8	0.877731	-0.025	0.003	7.73102	8.35957
P17812;B4DR64;B7Z9C4;Q9NRF8	CTP synthase 1	CTPS		13	23.2	0.829677	0.097	0.049	7.83618	8.92788
J3QRS3;O14950;P19105;J3KTJ1	Myosin regulatory light chain 12B;Myosin regulatory light chain 12A	MYL12B;MYL12A		13	64.4	0.302868	0.127	0.159	8.68281	9.56668
P40429;M0QYS1;Q6NVV1;M0QZU1	60S ribosomal protein L13a	RPL13A		13	51.7	0.189991	-0.071	0.196	8.33826	9.42244
Q9H2Y7;H3BNX5;E9PE29;H3BS99	Zinc finger protein 106 homolog	ZFP106		13	10.7	0.0771542	0.661	0.316	7.76788	8.94657
Q7Z4L5;Q7Z4L5-2;H9KV93;Q8NDW8-3	Tetratricopeptide repeat protein 21B	TTC21B		13	13.1	0.0550344	-0.375	0.342	7.14462	8.86041
Q12907;D6RBV2;D6RDX1;D6RIU4;D6RBH1	Vesicular integral-membrane protein VIP36	LMAN2		13	51.4	0.164404	-0.095	-0.191	8.22613	9.04437
Q8IWV7;Q8IWV7-2;H3BUZ4;H3BNQ6;H3BS20	E3 ubiquitin-protein ligase UBR1	UBR1		13	9.8	0.314835	0.138	-0.163	7.53531	8.16909
P62917;E9PKZ0;E9PKU4;G3V1A1;E9PP36	60S ribosomal protein L8	RPL8		13	34.2	0.386125	0.014	-0.136	8.57136	8.69869
P50416;P50416-2;H3BMD2;H3BUV7;H3BP22	Carnitine O-palmitoyltransferase 1, liver isoform	CPT1A		13	17.7	0.388942	0.313	-0.135	8.1062	8.58655
Q9H9B4;D6RFI0;S4R2X2;D6RDG7;D6RAE9	Sideroflexin-1	SFXN1		13	53.1	0.197233	0.003	-0.124	8.38133	9.29764
Q9HA77;H0YFF0;F5H579;F5H623;H0YFV1	Probable cysteine--tRNA ligase, mitochondrial	CARS2		13	24.6	0.450617	-0.412	-0.063	8.04023	9.3584
Q9UHB9;Q9UHB9-4;F5H5Y3;Q9UHB9-2;Q9UHB9-3	Signal recognition particle 68 kDa protein	SRP68		13	28.4	0.732	0.057	-0.038	8.37909	9.11332
O43615;M0QXU7;M0R301;M0R124;M0QXM9	Mitochondrial import inner membrane translocase subunit TIM44	TIMM44		13	35	0.784106	-0.204	-0.028	7.79849	8.9883
O94822-3;O94822;H7BYG8;O94822-2;S4R3T2	E3 ubiquitin-protein ligase listerin	LTN1		13	7.8	0.773975	0.067	-0.023	7.97293	8.47473
Q02543;M0R117;M0R1A7;M0R3D6;M0R0P7	60S ribosomal protein L18a	RPL18A		13	57.4	0.75883	-0.187	-0.012	8.46612	9.34725
P09429;Q5T7C6;Q5T7C4;B2RPK0;Q5T7C0	High mobility group protein B1;Putative high mobility group protein B1-like 1	HMGB1;HMGB1P1		13	41.9	0.877106	-0.016	0.021	9.73333	9.89566
O14730;B4E1Q4;O14730-2;J3QQL5;J3QLP4	Serine/threonine-protein kinase RIO3	RIOK3		13	27.9	0.533881	0.425	0.119	8.24817	9.05681
P17480;E9PKP7;P17480-2;E9PLT2;E9PMM2	Nucleolar transcription factor 1	UBTF		13	22.6	0.383158	0.002	0.162	8.43818	9.06611
Q8TDX7;F8WAG2;Q8TDX7-2;F5H3U7;C9J1H8	Serine/threonine-protein kinase Nek7	NEK7		13	48.7	0.308943	0.123	0.187	8.03488	8.9999
Q9NXH9;Q9NXH9-2;K7EQQ8;K7EJX9;K7EQU7	tRNA (guanine(26)-N(2))-dimethyltransferase	TRMT1		13	22.9	0.173683	-0.538	0.246	7.23304	8.77392
Q15276;Q15276-2;F5H355;K7ENJ9;I3L456;I3L2B8	Rab GTPase-binding effector protein 1	RABEP1		13	18.6	0.224219	-0.025	-0.204	7.32871	8.23454
P12429;D6RA82;D6RFG5;D6RCA8;D6RAZ8;D6RFJ9	Annexin A3;Annexin	ANXA3		13	40.6	0.160286	0.254	-0.193	8.27424	8.74996
Q8NG31;Q8NG31-2;Q8NG31-4;Q8NG31-3;H0YCZ2;E9PPJ1	Protein CASC5	CASC5		13	6.4	0.454027	0.179	-0.113	7.34518	8.36312
G3V3G9;Q5TAQ9;Q5TAQ9-2;Q5TAQ8;P0C7V8;A6NGE4	DDB1- and CUL4-associated factor 8	DCAF8		13	22.4	0.981868	0.073	0.026	8.36363	9.29298
P35251;P35251-2;H0Y8U4;D6RAD2;E0CX09;H0Y9P8	Replication factor C subunit 1	RFC1		13	14.1	0.637691	0.287	0.093	8.1772	9.14169
Q6RFH5;Q6RFH5-2;E9PS41;F5GYL6;F5H0Q8;H0YFP2	WD repeat-containing protein 74	WDR74		13	42.9	0.488295	-0.283	0.182	8.02056	8.51989
Q9BY77;Q9BY77-2;F8WCX5;B4DMM2;F8WEE2;Q6R954	Polymerase delta-interacting protein 3	POLDIP3		13	43.2	0.100619	0.212	0.386	7.77683	8.07933
Q9Y285;B4E363;K7ER00;K7ER16;K7EPH2;K7EK06;K7ERS0	Phenylalanine--tRNA ligase alpha subunit	FARSA		13	37.6	0.541692	0.224	-0.086	7.66076	8.67722
P45880-1;P45880;P45880-2;B4DKM5;Q5JSD1;Q5JSD2;A2A3S1	Voltage-dependent anion-selective channel protein 2	VDAC2		13	52.8	0.440156	-0.215	-0.065	8.47092	9.43723
Q96HE7;G3V3E6;G3V2H0;G3V5B3;G3V503;Q86YB8;Q5TAE8	ERO1-like protein alpha	ERO1L		13	32.5	0.812779	-0.238	-0.004	7.4696	9.20354
Q9NY93;Q9NY93-2;G3V0G3;H7C3E9;F8WDT8;H7BZN7;F8WEI3	Probable ATP-dependent RNA helicase DDX56	DDX56		13	28.3	0.802587	-0.223	0.055	7.21294	8.98961
O75340;O75340-2;H0Y9X3;E7EPW6;O75340-3;Q86W51;D6RA21	Programmed cell death protein 6	PDCD6		13	73.3	0.564779	-0.202	0.099	7.83493	9.42849
Q8N6R0;B4E2X3;Q8N6R0-3;Q8N6R0-4;Q8N6R0-1;H3BLW2;Q8N6R0-2	Methyltransferase-like protein 13	METTL13		13	22	0.65859	-0.13	0.128	7.61726	8.55312
B4DZM7;Q9UJ41;Q9UJ41-3;E7ERJ8;E9PFK9;Q9UJ41-2;E9PHB8	Rab5 GDP/GTP exchange factor	RABGEF1;KCTD7		13	28.9	0.367314	0.336	0.142	8.40408	9.27677
P06576;F8VPV9;H0YH81;F8W079;F8VQY0;F8W0P7;H0YI37	ATP synthase subunit beta, mitochondrial;ATP synthase subunit beta	ATP5B		13	34.8	0.545411	-0.482	0.163	7.60208	8.5677
F8W930;Q9Y6M1;Q9Y6M1-1;Q9Y6M1-4;Q9Y6M1-3;Q9Y6M1-6;Q9Y6M1-5	Insulin-like growth factor 2 mRNA-binding protein 2	IGF2BP2		13	25.8	0.300723	0.128	0.19	8.55592	8.85182
Q15025;Q15025-2;Q15025-3;E7ET96;E7EPY1;E7EMV7;E7EW15;H0YC17;E7EW68;E7EWG2	TNFAIP3-interacting protein 1	TNIP1		13	22.6	0.415033	0.226	-0.107	8.13675	8.99953
G3V5Z7;P60900;G3V295;G3V3I1;B4DXJ9;G3V3U4;B4DQR4;G3V2S7;G3V4S5;H0YJC4	Proteasome subunit alpha type;Proteasome subunit alpha type-6	PSMA6		13	48	0.292327	0.321	0.162	8.65535	9.54207
B3KTM8;Q9UBU8-2;H0YMJ0;Q9UBU8;H0YLJ3;Q9UBU8-3;H0YNE0;H0YM21;H0YMT8;H0YLV1;H0YNX3	Mortality factor 4-like protein 1	MORF4L1		13	39.7	0.150265	0.059	-0.141	8.78069	9.5668
Q9NRZ9;Q9NRZ9-2;Q9NRZ9-3;Q9NRZ9-5;Q9NRZ9-6;Q9NRZ9-4;Q9NRZ9-7;Q9NRZ9-8;B1ALG6;Q9NW36;Q9NRZ9-9;Q76H82	Lymphoid-specific helicase	HELLS		13	16.3	0.896458	0.082	-0.007	8.27653	8.85822
Q9ULV4-3;Q9ULV4-2;Q9ULV4;B4E3S0;H0YHL7;F8VVB7;F8VTT6;F8VRE9;F8VSA4;F8VUX3;F8W1H8;F8VV53	Coronin-1C	CORO1C		13	23.7	0.895317	-0.054	0.008	9.04004	9.46374
Q13136;Q13136-2;E9PJZ7;H0YEF9;E9PPF6;R4GNF1;E9PID5;O75334-7;O75334-8;H0YDW2;H0YD72;F8VWR9	Liprin-alpha-1	PPFIA1		13	13.5	0.802587	0.07	0.055	7.76563	9.01123
P54920;M0R0Y2;M0R2M1;M0R0I4;M0R058;M0R213;M0R027;Q9H115;B4DK44;Q4G0M0;M0R031;M0QZN5;M0QZM9	Alpha-soluble NSF attachment protein	NAPA		13	62.4	0.860735	0.209	0.003	8.36271	9.3485
Q12797;Q12797-10;E5RG56;Q12797-2;Q12797-6;Q12797-7;E5RHJ2;Q12797-8;Q12797-5;Q12797-9;Q12797-3;Q12797-4;E5RG29;G3XAN5;E5RHK2	Aspartyl/asparaginyl beta-hydroxylase	ASPH		13	22.6	0.779245	-0.245	0.06	8.13715	9.20771
P35568	Insulin receptor substrate 1	IRS1		14	13.4	0.898223	0.044	0.034	8.5552	9.02996
Q16186	Proteasomal ubiquitin receptor ADRM1	ADRM1		14	30.5	0.749281	0.238	0.037	9.34665	10.4006
P55795	Heterogeneous nuclear ribonucleoprotein H2	HNRNPH2		14	37.2	0.573577	0.226	0.154	7.3808	8.30305
P08754	Guanine nucleotide-binding protein G(k) subunit alpha	GNAI3		14	44.6	0.135127	0.166	0.269	8.58227	9.00752
P62269;J3JS69	40S ribosomal protein S18	RPS18		14	53.9	0.0920018	0.057	-0.234	7.7424	8.86681
B7Z3P1;Q15813	Tubulin-specific chaperone E	TBCE		14	28.4	0.257074	0.011	-0.188	7.52733	8.48071
Q09161;F2Z2T1	Nuclear cap-binding protein subunit 1	NCBP1		14	21.4	0.258419	-0.039	-0.153	8.32619	9.03338
Q5T447;Q5T447-2	E3 ubiquitin-protein ligase HECTD3	HECTD3		14	21.8	0.655486	0.272	-0.054	7.51734	8.72843
Q14126;J3KSI6	Desmoglein-2	DSG2		14	20.6	0.716595	0.242	-0.041	8.19614	8.78451
Q96AG4;I3L223	Leucine-rich repeat-containing protein 59	LRRC59		14	44.3	0.800635	0.057	-0.019	9.32922	10.1176
Q9H993;F5GZY1	UPF0364 protein C6orf211	C6orf211		14	34.5	0.596757	0.143	0.103	8.05115	9.09785
Q13325;B4DDV1	Interferon-induced protein with tetratricopeptide repeats 5	IFIT5		14	35.7	0.43457	0.23	0.201	7.27991	8.69211
Q9Y6W3;H7C1B7	Calpain-7	CAPN7		14	22.1	0.244914	-0.01	0.212	7.89713	8.96666
Q96PU4;Q96PU4-2;B1AL33	E3 ubiquitin-protein ligase UHRF2	UHRF2		14	22.8	0.0596243	-0.291	-0.263	7.79819	8.97133
P04792;F8WE04;C9J3N8	Heat shock protein beta-1	HSPB1		14	64.9	0.0904588	-0.148	-0.17	8.74507	9.34225
P60981;P60981-2;F6RFD5	Destrin	DSTN		14	78.8	0.957708	-0.058	0.03	8.83851	9.35957
Q02790;F5H1U3;H0YFG2	Peptidyl-prolyl cis-trans isomerase FKBP4;Peptidyl-prolyl cis-trans isomerase FKBP4, N-terminally processed	FKBP4		14	31.6	0.802587	-0.042	0.055	8.22771	8.8568
Q9BVI4;F5H303;F5H5K6	Nucleolar complex protein 4 homolog	NOC4L		14	33.1	0.802587	-0.215	0.055	7.7899	9.0041
Q96RS6;Q96RS6-2;Q96RS6-3	NudC domain-containing protein 1	NUDCD1		14	32.1	0.643994	-0.061	0.084	7.97124	9.45113
Q5QJE6;J3KP30;E9PRB3	Deoxynucleotidyltransferase terminal-interacting protein 2	DNTTIP2		14	24.5	0.541554	0.266	0.117	7.56907	8.95044
O00267;O00267-2;M0QYL9	Transcription elongation factor SPT5	SUPT5H		14	20.5	0.15265	0.156	0.258	7.43276	9.06757
Q15437;Q5QPE2;Q5QPE1	Protein transport protein Sec23B	SEC23B		14	21	0.0827614	-0.54	0.406	7.18844	8.58067
O43592;F8WDU6;F5GYW6;F5GZM3	Exportin-T	XPOT		14	19.4	0.324813	0.024	-0.159	7.82734	8.52822
Q6DD88;C9JUU1;F5H6I7;F5GWF8	Atlastin-3	ATL3		14	34.2	0.58373	0.182	-0.068	7.78926	8.93412
P07737;K7EJ44;I3L3D5;CON__P02584	Profilin-1	PFN1		14	93.6	0.943631	0.057	-0.001	9.13726	10.0178
O75665;A6NF31;O75665-3;O75665-2	Oral-facial-digital syndrome 1 protein	OFD1		14	16.4	0.86965	0.058	0.001	7.34969	8.45731
Q8TCG1;Q8TCG1-2;F8WAX6;F8WF26	Protein CIP2A	KIAA1524		14	15.9	0.956302	-0.004	0.004	8.3321	8.7795
P46782;M0R0F0;M0R0R2;M0QZN2	40S ribosomal protein S5;40S ribosomal protein S5, N-terminally processed	RPS5		14	58.3	0.617075	-0.449	0.089	8.0038	9.24151
Q16850;Q16850-2;H7C0D0;C9IYR8	Lanosterol 14-alpha demethylase	CYP51A1		14	29	0.723722	0.226	0.109	8.4378	8.72367
Q6PJG6;Q6PJG6-2;Q6PJG6-3;F8WDN5	BRCA1-associated ATM activator 1	BRAT1		14	20.2	0.635201	0.138	0.135	7.84035	8.68545
P42330;B4DL37;A6NHU4;H7C4R4	Aldo-keto reductase family 1 member C3	AKR1C3		14	55.7	0.494151	0.063	0.18	7.72206	8.1693
P62280;M0QZC5;M0R1H5;M0R1H6	40S ribosomal protein S11	RPS11		14	62	0.156014	-0.216	0.256	8.47382	9.02147
Q9UHB7;Q9UHB7-2;Q9UHB7-3;C9JCE0	AF4/FMR2 family member 4	AFF4		14	12.1	0.0036494	0.849	0.658	7.95167	8.54997
O43318-2;O43318;O43318-4;Q9UG54;O43318-3	Mitogen-activated protein kinase kinase kinase 7	MAP3K7;DKFZp586F0420		14	28.8	0.324813	0.053	-0.159	7.2444	8.29239
P61586;C9JX21;C9JNR4;C9JRM1;C9J1T2	Transforming protein RhoA	RHOA		14	80.8	0.967771	0.08	0.002	9.48871	10.2215
O60763-2;O60763;F5GYR8;F5H4X1;H0Y7C0	General vesicular transport factor p115	USO1		14	19.1	0.693626	0.159	0.075	8.27043	9.25559
O43684;O43684-2;J3QT28;B4DDM6;J3QSX4	Mitotic checkpoint protein BUB3	BUB3		14	52.4	0.422365	0.191	0.15	8.26881	9.11756
Q9Y2P8;Q5VZU1;Q5VZU3;Q5VYW8;Q5VZU2	RNA 3-terminal phosphate cyclase-like protein	RCL1		14	46.6	0.334487	0.507	0.178	7.21525	8.8125
Q99958;Q12948;Q12952;O43638;M0R279	Forkhead box protein C2	FOXC2		14	43.3	0.311716	-0.276	0.186	8.72514	9.00687
Q86UK7;Q86UK7-3;Q86UK7-2;H3BQQ2;Q86UK7-4;H3BR87	Zinc finger protein 598	ZNF598		14	19.6	0.0309641	-0.1	-0.303	8.42014	8.87847
Q86Y56;Q86Y56-2;H0Y650;E9PGY2;Q86Y56-3;H7C3B1	HEAT repeat-containing protein 2	HEATR2		14	22.1	0.700522	0.186	-0.042	7.99525	8.69894
Q9UHD2;F5H1A3;F5H206;Q14164;Q14164-2;F5GZI4	Serine/threonine-protein kinase TBK1	TBK1		14	26.2	0.76836	0.038	-0.031	7.88239	8.78017
Q8NE71;Q8NE71-2;H0YGW7;Q5STZ8;Q5STZ7;F5GYK6	ATP-binding cassette sub-family F member 1	ABCF1		14	21.5	1	0.038	0.012	8.00337	9.15475
P62249;M0R210;M0R3H0;M0R1M5;Q6IPX4;M0QX76	40S ribosomal protein S16	RPS16		14	73.3	0.646017	0.046	0.091	8.42218	8.85154
O60942;O60942-2;B4DSJ8;O60942-4;Q5TCW7;O60942-3	mRNA-capping enzyme;Polynucleotide 5-triphosphatase;mRNA guanylyltransferase	RNGTT		14	30.7	0.744741	-0.652	0.103	7.67	7.72075
P49005;F8W8R3;C9JLE1;C9J8Z7;C9IZD2;C9JHC7;H7C1B3	DNA polymerase delta subunit 2	POLD2		14	43.5	0.288397	-0.016	-0.143	8.02051	8.76857
P25686;P25686-2;C9JXB9;C9JRD2;C9JX00;E7ETU0;C9J1G2	DnaJ homolog subfamily B member 2	DNAJB2		14	45.1	0.239819	0.241	-0.111	8.47473	9.33588
P30520;Q8N142-2;Q8N142;G3V2N1;S4R2Z1;G3V232;G3V5D8	Adenylosuccinate synthetase isozyme 2	ADSS		14	39.5	0.846973	-0.288	0.001	8.04326	9.2246
Q9UBB9;H0Y4U8;Q9UBB9-2;F6XM96;F6SQZ1;F6UKU9;F6UQ07	Tuftelin-interacting protein 11	TFIP11		14	15.8	0.881776	-0.333	0.004	7.31742	8.29217
O75821;K7ENA8;K7EL20;K7ER90;K7EL60;K7EP16;K7ENH0	Eukaryotic translation initiation factor 3 subunit G	EIF3G		14	50	0.963745	-0.155	0.029	8.56701	9.29478
Q96BY6;Q96BY6-3;Q96BY6-2;H0YFC5;F8WE73;H7C0I3;F8WB48	Dedicator of cytokinesis protein 10	DOCK10		14	7.3	0.819719	0.24	0.082	7.68428	8.64071
Q9H7D7-2;Q9H7D7;H0Y9R3;C9JCS7;Q9H7D7-4;Q9H7D7-3;H0Y917	WD repeat-containing protein 26	WDR26		14	32.4	0.689157	0.095	0.119	7.19162	8.54042
Q6ZNA4-3;Q6ZNA4-4;Q6ZNA4;Q6ZNA4-2;H0YKS2;H0YKK5;H0YLK9	E3 ubiquitin-protein ligase Arkadia	RNF111		14	17	0.413012	-0.25	0.209	8.42794	8.4062
Q15424-3;Q15424-4;Q15424;Q15424-2;B7Z2F6;F5GZU3;K7EII0	Scaffold attachment factor B1	SAFB		14	15.9	0.379363	-0.587	0.222	7.83755	8.62556
P27635;F8W7C6;Q96L21;H7C2C5;H7C123;A6QRI9;B8A6G2;H7C2U2	60S ribosomal protein L10;60S ribosomal protein L10-like	RPL10;RPL10L		14	58.4	0.334589	-0.141	-0.087	8.83882	9.41857
E5RJR5;P63208;P63208-2;F8W8N3;E7ERH2;E5RGM3;E5RGM4;E5RHM3	S-phase kinase-associated protein 1	SKP1		14	77.3	0.635338	0.285	0.052	8.71182	10.0217
Q16513;Q16513-2;Q16513-3;B1AL79;Q16513-4;Q16513-5;H0Y5V5;Q6P5Z2;H0Y429	Serine/threonine-protein kinase N2	PKN2		14	16	0.545094	-0.137	-0.085	7.83394	8.66843
Q14247;Q14247-3;Q14247-2;H7C314;B4E358;E9PP90;H0YCD9;H0YEV2;E9PKG3	Src substrate cortactin	CTTN		14	27.1	0.568559	-0.133	-0.042	8.45362	9.30072
P05186;P05186-3;P05186-2;B1ANL0;REV__Q86WI3;REV__Q86WI3-4;REV__Q86WI3-6;REV__Q86WI3-5;REV__Q86WI3-2;REV__Q86WI3-3	Alkaline phosphatase, tissue-nonspecific isozyme	ALPL		14	30.3	0.361337	0	-0.145	7.18769	8.19543
Q07666;Q07666-2;Q07666-3;Q5VWX1;O75525;O75525-2;E5RJZ9;H0YAQ3;H0YAQ1;E5RG12	KH domain-containing, RNA-binding, signal transduction-associated protein 1	KHDRBS1		14	36.6	0.288507	-0.115	-0.098	8.22518	9.48586
P35658-5;P35658-3;P35658;P35658-4;P35658-2;H0Y837;H0YDS4;B7ZAV2;E9PKD2;H0YF36	Nuclear pore complex protein Nup214	NUP214		14	8.8	0.638521	-0.08	0.134	7.52904	8.65028
P30260-2;P30260;G5EA36;B4DL80;F6QPS0;I3L394;I3L3H6;I3L328;I3L225;I3L2Z8	Cell division cycle protein 27 homolog	CDC27		14	22.7	0.361353	0.296	0.169	8.16375	9.08662
Q8N3U4-2;Q8N3U4;F8WAK8;B1AMT4;B1AMT3;B1AMT2;B1AMT1;Q9UJ98;H7BYK9;Q9UJ98-2;H7C595	Cohesin subunit SA-2	STAG2		14	12.3	0.692938	-0.029	-0.044	8.30836	8.61231
Q9Y6I3-1;Q9Y6I3;Q9Y6I3-3;Q9H201;I6L9I8;Q9H201-2;D6REL6;D6RFG3;D6RBR6;D6RBI9;D6R907	Epsin-1	EPN1		14	28.4	0.0656349	0.803	0.266	8.39322	9.2859
Q71RC2-4;Q71RC2;Q71RC2-3;Q71RC2-5;Q71RC2-6;Q71RC2-2;Q71RC2-7;Q96J85;F8VY40;F8W1I4;F8W1Z5;E5RHZ8	La-related protein 4	LARP4		14	20.7	0.662803	0.024	0.087	7.79109	9.02876
O43929;O43929-3;O43929-2;B7Z632;CON__Q2YDI2;Q53SE3;C9J2X8;C9JGH7;Q96NJ5;B7Z346;B7Z4E2;Q5THS9	Origin recognition complex subunit 4	ORC4		14	35.1	0.194799	-0.405	0.235	7.9286	8.92738
Q09028;Q09028-3;Q09028-2;Q09028-4;H0YF10;H0YDK2;H0YCT5;B4DRT0;H0YEU5;E9PNS6;E9PIC4;E9PNS2;C9JPP3	Histone-binding protein RBBP4	RBBP4		14	39.8	0.467822	0.188	-0.094	7.83161	8.94575
Q9NUQ9;Q9NW21;E5RI16;E5RJL8;E5RIR8;E5RJE1;E5RGI7;E5RHU5;E5RFS4;Q9H0Q0;E5RK61;E5RH75;E5RK81	Protein FAM49B	FAM49B		14	54.6	0.2687	0.315	0.169	8.55053	9.31476
H0YL70;H0YKN8;H0YKT5;Q04726;Q04726-4;Q04726-5;Q6PI57;F8W8S3;Q04726-3;F8W964;Q04726-2;H0YNT2;F5H7D6;H0YNI7;H0YLI3;H0YLW9;H0YKH0	Transducin-like enhancer protein 3	TLE3		14	22.8	0.407236	-0.013	-0.109	8.28393	9.1464
O00429-6;J3KPI2;O00429;O00429-2;G8JLD5;O00429-3;O00429-5;O00429-4;B4DGC9;F8VZ52;B4DPZ9;B4DDQ3;F8VUJ9;F8W1W3;F8VYL3;F8VR28;H0YHY4	Dynamin-1-like protein	DNM1L		14	21.1	0.51525	-0.199	-0.083	7.4548	8.80071
Q92538	Golgi-specific brefeldin A-resistance guanine nucleotide exchange factor 1	GBF1		15	10.4	0.121636	0.024	-0.214	8.30532	8.82138
Q96BH1	E3 ubiquitin-protein ligase RNF25	RNF25		15	42.3	0.477378	-0.293	-0.058	8.53247	9.41452
Q12905	Interleukin enhancer-binding factor 2	ILF2		15	50.8	0.909712	0.028	0.017	9.04485	10.032
Q8TDN6	Ribosome biogenesis protein BRX1 homolog	BRIX1		15	46.2	0.65859	-0.044	0.088	8.47729	9.14759
Q96T88-2;Q96T88	E3 ubiquitin-protein ligase UHRF1	UHRF1		15	22.1	0.274698	0.034	-0.18	7.9188	8.5282
O95140;O95140-2	Mitofusin-2	MFN2		15	23.1	0.301021	0.232	-0.139	7.89518	9.00449
P21796;C9JI87	Voltage-dependent anion-selective channel protein 1	VDAC1		15	58.3	0.741478	-0.172	0.038	8.68052	9.97568
P14324;P14324-2	Farnesyl pyrophosphate synthase	FDPS		15	42.2	0.256786	0.158	0.116	8.99346	10.0411
Q96AP4;Q96AP4-2	Zinc finger with UFM1-specific peptidase domain protein	ZUFSP		15	28.7	0.453255	0.469	0.122	8.66867	9.44705
O75794;H7BZW7	Cell division cycle protein 123 homolog	CDC123		15	43.8	0.143216	0.17	0.148	8.25171	9.71508
Q15208;H0YGN4	Serine/threonine-protein kinase 38	STK38		15	39.8	0.204997	0.101	0.23	8.46522	9.01573
Q12986;Q12986-2;Q12986-3	Transcriptional repressor NF-X1	NFX1		15	16.5	0.108992	-0.298	-0.222	8.4129	8.92576
Q9P2G1;C9JZ63;H7C2V2	Ankyrin repeat and IBR domain-containing protein 1	ANKIB1		15	18.6	0.164404	0.186	-0.191	8.32774	9.12878
Q9GZR7;G3V529;F5GYL3	ATP-dependent RNA helicase DDX24	DDX24		15	23.7	0.641392	0.092	-0.056	8.36173	8.96703
P80723;P80723-2;U3KQP0	Brain acid soluble protein 1	BASP1		15	84.1	0.991775	0.08	0.007	9.68945	9.82803
P19447;G3V1S1;H7C309	TFIIH basal transcription factor complex helicase XPB subunit	ERCC3		15	25.8	0.983634	0.391	0.029	7.38814	8.36272
Q9GZS1-2;Q9GZS1;E7EX70	DNA-directed RNA polymerase I subunit RPA49	POLR1E		15	37.2	0.807087	0.005	0.054	7.92093	8.91737
O14929;O14929-2;F8W9G7	Histone acetyltransferase type B catalytic subunit	HAT1		15	48.2	0.176851	0.114	0.137	8.72029	9.73113
O95340-2;E7ER89;O95340	Bifunctional 3-phosphoadenosine 5-phosphosulfate synthase 2;Sulfate adenylyltransferase;Adenylyl-sulfate kinase	PAPSS2		15	28.4	0.328696	0.222	0.243	8.22788	8.68432
P46060;B0QYT4;B0QYT5;B0QYT6	Ran GTPase-activating protein 1	RANGAP1		15	35.6	0.451195	0.4	-0.098	7.52416	9.14078
Q8WXX7;Q8WXX7-2;H7C090;H7BZZ9	Autism susceptibility gene 2 protein	AUTS2		15	14.6	0.82118	-0.138	-0.021	8.9073	8.92149
Q14CX7;Q14CX7-2;F8VSB9;H0YHR9	N-alpha-acetyltransferase 25, NatB auxiliary subunit	NAA25		15	18.2	0.797634	-0.055	-0.017	8.10976	8.66462
P18124;A8MUD9;C9JIJ5;C9JZ88	60S ribosomal protein L7	RPL7		15	54.8	0.799197	0.173	-0.006	8.42375	9.52519
P33992;B1AHB1;B1AHB2;B1AHA9	DNA replication licensing factor MCM5	MCM5		15	26	0.91817	-0.037	-0.003	8.19799	8.73629
P53350;I3L387;I3L2H5;I3L309	Serine/threonine-protein kinase PLK1	PLK1		15	27.9	0.371354	-0.093	0.141	8.01595	9.33916
Q9UH65;E7EMB1;E9PJM7;E9PJK8	Switch-associated protein 70	SWAP70		15	28.7	0.285438	0.008	0.164	8.34435	9.54552
P19784;H3BSA1;H3BV19;H3BNI9	Casein kinase II subunit alpha	CSNK2A2		15	53.4	0.108261	0.117	0.235	7.82924	9.28688
Q9H8H0;J3QR28;J3QLQ6;Q9H8H0-2	Nucleolar protein 11	NOL11		15	25	0.0423257	0.108	0.291	7.85169	9.16162
O76094;O76094-2;D6RDY6;R4GNC1	Signal recognition particle 72 kDa protein	SRP72		15	30	0.145444	0.212	0.346	8.06347	8.45725
O00472;B4DNK7;D6RC27;H0Y8G1	RNA polymerase II elongation factor ELL2	ELL2		15	26.2	0.00791173	0.768	0.604	7.70095	8.39074
P06748;P06748-2;P06748-3;E5RI98;E5RGW4	Nucleophosmin	NPM1		15	52.7	0.00213553	-0.268	-0.298	9.30813	9.86375
Q9Y4C2;Q9Y4C2-2;C9JD13;C9J9F4;C9K0E7	Protein FAM115A	FAM115A		15	18.5	0.472031	0.208	-0.093	8.46368	8.82991
Q9UK58;C9JPL0;Q9UK58-4;Q9UK58-5;H7C4G1	Cyclin-L1	CCNL1		15	31	0.676087	-0.068	-0.049	8.7574	9.07789
Q13042;Q13042-2;Q13042-3;Q7Z651;Q5T8C6	Cell division cycle protein 16 homolog	CDC16		15	30	0.721717	0.413	-0.04	7.54829	8.99317
O14579;M0QXB4;O14579-2;O14579-3;M0R061	Coatomer subunit epsilon	COPE		15	65.6	0.895317	0.006	0.008	8.03673	9.52591
Q9H4L7-2;Q9H4L7;Q9H4L7-3;D6RAY8;F8W9M2	SWI/SNF-related matrix-associated actin-dependent regulator of chromatin subfamily A containing DEAD/H box 1	SMARCAD1		15	16.7	0.576749	0.025	0.108	7.93573	8.895
Q92466;Q92466-2;Q92466-4;Q92466-5;Q92466-3	DNA damage-binding protein 2	DDB2		15	38.9	0.444181	-0.085	0.124	8.54412	9.25303
Q9Y314;M0R3B2;M0R1K2;M0QX85;M0R1T7	Nitric oxide synthase-interacting protein	NOSIP		15	65.4	0.379516	0	0.139	8.41283	9.29271
Q9UJX2;Q9UJX2-3;Q9UJX2-2;H0Y936;D6RCF8;D6RBY8	Cell division cycle protein 23 homolog	CDC23		15	30.2	0.902046	0.059	0.009	7.35133	8.65919
O75436;F5H4L7;O75436-2;S4R3Q6;G3V1N8;S4R2Y3	Vacuolar protein sorting-associated protein 26A	VPS26A		15	55.7	0.820576	-0.044	0.028	8.42596	9.7263
P13807;P13807-2;B7Z806;F5H1N8;M0QYU1;F5H3S3	Glycogen [starch] synthase, muscle	GYS1		15	28.6	0.996289	0.086	0.034	7.11723	8.71035
Q16181;E7EPK1;E7ES33;Q16181-2;H0Y3Y4;F5GZE5	Septin-7	2007-09-01		15	41	0.779245	0.073	0.06	8.51295	9.16707
Q53GS9;B9A018;Q53GS9-3;Q53GS9-2;F8WC91;C9JIU2	U4/U6.U5 tri-snRNP-associated protein 2	USP39		15	35.4	0.379516	0.026	0.139	8.01167	9.16432
P32780;B3KXE0;E9PM51;E9PI26;F5H0Y9;E9PL58	General transcription factor IIH subunit 1	GTF2H1		15	39.6	0.405094	-0.274	0.212	7.25054	8.33134
Q9UJW0;Q9UJW0-3;Q9UJW0-2;H9KVE0;E5RGG1;E5RI97;E5RK21	Dynactin subunit 4	DCTN4		15	43.5	0.230672	-0.16	-0.163	8.19824	9.13941
Q96IV0;Q96IV0-2;Q96IV0-3;Q96IV0-5;H0Y2P2;Q9NV10;C9JU75	Peptide-N(4)-(N-acetyl-beta-glucosaminyl)asparagine amidase	NGLY1		15	25.4	0.327357	0.02	-0.131	8.14813	9.0582
Q9P0J1-2;Q9P0J1;E5RIV4;E5RI96;E5RIE5;E5RFL8;E5RHB9	[Pyruvate dehydrogenase [acetyl-transferring]]-phosphatase 1, mitochondrial	PDP1		15	36.1	0.731155	-0.188	-0.034	7.12473	8.03562
Q9NQW7-3;Q9NQW7;G8JLB2;Q9NQW7-2;Q5T6H7;Q5T6H2;Q5T6H3	Xaa-Pro aminopeptidase 1	XPNPEP1		15	25.8	0.789374	-0.056	-0.027	7.92715	9.05087
P51149;C9J8S3;C9J592;C9J4V0;C9IZZ0;C9J4S4;C9J7D1	Ras-related protein Rab-7a	RAB7A		15	81.6	0.967107	-0.089	0.01	9.03012	9.73335
Q9C0C7-5;Q9C0C7;Q9C0C7-4;Q9C0C7-3;Q9C0C7-2;Q9C0C7-6;H0YE34	Activating molecule in BECN1-regulated autophagy protein 1	AMBRA1		15	12.3	0.200872	0.363	0.308	7.86837	8.39532
P11172;P11172-3;P11172-2;E9PFD2;P11172-4;F8WDG4;F2Z303;F2Z3P2	Uridine 5-monophosphate synthase;Orotate phosphoribosyltransferase;Orotidine 5-phosphate decarboxylase	UMPS		15	35.6	0.579035	-0.614	-0.069	7.91668	8.92966
Q16576;E9PC52;Q16576-2;Q5JP01;Q5JP02;Q5JNZ6;C9J7L0;C9JAJ9	Histone-binding protein RBBP7	RBBP7		15	42.4	0.893386	0.133	0.019	9.10123	10.014
P62820;E7END7;B7Z8M7;P62820-2;P62820-3;E7ETK2;P59190;P59190-2	Ras-related protein Rab-1A	RAB1A		15	77.6	0.216045	-0.024	0.126	8.92456	9.77718
Q99536;B4DPX4;B0AZP7;K7ERT7;K7EM19;K7ENX2;K7ESA3;K7ER81;K7EJM4	Synaptic vesicle membrane protein VAT-1 homolog	VAT1		15	50.4	0.479523	0.084	-0.064	8.88311	9.75245
P22087;M0QXL5;M0R2Q4;M0R299;M0R0P1;M0R2B0;M0R1H0;M0R2U2;M0QXC9	rRNA 2-O-methyltransferase fibrillarin	FBL		15	44.5	0.641994	-0.084	-0.03	8.11696	9.38382
P27695;G3V3M6;G3V5Q1;G3V3C7;G3V359;G3V5M0;G3V5D9;H7C4A8;G3V3Y6	DNA-(apurinic or apyrimidinic site) lyase;DNA-(apurinic or apyrimidinic site) lyase, mitochondrial	APEX1		15	57.9	0.867632	0.167	0.004	8.04969	9.18448
P26599-3;P26599-2;P26599;K7EKJ7;K7ES59;K7ELW5;A6NLN1;K7EK45;K7EKX4	Polypyrimidine tract-binding protein 1	PTBP1		15	44	0.671389	-0.041	0.079	8.61284	9.59514
Q14764;H3BQK6;H3BRL2;H3BNF6;H3BUK7;H3BP76;H3BQE7;H3BUP3;H3BNF2;H3BPZ2	Major vault protein	MVP		15	21.6	0.101861	-0.424	-0.286	7.04176	8.51938
Q9NVI7;Q9NVI7-2;H0Y2W2;Q9NVI7-3;Q5T9A4-3;Q5T2N8;Q5SV16;Q5T9A4-2;A6NFL3;J3QSF3	ATPase family AAA domain-containing protein 3A	ATAD3A		15	24.8	0.847914	-0.105	-0.016	8.02591	8.92232
O94966-6;O94966-7;E7EST9;O94966-3;O94966-4;O94966-5;B5MEG5;O94966;E7ESU0;O94966-2;C9J8M4	Ubiquitin carboxyl-terminal hydrolase;Ubiquitin carboxyl-terminal hydrolase 19	USP19		15	17	0.69688	0.102	0.079	7.90926	8.83589
J3KPK6;Q8NAP3;D6RBC4;D6R9I1;D6RE69;D6RJE1;D6RHD1;D6R9U6;D6RGK1;D6RC86;D6RAC4;D6R9J6	Zinc finger and BTB domain-containing protein 38	ZBTB38		15	20.6	0.944379	0.271	0.024	8.13309	8.77935
G8JLB6;P31943;E9PCY7;D6RBM0;D6RIU0;D6RIT2;D6RIH9;D6RJ04;D6RDU3;E7EN40;D6RFM3;D6R9T0;D6RAM1;E7EQJ0;E5RGV0;D6RDL0;H0YB39;D6RF17;H0YBD7;H0YBG7;E5RGH4;D6R9D3;F5GZT4;H0YAQ2;E5RJ94	Heterogeneous nuclear ribonucleoprotein H;Heterogeneous nuclear ribonucleoprotein H, N-terminally processed	HNRNPH1		15	36.2	0.300628	-0.081	-0.095	8.50987	9.50014
P20810-6;P20810-7;E7ESM9;P20810-5;B7Z468;P20810-9;P20810;P20810-2;B7Z574;E7EVY3;P20810-8;E9PCH5;P20810-4;E7ES10;P20810-3;E9PDE4;H0Y9H6;H0Y7F0;F8W7E0;E9PSG1;H0YA91;H0Y944;E7EQK6;E7EN75;D6RBR1;D6RGF7	Calpastatin	CAST		15	24.4	0.675505	-0.221	0.084	8.25801	9.03089
P20618	Proteasome subunit beta type-1	PSMB1		16	71	0.0524534	0.048	-0.186	9.57568	9.75461
Q9BRX2	Protein pelota homolog	PELO		16	46	0.323985	-0.202	-0.132	8.19966	8.89819
P21266	Glutathione S-transferase Mu 3	GSTM3		16	79.1	0.370928	-0.104	-0.079	8.27152	9.62065
P62906	60S ribosomal protein L10a	RPL10A		16	53.5	0.808451	-0.113	-0.018	9.37714	10.0863
Q9Y2W1	Thyroid hormone receptor-associated protein 3	THRAP3		16	17.9	0.91817	0.04	-0.003	8.52089	8.85426
P49257	Protein ERGIC-53	LMAN1		16	37.8	0.951673	-0.165	0.031	8.32302	9.44889
P61981	14-3-3 protein gamma;14-3-3 protein gamma, N-terminally processed	YWHAG		16	62.3	0.866108	0.323	0.041	8.18415	8.91602
O00299	Chloride intracellular channel protein 1	CLIC1		16	78.4	0.591902	-0.103	0.058	9.18755	10.2058
P62081;B5MCP9	40S ribosomal protein S7	RPS7		16	74.7	0.399729	0.142	-0.073	9.26101	9.57219
Q96JM3;S4R3K0	Chromosome alignment-maintaining phosphoprotein 1	CHAMP1		16	21.4	0.75271	0.186	-0.034	8.10856	9.11361
P15559-3;H3BRK3		NQO1		16	52.1	0.917889	-0.167	0.016	8.83809	9.85361
O00629;H7C4F6	Importin subunit alpha-4	KPNA4		16	38.4	0.843851	0.071	0.049	8.43279	9.44468
Q6PD62;H0YCE8	RNA polymerase-associated protein CTR9 homolog	CTR9		16	17.8	0.633544	-0.108	0.094	7.76299	9.12067
O00232;O00232-2	26S proteasome non-ATPase regulatory subunit 12	PSMD12		16	39	0.544475	-0.193	0.103	7.71031	9.31209
Q9P2N5;U3KPZ7	RNA-binding protein 27	RBM27		16	16.8	0.730706	0.152	0.107	8.04685	8.6506
P24539;Q5QNZ2	ATP synthase subunit b, mitochondrial	ATP5F1		16	69.1	0.524539	-0.004	0.107	8.48434	9.50118
P67809;H0Y449;C9J5V9	Nuclease-sensitive element-binding protein 1	YBX1		16	55.9	0.270892	0.087	-0.103	9.16066	9.84888
Q27J81;Q27J81-2;Q27J81-3	Inverted formin-2	INF2		16	15.6	0.991817	0.13	0.031	7.41524	7.57088
P62424;Q5T8U3;Q5T8U2	60S ribosomal protein L7a	RPL7A		16	42.5	0.761867	-0.076	0.063	8.75149	9.41299
P78316;P78316-2;E9PFK5	Nucleolar protein 14	NOP14		16	21.9	0.761867	-0.001	0.063	8.1052	9.24943
Q9Y2X3;H7BZ72;F8WED0	Nucleolar protein 58	NOP58		16	35	0.688041	0.122	0.076	8.17991	9.55771
Q8WXW3;Q8WXW3-2;Q8WXW3-3	Progesterone-induced-blocking factor 1	PIBF1		16	23.8	0.219919	0.282	0.223	8.24558	8.80115
Q53EL6;Q53EL6-2;Q5VZS7	Programmed cell death protein 4	PDCD4		16	46.5	0.00106316	0.591	0.575	7.95987	9.02486
P01106-2;H0YBT0;P01106;H0YBG3	Myc proto-oncogene protein	MYC		16	30.6	0.151474	0.089	-0.136	8.97408	9.97824
P46939-2;P46939;Q5T097;H0Y337	Utrophin	UTRN		16	6.1	0.508267	0.112	-0.096	7.77766	7.9388
P46783;S4R435;F6U211;Q9NQ39	40S ribosomal protein S10	RPS10		16	62.4	0.357995	0.002	-0.085	10.5249	10.7055
Q08AD1-2;Q08AD1;Q08AD1-3;H0Y4Z1	Calmodulin-regulated spectrin-associated protein 2	CAMSAP2		16	12.7	0.885824	0.145	0.005	7.98082	8.64007
P31946;P31946-2;Q4VY19;Q4VY20	14-3-3 protein beta/alpha;14-3-3 protein beta/alpha, N-terminally processed	YWHAB		16	75.6	0.852784	0.126	0.024	8.7398	9.82051
P00491;G3V5M2;G3V2H3;G3V393	Purine nucleoside phosphorylase	PNP		16	73	0.939612	-0.026	0.033	8.0241	9.28719
Q5JTH9;Q5JTH9-3;Q5JTH9-2;F5H456	RRP12-like protein	RRP12		16	15	0.69688	-0.014	0.079	8.2189	8.98938
Q13867;K7ES02;K7ENH5;J3KS79	Bleomycin hydrolase	BLMH		16	32.7	0.364419	-0.017	0.168	7.55547	9.14415
P54727;P54727-2;Q5W0S5;Q5W0S4;H0Y579	UV excision repair protein RAD23 homolog B	RAD23B		16	36.7	0.357995	0.056	-0.085	9.66409	10.1996
Q86XP3;Q86XP3-2;J3KTK9;J3QRI2;J3KRE3	ATP-dependent RNA helicase DDX42	DDX42		16	21.3	0.810543	-0.055	-0.023	8.64568	9.07892
B4DXJ1;P55735;P55735-2;A8MXL6;E7ERC8	Protein SEC13 homolog	SEC13		16	54.9	0.19044	0.109	0.133	8.54565	10.1493
P78406;E9PQ57;E9PPG9;B0QZ36;B0QZ37	mRNA export factor	RAE1		16	68.2	0.22258	0.059	0.184	8.40353	9.39729
Q13423;E9PCX7;D6RAI5;D6RHU2;D6RCR6;H0Y8P5	NAD(P) transhydrogenase, mitochondrial	NNT		16	17.7	0.00200804	0.163	-0.439	7.79991	8.9629
Q92905;E5RHH5;E5RHF2;E5RK55;E5RG35;E5RFS1	COP9 signalosome complex subunit 5	COPS5		16	57.5	0.592589	0.122	-0.038	8.34305	9.54861
O75400;O75400-2;O75400-3;F5H578;H0YG38;H7C2N3	Pre-mRNA-processing factor 40 homolog A	PRPF40A		16	19.2	0.909526	-0.094	0.038	7.99149	9.60954
O60684;F5GYL8;F5H4G7;Q5TFJ7;S4R3E5;H0Y3K0	Importin subunit alpha-7;Importin subunit alpha	KPNA6		16	32.3	0.671389	0.176	0.079	8.19788	9.57279
Q12996;E9PLP8;Q12996-2;H0YE74;E9PJ06;Q12996-3	Cleavage stimulation factor subunit 3	CSTF3		16	30.1	0.541554	0.418	0.117	7.98507	8.95671
P50502;Q8NFI4;Q8IZP2;H7C3I1;F6VDH7;F8WAQ7	Hsc70-interacting protein;Putative protein FAM10A5;Putative protein FAM10A4	ST13;ST13P5;ST13P4		16	37.1	0.176851	0.155	0.137	9.26459	9.84502
Q15147-4;Q5JYS9;Q15147;Q15147-2;B1AJW4;B1AJW3	1-phosphatidylinositol 4,5-bisphosphate phosphodiesterase beta-4	PLCB4		16	16.7	0.376847	0.262	0.164	7.97157	8.85667
Q9UI12;Q9UI12-2;G3V126;E5RHH0;E5RG49;H0YB41;E5RJG1;E5RK31	V-type proton ATPase subunit H	ATP6V1H		16	37.7	0.0525505	0.122	-0.198	8.51004	9.30174
P40925-3;P40925;P40925-2;B9A041;B8ZZ51;C9JF79;C9JRL4;C9JLV6	Malate dehydrogenase, cytoplasmic;Malate dehydrogenase	MDH1		16	43.2	0.671389	0.003	-0.036	8.39489	9.8717
P67775;P67775-2;E5RHC1;H0YC23;E7ESG8;E5RHP4;E5RFI3;H0YBN9	Serine/threonine-protein phosphatase 2A catalytic subunit alpha isoform	PPP2CA		16	61.8	0.686183	-0.015	-0.034	8.74991	10.2251
P62333;H0YJC0;H0YJS8;H0YJT1;H0YJE9;H0YJX2;H0YJY8;H0YJD2	26S protease regulatory subunit 10B	PSMC6		16	45	0.629482	-0.021	-0.032	8.55642	9.18825
Q13772-4;Q13772-3;Q13772;Q96E88;B4DF87;B4DZ85;Q13772-2;H0Y5U8	Nuclear receptor coactivator 4	NCOA4		16	29.1	0.53446	0.309	0.105	8.29097	9.24487
Q14738;E9PFR3;Q14738-2;Q14738-3;H0Y8C4;H7C5Q9;Q15173;Q15173-2;H0YJ35	Serine/threonine-protein phosphatase 2A 56 kDa regulatory subunit delta isoform	PPP2R5D		16	33.9	0.391907	0.071	-0.113	7.70296	8.90058
P10155;P10155-4;Q5LJA0;P10155-3;P10155-2;H0Y9N5;G5E9R9;D6RE09;D6RDN1	60 kDa SS-A/Ro ribonucleoprotein	TROVE2		16	31.6	0.385164	0.04	-0.076	8.03521	9.32803
P25705;K7ENP3;P25705-2;K7EK77;K7ERX7;K7ENJ4;K7EJP1;K7EQH4;K7ESA0;K7EM08	ATP synthase subunit alpha, mitochondrial	ATP5A1		16	34.5	0.671261	-1.32	0.085	7.97716	8.91691
Q15436;F5H365;F5H6C4;B3KXI2;G3V2R6;G3V3G5;G3V4V1;G3V4Q2;G3V5X8;G3V5K1	Protein transport protein Sec23A	SEC23A		16	25.1	0.404657	0.123	0.133	8.33345	9.41815
P11802;F8VWX7;F8VTV8;F8VYH9;F8W1L8;Q96BE9;F8VZ51;F8VZZ0;F8VYY1;B4DNF9;F8VXD2;F8VZ13	Cyclin-dependent kinase 4	CDK4		16	60.4	0.0705939	-0.104	-0.173	8.56994	9.62614
O14965;A3KFJ0;Q5QPD4;A3KFJ1;Q5QPD2;Q5QPD1;A3KFJ2;Q9UQB9;Q5Y191;Q9UQB9-3;Q9UQB9-2;B4DXA6	Aurora kinase A	AURKA		16	52.9	0.706387	-0.656	-0.043	7.50669	9.10838
Q15714;Q15714-3;Q15714-4;Q15714-2;O75157;O75157-2;H0Y865;Q9Y3Q8;H7BZ77;A8MWR6;H7C4J9;C9IZ15	TSC22 domain family protein 1	TSC22D1		16	20.9	0.559669	-0.339	0.1	8.75668	9.48968
D6W592;Q8WVV9;Q8WVV9-4;B7WPG3;Q5JB52;H7C464;C9IYN3;Q8WVV9-2;Q8WVV9-3;H7BXH8;C9JJZ7;H7C0J6	Heterogeneous nuclear ribonucleoprotein L-like	HNRPLL		16	35.8	0.421021	-0.615	0.206	8.13296	8.63344
P51114;B4DXZ6;P51114-2;E9PFF5;P51114-3;E7EU85;C9JAJ4;C9JY20;C9JZE0;H7C4S4;C9IZ22;C9JYQ6	Fragile X mental retardation syndrome-related protein 1	FXR1		16	31.7	0.0144063	0.099	0.346	8.27135	9.37827
P04150;P04150-8;P04150-10;P04150-2;P04150-9;P04150-5;P04150-7;B7Z7I2;B0ZBF6;P08235;P08235-4;B0ZBF8;P08235-2	Glucocorticoid receptor	NR3C1		16	29.6	0.317311	-0.175	-0.091	8.56643	9.18098
O15013;O15013-6;O15013-5;O15013-4;O15013-7;H0YAN8;E9PB39;Q9HCE6;Q9HCE6-2;Q9HCE6-3;Q9HCE6-5;Q5VXI4;B4DTE2	Rho guanine nucleotide exchange factor 10	ARHGEF10		16	15.2	0.967537	0.327	0.019	8.22472	8.90588
O75131;E5RG68;H0YB26;E5RHZ0;E5RJ85;E5RG97;E5RFT7;Q9UBL6;F5GXN1;Q96A23-2;Q9UBL6-2;O95741;Q96A23	Copine-3	CPNE3		16	35.4	0.148936	-0.134	0.146	8.39662	9.71224
P23381;P23381-2;G3V3Y5;G3V3H8;G3V277;H0YJP3;G3V456;G3V5U1;G3V423;G3V2Y7;G3V227;G3V3P2;G3V3X0	Tryptophan--tRNA ligase, cytoplasmic;T1-TrpRS;T2-TrpRS	WARS		16	44.4	0.298016	0.087	0.191	8.09506	9.00102
Q9Y450;Q9Y450-4;J3QT46;H0YDX7;B7Z524;B7Z1K2;E9PHZ9;H0YES5;E9PS53;E9PN23;Q9Y450-2;E9PLR4;E9PMN1;G5E991;E9PJ90	HBS1-like protein	HBS1L		16	32.2	0.200298	-0.055	-0.123	8.50264	9.38173
G3V5T9;P24941;P24941-2;E7ESI2;G3V317;Q14004;Q14004-2;Q07002-3;Q07002-2;Q07002;Q96Q40;Q96Q40-5;Q96Q40-3;Q96Q40-4;Q96Q40-2	Cyclin-dependent kinase 2	CDK2		16	53.5	0.979005	0.052	0.02	7.86868	9.2041
Q96SB4-3;H3BLV9;Q96SB4;B4DS61;Q5R363;D6RBF8;E7ETV6;Q9UPE1;Q9UPE1-4;A8MPY5;Q9UPE1-3;A8MPP7;Q9UPE1-2;D6RBM8;H7C2I2	SRSF protein kinase 1	SRPK1		16	20.8	0.543023	0.001	0.065	8.2909	9.78164
P63151;P63151-2;E5RFR9;Q66LE6;Q00005-7;Q00005-5;Q00005-4;Q00005-3;Q00005-2;Q00005;Q00005-6;E5RIY1;Q9Y2T4;Q9Y2T4-2;Q9Y2T4-4;Q9Y2T4-3;F5GXJ6;E5RJV2;E5RHQ2	Serine/threonine-protein phosphatase 2A 55 kDa regulatory subunit B alpha isoform	PPP2R2A		16	43.4	0.057739	-0.003	0.441	7.1556	8.27338
O75390;B4DJV2;H0YIC4;H0YH82;F8W4S1;F8VTT8;F8W1S4;F8VPA1;F8VPF9;F8VRI6;F8VX68;F8VRP1;F8VX07;F8VZK9;F8W642;F8VR34;F8VU34;F8VWQ5;F8W031;F8VP03;F8W0J2	Citrate synthase, mitochondrial;Citrate synthase	CS		16	29.6	0.24952	-0.089	-0.108	9.62684	9.99924
E9PC69;Q7KZI7-16;Q7KZI7;Q7KZI7-8;Q7KZI7-14;Q7KZI7-9;Q7KZI7-4;Q7KZI7-15;Q7KZI7-13;Q7KZI7-11;Q7KZI7-6;Q7KZI7-3;Q7KZI7-5;Q7KZI7-2;E7ETY4;Q7KZI7-7;Q7KZI7-12;Q7KZI7-10;F5H4F6;F5H6N2;F5H4J8	Serine/threonine-protein kinase MARK2	MARK2		16	27.6	0.641994	-0.176	-0.03	8.0893	9.33475
Q9Y6M7-13;Q9Y6M7-6;Q9Y6M7-7;Q9Y6M7-9;Q9Y6M7-2;Q9Y6M7;C9JRP1;Q9Y6M7-8;Q9Y6M7-3;Q9Y6M7-4;E9PFN4;Q9Y6M7-12;Q9Y6M7-14;Q9Y6M7-11;H7C3C4;Q9Y6M7-5;Q9Y6M7-10;Q6U841;C9J240;Q6U841-3;Q6U841-2;E7EW28;F8WDX9;B7Z2J0	Sodium bicarbonate cotransporter 3	SLC4A7		16	18	0.514941	-0.078	0.173	7.83193	8.71195
F5H211;P54252;P54252-2;C9JQV6;P54252-4;G3V3R7;P54252-3;G3V328;G3V4U9;G3V3T6;G3V2G1;S4R399;E9PJN5;G3V526;P54252-5;G3V2G2;G3V5H3;G3V4F4;G3V4F5;G3V3T0;G3V390;G3V3S5;G3V4B1;D6R9I5;D3VVP3;G3V3A6	Ataxin-3	ATXN3		16	47.8	0.245391	0.238	-0.109	9.18809	10.1646
Q15365	Poly(rC)-binding protein 1	PCBP1		17	64.6	0.409621	-0.117	-0.071	7.94	9.32982
Q00534	Cyclin-dependent kinase 6	CDK6		17	60.1	0.764964	0.201	0.035	8.76939	9.74617
Q9GZL7	Ribosome biogenesis protein WDR12	WDR12		17	55.6	0.676922	-0.071	0.078	8.42211	9.58898
Q14692	Ribosome biogenesis protein BMS1 homolog	BMS1		17	17.9	0.627784	0.255	0.087	7.87463	9.18949
Q12834	Cell division cycle protein 20 homolog	CDC20		17	52.1	0.311716	0.437	0.186	8.36194	9.08805
Q9H223	EH domain-containing protein 4	EHD4		17	40.1	0.0294997	-0.043	0.501	7.52795	8.70544
Q9UII4;E9PBL0	E3 ISG15--protein ligase HERC5	HERC5		17	19.2	0.131849	0.526	-0.208	7.57669	8.88849
P17066;P48741	Heat shock 70 kDa protein 6;Putative heat shock 70 kDa protein 7	HSPA6;HSPA7		17	20.1	0.199552	0.108	-0.121	9.06526	9.72387
P61764-2;P61764	Syntaxin-binding protein 1	STXBP1		17	38	0.794652	-0.039	-0.026	7.93995	8.80862
Q92547;H0Y8I7	DNA topoisomerase 2-binding protein 1	TOPBP1		17	14	0.857555	-0.135	-0.002	7.75953	8.5986
Q15269;C9J544	Periodic tryptophan protein 2 homolog	PWP2		17	20.2	0.682473	0.133	0.077	7.93029	9.17209
P22059;H0YCV6	Oxysterol-binding protein 1	OSBP		17	23.8	0.662803	0.241	0.087	7.28675	8.90418
P31153;B4DN45;Q00266	S-adenosylmethionine synthase isoform type-2;S-adenosylmethionine synthase	MAT2A		17	42	0.0137148	-0.228	-0.238	9.06552	9.77038
Q6L8Q7;Q6L8Q7-2;F6T1Q0	2,5-phosphodiesterase 12	PDE12		17	34	0.163336	0.102	-0.132	8.44353	9.65198
Q9Y295;F8WEE0;H0YI06	Developmentally-regulated GTP-binding protein 1	DRG1		17	50.7	0.800635	-0.01	-0.019	8.3369	9.64039
Q9H3U1-2;Q9H3U1;Q9H3U1-3	Protein unc-45 homolog A	UNC45A		17	24.7	0.967275	-0.222	0.025	7.7791	8.72625
Q2NL82;I3L1Q5;I3L4E8	Pre-rRNA-processing protein TSR1 homolog	TSR1		17	27.6	0.430768	-0.226	0.127	7.34185	9.31934
P51784;G5E9A6;Q5JXD3	Ubiquitin carboxyl-terminal hydrolase 11;Ubiquitin carboxyl-terminal hydrolase	USP11		17	26.3	0.391964	0.608	0.136	7.62379	9.2083
O94925-3;B8ZZA8;B8ZZC5				17	40	0.0645322	0.12	0.267	7.9723	9.46165
Q9H4H8;Q9H4H8-2;O75064;E9PAK5	Protein FAM83D	FAM83D		17	34.4	0.475957	0.815	-0.106	7.53214	8.50491
Q5VTR2;C9JXC9;C9J0A5;C9JWJ4	E3 ubiquitin-protein ligase BRE1A	RNF20		17	17.9	0.794652	0.025	-0.026	7.92537	8.80297
B4DNJ6;Q9Y3F4;B0AZV0;H0YH33	Serine-threonine kinase receptor-associated protein	STRAP		17	53.7	0.71911	-0.081	-0.018	8.3898	9.52193
Q9ULF5;E7EV45;E7ENT5;B4DGU0	Zinc transporter ZIP10	SLC39A10		17	21.5	0.496243	-0.034	0.072	9.3184	9.89318
Q8WYP5-2;Q8WYP5-3;Q8WYP5;H7C4S1	Protein ELYS	AHCTF1		17	10	0.709824	0.186	0.076	7.96827	8.89002
O60566-3;O60566;O60566-2;H0YN44;H0YMK5	Mitotic checkpoint serine/threonine-protein kinase BUB1 beta	BUB1B		17	19.8	0.551248	0.512	-0.075	7.5604	9.10875
Q16543;K7EQA9;K7EKQ2;K7EL68;K7EIU0	Hsp90 co-chaperone Cdc37	CDC37		17	42.9	0.4367	-0.138	-0.071	8.53092	9.77121
J3KNZ9;Q9HAH7-1;Q9HAH7;F2Z2T6;H3BRE6	Probable fibrosin-1	FBRS		17	28	0.732272	-0.021	-0.016	8.99521	9.31823
P49759-3;P49759;B8ZZR0;F8WBF5;P49759-2	Dual specificity protein kinase CLK1	CLK1		17	39	0.826418	-0.209	-0.002	8.61351	9.24087
P43034;I3L495;P43034-2;I3L3N5;B4DF38	Platelet-activating factor acetylhydrolase IB subunit alpha	PAFAH1B1		17	44.1	0.926076	-0.177	0.015	7.85718	9.63252
Q7L2H7;J3KNJ2;E9PN86;E7ESM3;E9PRI2	Eukaryotic translation initiation factor 3 subunit M	EIF3M		17	50.3	0.764964	0.004	0.035	8.62963	9.79713
Q6P0N0;G5E9K5;Q6P0N0-2;C9J2Q8;H0YJM1	Mis18-binding protein 1	MIS18BP1		17	19.8	0.65859	0.614	0.128	7.21417	7.95125
Q9BZX2;Q9BZX2-2;B4DGD3;Q5JT09;Q9HA47;Q9HA47-3	Uridine-cytidine kinase 2	UCK2		17	77.4	0.0106018	-0.204	-0.247	8.74891	9.9877
P15170-3;P15170-2;P15170;H3BR35;Q8IYD1;H3BSV8	Eukaryotic peptide chain release factor GTP-binding subunit ERF3A;Eukaryotic peptide chain release factor GTP-binding subunit ERF3B	GSPT1;GSPT2		17	36.3	0.516259	-0.149	-0.051	8.80867	9.62333
O43390;O43390-2;O43390-3;S4R3J4;B4DT28;E7ETM7	Heterogeneous nuclear ribonucleoprotein R	HNRNPR;HNRPR		17	28.4	0.719614	-0.021	-0.037	7.36027	8.34947
E9PK25;P23528;G3V1A4;E9PP50;E9PQB7;E9PS23;E9PLJ3	Cofilin-1	CFL1		17	65.2	0.442679	-0.083	-0.07	9.82576	10.4313
O95831;O95831-3;O95831-4;O95831-6;O95831-2;E9PMA0;O95831-5	Apoptosis-inducing factor 1, mitochondrial	AIFM1		17	36.4	0.617075	-0.318	-0.034	8.40939	9.36702
Q8N543;H3BUQ2;Q8N543-2;H3BR79;H3BUA6;H3BR02;H3BP48	2-oxoglutarate and iron-dependent oxygenase domain-containing protein 1	OGFOD1		17	36.7	0.97201	0.512	0.019	7.37148	9.60098
Q9Y696;Q96NY7;Q96NY7-2;Q9NZA1-2;O15247;Q9NZA1-3;A6PVS0	Chloride intracellular channel protein 4	CLIC4		17	76.7	0.71823	0.172	0.041	9.15803	10.0137
Q9BUZ4;F6SA91;Q9BUZ4-2;K7ER49;C9JJ10;J9JIG0;K7EJG7	TNF receptor-associated factor 4	TRAF4		17	37.9	0.476873	0.043	0.075	8.72868	9.70498
A8MW61;O43660;O43660-2;D6RA26;H0YA24;B7Z982;H0YAA2	Pleiotropic regulator 1	PLRG1		17	43.6	0.00194513	0.207	0.432	8.04139	9.19387
C9JDG0;Q9NSV4;Q9NSV4-4;Q9NSV4-5;Q9NSV4-6;Q9NSV4-7;Q9NSV4-1;Q9NSV4-2	Protein diaphanous homolog 3	DIAPH3		17	16.4	0.853283	0.317	-0.015	7.74242	8.94133
Q15047;Q15047-3;E9PRF4;E9PQM8;Q15047-2;E9PS59;B0QZE6;E9PAP1	Histone-lysine N-methyltransferase SETDB1	SETDB1		17	17.2	0.649436	0.196	0.083	8.30671	9.41273
Q8NI27;Q8NI27-2;H0Y815;H0Y7U4;H7C477;F2Z2V2;H0Y594;B7ZBA0	THO complex subunit 2	THOC2		17	12.2	0.284724	0.249	0.196	7.78807	8.94735
Q96CW1;Q96CW1-2;E9PFW3;C9JJ47;C9JGT8;C9JTK4;C9JJD3;C9JPV8;H7C4C3	AP-2 complex subunit mu	AP2M1		17	40.5	0.339001	0.169	-0.086	8.58404	9.51476
Q8TEX9-2;Q8TEX9;H0YN14;H0YMR4;H0YN07;H0YL92;H0YLV0;H0YKG5;H0YK93	Importin-4	IPO4		17	21.1	0.880224	-0.426	-0.01	8.09466	8.81268
Q9NYL9;H0YNJ8;H0YKU1;P28289;Q9NZR1;G5EA42;H0YNU8;Q9NZR1-2;H0YMA2	Tropomodulin-3	TMOD3		17	54.3	0.832012	0.361	0.051	8.74965	9.44187
G3V180;G3V1D3;Q9NY33;Q9NY33-4;Q9NY33-2;E9PPK9;E9PQ14;E9PKK8;E9PNX5;E9PQF2	Dipeptidyl peptidase 3	DPP3		17	32	0.502072	-0.174	-0.086	7.31517	8.73115
P09651;P09651-2;F8W6I7;P09651-3;Q32P51;F8VZ49;F8VTQ5;H0YH80;F8W646;F8VYN5	Heterogeneous nuclear ribonucleoprotein A1;Heterogeneous nuclear ribonucleoprotein A1-like 2	HNRNPA1;HNRNPA1L2		17	46.5	0.693037	-0.063	-0.022	8.66646	9.25768
P17252;J3KRN5;P05771-2;P05771;F5H5C4;P05129;B7Z8Q0;B7Z870;J3KN97;M0R0I9	Protein kinase C alpha type	PRKCA		17	30.2	0.415672	-0.315	0.152	8.22374	9.03656
P04899-4;P04899;B3KTZ0;P04899-2;P04899-3;B4E2X5;F5GZL8;P09471;P09471-2;F8WE78;H3BTM2	Guanine nucleotide-binding protein G(i) subunit alpha-2	GNAI2		17	58.2	0.0336943	0.297	0.212	9.22363	9.83923
P40692;H0Y818;P40692-3;P40692-2;B7Z821;E9PF25;F2Z298;E7EUC9;H0Y806;H0Y793;C9JZ54;H0Y5L7	DNA mismatch repair protein Mlh1	MLH1		17	27.1	0.138192	-0.059	0.267	7.70169	8.9102
Q13555-8;Q13555-2;Q13555-6;Q13555;Q13555-9;Q13555-4;Q13555-7;Q13555-5;Q13555-3;Q5SWX3;Q13555-10;Q8WU40;H0Y6G2;B4DVQ3	Calcium/calmodulin-dependent protein kinase type II subunit gamma	CAMK2G		17	39.4	0.897526	0.042	0.04	8.47687	9.30165
Q13098-7;Q13098;Q13098-5;C9JFE4;Q13098-6;J3KSA5;J3KRJ4;J3QLT0;J3KTB0;J3QS88;J3KRE8;J3QL53;J3QLE8;J3QS84;J3QQX0	COP9 signalosome complex subunit 1	GPS1		17	40.6	0.0187292	-0.059	-0.245	8.43864	9.61183
B4DVB8;Q15717;M0QZR9;M0R055;B1AM49;B1APY8;P26378-3;P26378;B1APY9;P26378-5;P26378-2;P26378-4;Q12926;Q12926-2;B1AM48	ELAV-like protein 1	ELAVL1		17	53.3	0.671261	-0.071	0.085	8.57321	9.14306
Q9UKK3	Poly [ADP-ribose] polymerase 4	PARP4		18	12.1	0.842552	-0.158	-0.017	8.06584	8.86478
P30041	Peroxiredoxin-6	PRDX6		18	80.4	0.935595	-0.118	-0.002	8.4057	9.92643
P12235	ADP/ATP translocase 1	SLC25A4		18	50.7	0.394679	0.354	0.216	6.96006	8.42695
P17858;P17858-2	6-phosphofructokinase, liver type	PFKL		18	26.9	0.172878	-0.162	-0.187	7.67984	8.91377
Q8NC51;Q8NC51-2	Plasminogen activator inhibitor 1 RNA-binding protein	SERBP1		18	51.7	0.147794	-0.127	-0.142	9.1688	9.56619
Q9Y617;Q9Y617-2	Phosphoserine aminotransferase	PSAT1		18	55.7	0.279782	-0.514	-0.101	8.51712	9.81393
P47712;E7EU42	Cytosolic phospholipase A2;Phospholipase A2;Lysophospholipase	PLA2G4A		18	29.8	0.660954	-0.006	-0.027	7.64367	9.27937
P27348;E9PG15	14-3-3 protein theta	YWHAQ		18	68.6	0.800635	-0.025	-0.019	9.00757	10.2786
Q13347;Q5TFK1	Eukaryotic translation initiation factor 3 subunit I	EIF3I		18	67.4	0.824141	0.126	-0.016	9.43342	10.1497
Q14147;H7C504	Probable ATP-dependent RNA helicase DHX34	DHX34		18	20.6	0.979544	0.015	0.028	6.95063	7.98991
Q96CS3;D6RBG6	FAS-associated factor 2	FAF2		18	52.1	0.849784	0.062	0.048	8.14641	9.41042
O15169;O15169-2	Axin-1	AXIN1		18	27.5	0.71048	-0.226	0.072	8.98386	9.57166
Q9Y3A5;F8WE72	Ribosome maturation protein SBDS	SBDS		18	60.4	0.596757	0.081	0.103	8.31638	9.01513
Q9Y3I0;E7EQS9	tRNA-splicing ligase RtcB homolog	C22orf28		18	42.8	0.481093	0.242	0.116	7.7695	9.262
P31150;G5E9U5	Rab GDP dissociation inhibitor alpha	GDI1		18	53.7	0.402475	-0.685	0.213	7.30351	8.43761
Q9NX05;F8W881;Q9NX05-2	Constitutive coactivator of PPAR-gamma-like protein 2	FAM120C		18	18.2	0.546682	-0.173	-0.076	8.86379	8.7915
Q9UKF6;G5E9W3;C9JZH6	Cleavage and polyadenylation specificity factor subunit 3	CPSF3		18	33.2	0.90921	-0.057	0.01	7.82733	9.41519
Q96A33;Q96A33-2;J3QR89	Coiled-coil domain-containing protein 47	CCDC47		18	42.2	0.967107	-0.027	0.01	9.02092	9.78616
Q9Y4W2;Q9Y4W2-2;Q9Y4W2-3;Q9Y4W2-4	Ribosomal biogenesis protein LAS1L	LAS1L		18	29.8	0.602682	0.307	-0.064	7.44772	8.85968
P36578;H3BM89;H3BTP7;H3BU31	60S ribosomal protein L4	RPL4		18	40.7	0.732	-0.043	-0.038	9.00069	9.13728
P62140;E7ETD8;C9JP48;C9J9S3	Serine/threonine-protein phosphatase PP1-beta catalytic subunit;Serine/threonine-protein phosphatase	PPP1CB		18	56.6	0.945641	-0.168	0.032	8.46371	9.55777
P05455;E7ERC4;E9PGX9;E9PFL9	Lupus La protein	SSB		18	46.6	0.852408	-0.003	0.044	8.21763	9.15698
Q6PGP7;D6RCE2;H0Y964;D6RDA0	Tetratricopeptide repeat protein 37	TTC37		18	16	0.751791	-0.106	0.101	7.94318	8.61908
Q8WUM0;F5H5C2;Q5T8N1;Q5TDI3	Nuclear pore complex protein Nup133	NUP133		18	20	0.18492	0.349	0.198	7.81148	9.50141
P48506;D6R959;H0Y9I7;D6REX4;D6RGF8	Glutamate--cysteine ligase catalytic subunit	GCLC		18	42.4	0.116374	-0.019	-0.156	8.41464	9.4601
Q14444;Q14444-2;G3V153;E9PLA9;E9PP31	Caprin-1	CAPRIN1		18	24.3	0.24952	-0.317	-0.108	8.77515	9.75366
Q9Y3Z3;Q9Y3Z3-2;Q9Y3Z3-4;Q9Y3Z3-3;A6NDZ3	SAM domain and HD domain-containing protein 1	SAMHD1		18	32.1	0.742332	0.538	-0.036	8.13835	9.13274
Q12792;Q12792-3;Q12792-4;F8VS81;F8VRG3	Twinfilin-1	TWF1		18	49.7	0.812779	-0.027	-0.004	7.84604	9.26753
P62136;P62136-2;E9PMD7;F5H037;F5H1L6	Serine/threonine-protein phosphatase PP1-alpha catalytic subunit;Serine/threonine-protein phosphatase	PPP1CA		18	57	0.784657	-0.076	0.059	8.3041	9.08762
Q9UL63;C9J7E8;Q9UL63-2;F8WEY7;C9JXB0	Muskelin	MKLN1		18	36.1	0.637691	0.006	0.093	7.91958	8.84609
Q8N1G2;Q5T7F5;H0Y4T0;Q5T7F8;H0YCQ1	Cap-specific mRNA (nucleoside-2-O-)-methyltransferase 1	FTSJD2		18	22.4	0.713289	-0.368	0.112	7.21468	8.61368
Q9UBB4;Q9UBB4-2;B1AHE4;B1AHE3;H0Y7N2	Ataxin-10	ATXN10		18	41.1	0.0832809	0.304	0.174	9.23065	9.95764
Q8IZ07;H0YIN8;S4R3D2;S4R3U2;Q6ZTN6-2;F8W150	Ankyrin repeat domain-containing protein 13A	ANKRD13A		18	35.9	0.361621	0.208	-0.081	8.49999	9.42488
P61313;E7EQV9;E7ENU7;E7EX53;P61313-2;E7ERA2	60S ribosomal protein L15;Ribosomal protein L15	RPL15		18	58.3	0.686183	-0.194	-0.034	9.10949	9.65486
Q5TDH0-3;Q5TDH0;Q5TDH0-2;H0YI90;H0YII4;Q8WTU0	Protein DDI1 homolog 2	DDI2		18	55.1	0.7086	0.307	-0.031	8.77706	9.67529
Q92890-1;Q92890;A6NJ11;Q92890-3;C9IZG3;C9J6N9	Ubiquitin fusion degradation protein 1 homolog	UFD1L		18	54.5	0.72568	0.291	-0.017	8.99933	9.33856
Q9H4M9;C9JC03;C9J2Z4;C9IZH1;C9JIJ3;C9JDQ8	EH domain-containing protein 1	EHD1		18	41.2	0.474537	0.273	0.135	7.91568	8.98343
Q13418;B7Z1I0;B7Z418;E9PNR4;E9PM54;E9PQ27;E9PQ52	Integrin-linked protein kinase	ILK		18	44.5	0.409621	0.038	-0.071	8.37708	9.47137
P62258;P62258-2;I3L3T1;B4DJF2;K7EM20;K7EIT4;I3L0W5	14-3-3 protein epsilon	YWHAE		18	70.6	0.785063	0.064	-0.021	8.98189	10.3424
P16435;H0Y4R2;E7EVY7;F5H468;E7EMD0;E7EPN3;E7EWU0	NADPH--cytochrome P450 reductase	POR		18	31	0.981868	-0.081	0.026	8.43149	9.34351
O60832;O60832-2;C9IYT0;H7C0M1;H7C2Q2;H7C2Q9;H7BZF2	H/ACA ribonucleoprotein complex subunit 4	DKC1		18	44	0.660376	-0.138	0.081	8.4424	9.52362
O75874;C9J4N6;C9JLU6;C9JJE5;P48735;B4DFL2;B4DSZ6	Isocitrate dehydrogenase [NADP] cytoplasmic	IDH1		18	48.3	0.589518	0.183	0.149	7.53677	8.54573
Q70J99;Q70J99-3;Q70J99-2;K7EN81;K7EQ37;K7EIH3;K7EMK8;K7EN29	Protein unc-13 homolog D	UNC13D		18	22	0.0217606	-0.357	-0.323	8.17087	8.83944
Q08209-2;Q08209;Q08209-3;A1A441;Q08209-4;E7ETC2;E9PK68;E9PPC8	Serine/threonine-protein phosphatase 2B catalytic subunit alpha isoform;Serine/threonine-protein phosphatase	PPP3CA		18	38	0.194203	-0.034	-0.125	8.24486	9.39347
J3KN36;Q5JPE7;P69849;Q15155;Q5JPE7-2;F5H826;Q4G177;H3BUC9	Nodal modulator 2;Nodal modulator 3;Nodal modulator 1	NOMO2;NOMO3;NOMO1		18	20.1	0.6661	-0.145	-0.051	7.32377	9.05994
Q9Y232-2;Q9Y232;Q9Y232-4;Q9Y232-3;C9JQG7;C9JMH9;Q9Y6F8-2;Q9Y6F7;Q9Y6F8	Chromodomain Y-like protein	CDYL		18	33.3	0.0194283	0.26	0.414	8.22482	8.80259
P12081;P12081-4;B4DDD8;P12081-2;P12081-3;B3KWE1;B4E1C5;C9JWK3;E7ETE2;D6RF05	Histidine--tRNA ligase, cytoplasmic	HARS		18	39.3	0.504985	0.314	0.111	7.4365	9.5024
Q6IA86-6;Q6IA86;Q6IA86-5;Q6IA86-3;Q6IA86-2;Q6IA86-7;Q6IA86-4;F5GYE9;K7ER35;F5GWY6	Elongator complex protein 2	ELP2		18	25.5	0.252649	0.24	0.174	7.37359	9.36124
O95394-4;O95394-3;O95394;J3KN95;D6RF77;D6RCQ8;H0Y987;D6RIS6;D6RC77;H0Y8I3;D6RCD1	Phosphoacetylglucosamine mutase	PGM3		18	36	0.725952	0.01	0.04	8.44974	10.2575
Q9Y6K9-2;Q9Y6K9;C9J1R1;E7EU78;F8W9A9;A8MV29;Q9Y6K9-3;C9JN51;C9JZ85;C9JH59;C9J2V2;C9JCG6	NF-kappa-B essential modulator	IKBKG		18	43.5	0.03377	0.033	-0.219	8.89733	9.46975
Q96P11-2;Q96P11-4;Q96P11;Q96P11-5;Q96P11-3;Q63ZY6;Q63ZY6-5;Q3KNT7-3;Q63ZY6-4;Q63ZY6-6;Q3KNT7;Q3KNT7-2;Q63ZY6-2	Putative methyltransferase NSUN5	NSUN5		18	42.5	0.692585	0.64	0.08	6.95817	8.88324
Q9H4L5;Q9H4L5-2;Q9H4L5-3;Q9H4L5-4;Q9H4L5-5;Q9H4L5-6;Q9H4L5-7;Q9H4L5-8;Q9BZF3-5;Q9BZF3-3;Q9BZF3;Q9BZF3-4;Q9BZF3-2;C9JZ19;C9JEF2	Oxysterol-binding protein-related protein 3	OSBPL3		18	24.4	0.918309	0.176	0.013	8.0566	8.71802
P49321;P49321-3;P49321-4;P49321-2;Q5T624;E9PPR5;E9PRH9;E9PI86;H0YF33;H0YDS9;E9PPQ8;E9PNB5;E9PKR5;E9PAU3;E9PQG5;E9PJQ2	Nuclear autoantigenic sperm protein	NASP		18	29.9	0.485822	0.107	0.115	8.39426	9.50151
Q9Y6Y8;F5H0L8;Q9Y6Y8-2;H7C0V8;H7C4C4;REV__G5E9A1;REV__O15068;REV__J3KPD4;REV__O15068-9;REV__O15068-10;REV__O15068-8;REV__O15068-6;REV__O15068-2;REV__O15068-3;REV__O15068-4;REV__O15068-5;REV__H7BYP9	SEC23-interacting protein	SEC23IP		18	22.1	0.351431	0.429	0.146	7.22963	9.38072
[truncated: 649 more rows]

## Sheet: BothRep_Significants Control6-0
SIGNIFICANT PROTEIN GROUPS FOR THE COMPARISON shControl 6' / Unstimulated _ Both Replicas
[truncated: 14 more rows]

[truncated: 1 more sheets: Enrichment Relative to Control0]
