# Supplementary material for: Data on mass spectrometry-based proteomics for studying the involvement of CYLD in the ubiquitination events downstream of EGFR activation
Source: Data Brief. 2018 Apr 25;18:1856–63. doi: 10.1016/j.dib.2018.04.049 (PMC5997975; doi:10.1016/j.dib.2018.04.049)
Supplement: Supplementary file 5 — Supplementary material [file mmc5.xlsx]

## Sheet: GO Processes
Enrichment analysis report
Enrichment by GO Processes					StUbEx_shControl 6'EGF vs Unstimulated
#	Processes	Total	pValue	Min FDR	p-value	FDR	In Data	Network Objects from Active Data
1	regulation of epidermal growth factor receptor signaling pathway	106	1.27654e-09	6.59557e-07	1.27654e-09	6.59557e-07	5	EGFR, Shc, EPS15R, GRB2, Eps15
2	regulation of ERBB signaling pathway	109	1.47058e-09	6.59557e-07	1.47058e-09	6.59557e-07	5	EGFR, Shc, EPS15R, GRB2, Eps15
3	negative regulation of epidermal growth factor receptor signaling pathway	58	1.63515e-08	3.93246e-06	1.63515e-08	3.93246e-06	4	EGFR, EPS15R, GRB2, Eps15
4	negative regulation of ERBB signaling pathway	59	1.75361e-08	3.93246e-06	1.75361e-08	3.93246e-06	4	EGFR, EPS15R, GRB2, Eps15
5	epidermal growth factor receptor signaling pathway	242	8.09252e-08	1.28645e-05	8.09252e-08	1.28645e-05	5	EGFR, Shc, EPS15R, GRB2, Eps15
6	ERBB signaling pathway	245	8.60499e-08	1.28645e-05	8.60499e-08	1.28645e-05	5	EGFR, Shc, EPS15R, GRB2, Eps15
7	negative regulation of signal transduction	1361	1.15542e-06	0.000148059	1.15542e-06	0.000148059	7	Sts-1, EGFR, EPS15R, GRB2, SHIP2, CBL-B, Eps15
8	negative regulation of signaling	1522	2.46105e-06	0.000257495	2.46105e-06	0.000257495	7	Sts-1, EGFR, EPS15R, GRB2, SHIP2, CBL-B, Eps15
9	negative regulation of cell communication	1533	2.58356e-06	0.000257495	2.58356e-06	0.000257495	7	Sts-1, EGFR, EPS15R, GRB2, SHIP2, CBL-B, Eps15
10	negative regulation of response to stimulus	1750	6.29237e-06	0.000564426	6.29237e-06	0.000564426	7	Sts-1, EGFR, EPS15R, GRB2, SHIP2, CBL-B, Eps15
11	endocytosis	713	1.64972e-05	0.00134528	1.64972e-05	0.00134528	5	EGFR, EPS15R, GRB2, SHIP2, Eps15
12	regulation of signal transduction	3138	2.46084e-05	0.00183948	2.46084e-05	0.00183948	8	Sts-1, EGFR, Shc, EPS15R, GRB2, SHIP2, CBL-B, Eps15
13	transmembrane receptor protein tyrosine kinase signaling pathway	858	4.02894e-05	0.00277997	4.02894e-05	0.00277997	5	EGFR, Shc, EPS15R, GRB2, Eps15
14	regulation of signaling	3573	6.53278e-05	0.00393558	6.53278e-05	0.00393558	8	Sts-1, EGFR, Shc, EPS15R, GRB2, SHIP2, CBL-B, Eps15
15	regulation of cell communication	3588	6.74077e-05	0.00393558	6.74077e-05	0.00393558	8	Sts-1, EGFR, Shc, EPS15R, GRB2, SHIP2, CBL-B, Eps15
16	regulation of DNA replication	163	7.01999e-05	0.00393558	7.01999e-05	0.00393558	3	EGFR, Shc, SHIP2
17	peptidyl-tyrosine phosphorylation	177	8.96617e-05	0.00461958	8.96617e-05	0.00461958	3	EGFR, SGK269, Shc
18	peptidyl-tyrosine modification	179	9.27006e-05	0.00461958	9.27006e-05	0.00461958	3	EGFR, SGK269, Shc
19	fibroblast growth factor receptor signaling pathway	203	0.000134562	0.00635272	0.000134562	0.00635272	3	EGFR, Shc, GRB2
20	enzyme linked receptor protein signaling pathway	1189	0.000190546	0.00854598	0.000190546	0.00854598	5	EGFR, Shc, EPS15R, GRB2, Eps15
21	cellular response to fibroblast growth factor stimulus	237	0.000212526	0.0090779	0.000212526	0.0090779	3	EGFR, Shc, GRB2
22	response to fibroblast growth factor	244	0.000231543	0.00944064	0.000231543	0.00944064	3	EGFR, Shc, GRB2
23	Fc-epsilon receptor signaling pathway	249	0.000245783	0.00958552	0.000245783	0.00958552	3	EGFR, Shc, GRB2
24	regulation of response to stimulus	4380	0.000295603	0.0109354	0.000295603	0.0109354	8	Sts-1, EGFR, Shc, EPS15R, GRB2, SHIP2, CBL-B, Eps15
25	single organism cell adhesion	692	0.000308245	0.0109354	0.000308245	0.0109354	4	EGFR, SGK269, Shc, CBL-B
26	cell adhesion	1325	0.000316969	0.0109354	0.000316969	0.0109354	5	EGFR, SGK269, Shc, SHIP2, CBL-B
27	biological adhesion	1337	0.000330628	0.0109842	0.000330628	0.0109842	5	EGFR, SGK269, Shc, SHIP2, CBL-B
28	cell projection organization	1381	0.000384625	0.0123217	0.000384625	0.0123217	5	EGFR, DDEF1, Shc, GRB2, SHIP2
29	positive regulation of vasoconstriction	61	0.000439793	0.0136033	0.000439793	0.0136033	2	EGFR, Shc
30	receptor-mediated endocytosis	317	0.000498727	0.0149119	0.000498727	0.0149119	3	EGFR, GRB2, Eps15
31	Fc receptor signaling pathway	326	0.000541178	0.0156592	0.000541178	0.0156592	3	EGFR, Shc, GRB2
32	vesicle-mediated transport	1523	0.000606167	0.0169916	0.000606167	0.0169916	5	EGFR, EPS15R, GRB2, SHIP2, Eps15
33	neurotrophin TRK receptor signaling pathway	344	0.000632918	0.0172039	0.000632918	0.0172039	3	EGFR, Shc, GRB2
34	neurotrophin signaling pathway	349	0.000660062	0.0172799	0.000660062	0.0172799	3	EGFR, Shc, GRB2
35	regulation of MAPK cascade	856	0.000691632	0.0172799	0.000691632	0.0172799	4	EGFR, Shc, GRB2, SHIP2
36	response to hormone	1568	0.000693506	0.0172799	0.000693506	0.0172799	5	EGFR, Shc, GRB2, SHIP2, CBL-B
37	locomotion	1602	0.00076563	0.0185613	0.00076563	0.0185613	5	EGFR, SGK269, Shc, GRB2, Eps15
38	regulation of protein phosphorylation	1615	0.000794667	0.0187583	0.000794667	0.0187583	5	Sts-1, EGFR, Shc, GRB2, SHIP2
39	regulation of protein kinase activity	914	0.000885404	0.0203643	0.000885404	0.0203643	4	Sts-1, EGFR, Shc, SHIP2
40	positive regulation of DNA replication	89	0.000933685	0.0209379	0.000933685	0.0209379	2	EGFR, Shc
41	regulation of DNA metabolic process	399	0.000973448	0.0212456	0.000973448	0.0212456	3	EGFR, Shc, SHIP2
42	regulation of MAP kinase activity	402	0.000994776	0.0212456	0.000994776	0.0212456	3	EGFR, Shc, SHIP2
43	negative regulation of cellular process	5206	0.00103613	0.0216141	0.00103613	0.0216141	8	Sts-1, EGFR, DDEF1, EPS15R, GRB2, SHIP2, CBL-B, Eps15
44	regulation of phosphorylation	1721	0.00106392	0.0216895	0.00106392	0.0216895	5	Sts-1, EGFR, Shc, GRB2, SHIP2
45	cell activation	969	0.0011024	0.0219745	0.0011024	0.0219745	4	EGFR, Shc, GRB2, CBL-B
46	regulation of homotypic cell-cell adhesion	428	0.00119222	0.0232484	0.00119222	0.0232484	3	Sts-1, GRB2, CBL-B
47	regulation of kinase activity	1001	0.00124479	0.0237569	0.00124479	0.0237569	4	Sts-1, EGFR, Shc, SHIP2
48	cell migration	1008	0.0012776	0.0238751	0.0012776	0.0238751	4	EGFR, SGK269, Shc, GRB2
49	regulation of vasoconstriction	107	0.00134526	0.0246265	0.00134526	0.0246265	2	EGFR, Shc
50	response to insulin	453	0.00140409	0.0251893	0.00140409	0.0251893	3	Shc, GRB2, SHIP2

## Sheet: GO Mol Functions
Enrichment analysis report
Enrichment by GO Molecular Functions					StUbEx_shControl 6'EGF vs Unstimulated
#	Molecular functions	Total	pValue	Min FDR	p-value	FDR	In Data	Network Objects from Active Data
1	phosphotyrosine binding	19	1.11531e-07	1.58374e-05	1.11531e-07	1.58374e-05	3	Shc, GRB2, CBL-B
2	protein phosphorylated amino acid binding	27	3.35874e-07	2.38471e-05	3.35874e-07	2.38471e-05	3	Shc, GRB2, CBL-B
3	neurotrophin TRKA receptor binding	8	7.34651e-06	0.000268174	7.34651e-06	0.000268174	2	Shc, GRB2
4	phosphoprotein binding	78	8.60586e-06	0.000268174	8.60586e-06	0.000268174	3	Shc, GRB2, CBL-B
5	neurotrophin TRK receptor binding	9	9.44274e-06	0.000268174	9.44274e-06	0.000268174	2	Shc, GRB2
6	neurotrophin receptor binding	18	4.00258e-05	0.000904897	4.00258e-05	0.000904897	2	Shc, GRB2
7	SH3 domain binding	135	4.46076e-05	0.000904897	4.46076e-05	0.000904897	3	GRB2, SHIP2, Eps15
8	protein phosphatase binding	152	6.35124e-05	0.00112735	6.35124e-05	0.00112735	3	EGFR, Shc, GRB2
9	protein tyrosine kinase activity	159	7.26116e-05	0.00114565	7.26116e-05	0.00114565	3	EGFR, SGK269, Shc
10	phosphatase binding	198	0.000139141	0.0019758	0.000139141	0.0019758	3	EGFR, Shc, GRB2
11	ephrin receptor binding	35	0.000154882	0.00199938	0.000154882	0.00199938	2	Shc, GRB2
12	epidermal growth factor receptor binding	38	0.000182834	0.00204581	0.000182834	0.00204581	2	Shc, GRB2
13	protein kinase binding	586	0.000187293	0.00204581	0.000187293	0.00204581	4	EGFR, Shc, GRB2, CBL-B
14	phosphatidylinositol-3,4,5-trisphosphate binding	42	0.000223663	0.00226858	0.000223663	0.00226858	2	DDEF1, SHIP2
15	kinase binding	657	0.000290455	0.00274964	0.000290455	0.00274964	4	EGFR, Shc, GRB2, CBL-B
16	cob(I)yrinic acid a,c-diamide adenosyltransferase activity	1	0.000537687	0.00477197	0.000537687	0.00477197	1	MMAB
17	signaling adaptor activity	80	0.000811778	0.00678073	0.000811778	0.00678073	2	Shc, GRB2
18	ion binding	6724	0.00121943	0.00961997	0.00121943	0.00961997	9	MMAB, EGFR, DDEF1, SGK269, Shc, EPS15R, SHIP2, CBL-B, Eps15
19	epidermal growth factor binding	3	0.00161227	0.0120496	0.00161227	0.0120496	1	EGFR
20	phosphatidylinositol phosphate binding	121	0.00184274	0.0130834	0.00184274	0.0130834	2	DDEF1, SHIP2
21	phospholipid binding	491	0.00196371	0.0132784	0.00196371	0.0132784	3	DDEF1, Shc, SHIP2
22	epidermal growth factor-activated receptor activity	4	0.00214917	0.0138719	0.00214917	0.0138719	1	EGFR
23	anion binding	3074	0.00267311	0.0165036	0.00267311	0.0165036	6	MMAB, EGFR, DDEF1, SGK269, Shc, SHIP2
24	growth factor receptor binding	159	0.0031529	0.0186547	0.0031529	0.0186547	2	Shc, GRB2
25	protein binding, bridging	177	0.0038891	0.0220901	0.0038891	0.0220901	2	Shc, GRB2
26	protein kinase activity	675	0.00483916	0.0264292	0.00483916	0.0264292	3	EGFR, SGK269, Shc
27	inositol-polyphosphate 5-phosphatase activity	10	0.00536506	0.0272085	0.00536506	0.0272085	1	SHIP2
28	nitric-oxide synthase regulator activity	10	0.00536506	0.0272085	0.00536506	0.0272085	1	EGFR
29	binding, bridging	214	0.00562915	0.0275634	0.00562915	0.0275634	2	Shc, GRB2
30	phosphatidylinositol binding	219	0.00588726	0.0278664	0.00588726	0.0278664	2	DDEF1, SHIP2
31	insulin receptor substrate binding	12	0.00643492	0.0282867	0.00643492	0.0282867	1	GRB2
32	protein domain specific binding	753	0.00656709	0.0282867	0.00656709	0.0282867	3	GRB2, SHIP2, Eps15
33	transferase activity	2495	0.00657368	0.0282867	0.00657368	0.0282867	5	MMAB, EGFR, SGK269, Shc, CBL-B
34	transmembrane receptor protein tyrosine kinase adaptor activity	13	0.00696946	0.0291078	0.00696946	0.0291078	1	Shc
35	phosphotransferase activity, alcohol group as acceptor	795	0.00763401	0.0309723	0.00763401	0.0309723	3	EGFR, SGK269, Shc
36	receptor signaling protein tyrosine kinase activity	15	0.00803776	0.0317045	0.00803776	0.0317045	1	EGFR
37	calcium ion binding	831	0.00862719	0.0331098	0.00862719	0.0331098	3	EPS15R, CBL-B, Eps15
38	lipid binding	874	0.00991089	0.0368634	0.00991089	0.0368634	3	DDEF1, Shc, SHIP2
39	phosphatase activity	291	0.010189	0.0368634	0.010189	0.0368634	2	Sts-1, SHIP2
40	kinase activity	889	0.010384	0.0368634	0.010384	0.0368634	3	EGFR, SGK269, Shc
41	cytokine receptor binding	325	0.0125875	0.0435957	0.0125875	0.0435957	2	Shc, GRB2
42	insulin-like growth factor receptor binding	26	0.0138947	0.0469775	0.0138947	0.0469775	1	Shc
43	enzyme binding	1897	0.014279	0.047154	0.014279	0.047154	4	EGFR, Shc, GRB2, CBL-B
44	transferase activity, transferring phosphorus-containing groups	1052	0.0163982	0.0529215	0.0163982	0.0529215	3	EGFR, SGK269, Shc
45	SH2 domain binding	36	0.019192	0.0592448	0.019192	0.0592448	1	SHIP2
46	inositol trisphosphate phosphatase activity	36	0.019192	0.0592448	0.019192	0.0592448	1	SHIP2
47	protein phosphatase 2A binding	37	0.0197203	0.0595804	0.0197203	0.0595804	1	Shc
48	MAP kinase kinase kinase activity	38	0.0202483	0.0599012	0.0202483	0.0599012	1	EGFR
49	actin binding	435	0.0218515	0.0622513	0.0218515	0.0622513	2	EGFR, SHIP2
50	phosphoric ester hydrolase activity	437	0.0220402	0.0622513	0.0220402	0.0622513	2	Sts-1, SHIP2

## Sheet: GO Localizations
Enrichment analysis report
Enrichment by GO Localizations					StUbEx_shControl 6'EGF vs Unstimulated
#	Localizations	Total	pValue	Min FDR	p-value	FDR	In Data	Network Objects from Active Data
1	clathrin coat of coated pit	19	6.67568e-08	9.01216e-06	6.67568e-08	9.01216e-06	3	EGFR, EPS15R, Eps15
2	Shc-EGFR complex	2	1.86585e-07	1.25945e-05	1.86585e-07	1.25945e-05	2	EGFR, Shc
3	clathrin coat	54	1.69408e-06	7.62336e-05	1.69408e-06	7.62336e-05	3	EGFR, EPS15R, Eps15
4	plasma membrane protein complex	605	3.85404e-06	0.000104955	3.85404e-06	0.000104955	5	EGFR, Shc, EPS15R, GRB2, Eps15
5	coated pit	71	3.88723e-06	0.000104955	3.88723e-06	0.000104955	3	EGFR, EPS15R, Eps15
6	coated membrane	96	9.65762e-06	0.000186254	9.65762e-06	0.000186254	3	EGFR, EPS15R, Eps15
7	membrane coat	96	9.65762e-06	0.000186254	9.65762e-06	0.000186254	3	EGFR, EPS15R, Eps15
8	AP-2 adaptor complex	13	1.45141e-05	0.000244926	1.45141e-05	0.000244926	2	EGFR, Eps15
9	clathrin coat of endocytic vesicle	14	1.6929e-05	0.000253935	1.6929e-05	0.000253935	2	EGFR, Eps15
10	clathrin vesicle coat	25	5.56583e-05	0.000751387	5.56583e-05	0.000751387	2	EGFR, Eps15
11	clathrin adaptor complex	35	0.000110116	0.00125528	0.000110116	0.00125528	2	EGFR, Eps15
12	membrane protein complex	1215	0.000111581	0.00125528	0.000111581	0.00125528	5	EGFR, Shc, EPS15R, GRB2, Eps15
13	AP-type membrane coat adaptor complex	43	0.000166788	0.00173203	0.000166788	0.00173203	2	EGFR, Eps15
14	vesicle coat	49	0.00021689	0.00209144	0.00021689	0.00209144	2	EGFR, Eps15
15	clathrin-coated endocytic vesicle membrane	51	0.000235033	0.00211529	0.000235033	0.00211529	2	EGFR, Eps15
16	clathrin-coated endocytic vesicle	62	0.000347639	0.0029332	0.000347639	0.0029332	2	EGFR, Eps15
17	endosome	872	0.000445378	0.00339772	0.000445378	0.00339772	4	EGFR, Shc, GRB2, Eps15
18	multivesicular body, internal vesicle lumen	1	0.000453029	0.00339772	0.000453029	0.00339772	1	EGFR
19	clathrin-coated vesicle membrane	84	0.000637387	0.0045288	0.000637387	0.0045288	2	EGFR, Eps15
20	endosome membrane	429	0.000813168	0.00527626	0.000813168	0.00527626	3	EGFR, Shc, Eps15
21	Grb2-EGFR complex	2	0.000905872	0.00527626	0.000905872	0.00527626	1	GRB2
22	multivesicular body, internal vesicle	2	0.000905872	0.00527626	0.000905872	0.00527626	1	EGFR
23	membrane region	1060	0.000931393	0.00527626	0.000931393	0.00527626	4	EGFR, EPS15R, CBL-B, Eps15
24	endosomal part	456	0.000970431	0.00527626	0.000970431	0.00527626	3	EGFR, Shc, Eps15
25	plasma membrane	5909	0.000977086	0.00527626	0.000977086	0.00527626	8	EGFR, SGK269, Shc, EPS15R, GRB2, SHIP2, CBL-B, Eps15
26	cell periphery	6026	0.00112465	0.00583953	0.00112465	0.00583953	8	EGFR, SGK269, Shc, EPS15R, GRB2, SHIP2, CBL-B, Eps15
27	whole membrane	2016	0.00118418	0.00592091	0.00118418	0.00592091	5	EGFR, Shc, EPS15R, CBL-B, Eps15
28	vesicle membrane	510	0.00134043	0.00646277	0.00134043	0.00646277	3	EGFR, GRB2, Eps15
29	early endosome membrane	129	0.00149285	0.00694946	0.00149285	0.00694946	2	EGFR, Eps15
30	coated vesicle membrane	142	0.00180438	0.0081197	0.00180438	0.0081197	2	EGFR, Eps15
31	cytosol	3448	0.00198243	0.00863315	0.00198243	0.00863315	6	DDEF1, Shc, GRB2, SHIP2, CBL-B, Eps15
32	clathrin-coated vesicle	152	0.00206332	0.00870465	0.00206332	0.00870465	2	EGFR, Eps15
33	endocytic vesicle membrane	171	0.00260107	0.0106408	0.00260107	0.0106408	2	EGFR, Eps15
34	cytoplasmic part	8964	0.00312567	0.0124108	0.00312567	0.0124108	9	MMAB, EGFR, DDEF1, Shc, EPS15R, GRB2, SHIP2, CBL-B, Eps15
35	cytoplasm	14581	0.00365657	0.0141039	0.00365657	0.0141039	11	MMAB, Sts-1, EGFR, DDEF1, SGK269, Shc, EPS15R, GRB2, SHIP2, CBL-B, Eps15
36	coated vesicle	227	0.00452722	0.0169771	0.00452722	0.0169771	2	EGFR, Eps15
37	basolateral plasma membrane	247	0.00533559	0.0194677	0.00533559	0.0194677	2	EGFR, Eps15
38	endomembrane system	4259	0.00598642	0.0212676	0.00598642	0.0212676	6	EGFR, Shc, EPS15R, GRB2, SHIP2, Eps15
39	plasma membrane part	2955	0.00651626	0.0225563	0.00651626	0.0225563	5	EGFR, Shc, EPS15R, GRB2, Eps15
40	endocytic vesicle	283	0.0069458	0.0234421	0.0069458	0.0234421	2	EGFR, Eps15
41	intracellular membrane-bounded organelle	12579	0.00809232	0.0266455	0.00809232	0.0266455	10	MMAB, Sts-1, EGFR, SGK269, Shc, EPS15R, GRB2, SHIP2, CBL-B, Eps15
42	organelle lumen	4570	0.00857466	0.0275614	0.00857466	0.0275614	6	MMAB, EGFR, SGK269, Shc, GRB2, CBL-B
43	membrane-enclosed lumen	4634	0.00919889	0.0288802	0.00919889	0.0288802	6	MMAB, EGFR, SGK269, Shc, GRB2, CBL-B
44	early endosome	333	0.00950393	0.0291598	0.00950393	0.0291598	2	EGFR, Eps15
45	membrane raft	338	0.00977982	0.0293395	0.00977982	0.0293395	2	EGFR, CBL-B
46	apical plasma membrane	352	0.0105714	0.0310247	0.0105714	0.0310247	2	EGFR, Eps15
47	focal adhesion	407	0.0139476	0.0390133	0.0139476	0.0390133	2	EGFR, SGK269
48	mitochondrial matrix	408	0.0140129	0.0390133	0.0140129	0.0390133	2	MMAB, Shc
49	cell-substrate adherens junction	413	0.0143411	0.0390133	0.0143411	0.0390133	2	EGFR, SGK269
50	cell-substrate junction	418	0.0146728	0.0390133	0.0146728	0.0390133	2	EGFR, SGK269
