# Supplementary material for: Data on mass spectrometry-based proteomics for studying the involvement of CYLD in the ubiquitination events downstream of EGFR activation
Source: Data Brief. 2018 Apr 25;18:1856–63. doi: 10.1016/j.dib.2018.04.049 (PMC5997975; doi:10.1016/j.dib.2018.04.049)
Supplement: Supplementary file 6 — Supplementary material [file mmc6.xlsx]

## Sheet: GlyGly Sites_
Protein	Position within protein	Protein name	Gene name	Localization probabilty	Number of GlyGly (K)	Amino acid	Sequence window	Modified sequence	GlyGly (K) Probabilities
A0JNW5	1434	UHRF1-binding protein 1-like	UHRF1BP1L	1	1	K	FDFTREQLMEENESLKQELAKAKMALAEAHL	_EQ(de)LM(ox)EEN(de)ES(ph)LK(gl)Q(de)ELAK_	EQLMEENESLK(1)QELAK
A2RTY3	126	Uncharacterized protein C17orf66	C17orf66	0.999998	1	K	EVHQTHIKMFHLPMSKLTIKSEMRSRPLEPT	_M(ox)FHLPM(ox)S(ph)K(gl)LTIK_	MFHLPMSK(1)LTIK
P11142	347	Heat shock cognate 71 kDa protein	HSPA8	0.99994	1	K	QKILDKCNEIINWLDKNQTAEKEEFEHQQKE	_CNEIINWLDK(gl)NQTAEK_	CNEIINWLDK(1)NQTAEK
P08107	271	Heat shock 70 kDa protein 1A/1B;Heat shock cognate 71 kDa protein;Heat shock 70 kDa protein 6;Heat shock-related 70 kDa protein 2	HSPA8	1	1	K	DKSTGKANKITITNDKGRLSKEEIERMVQEA	_ITITNDK(gl)GR_	ITITNDK(1)GR
P11142	288	Heat shock cognate 71 kDa protein	HSPA8	0.990615	1	K	RLSKEDIERMVQEAEKYKAEDEKQRDKVSSK	_MVQEAEK(gl)YK_	MVQEAEK(0.991)YK(0.009)
Q8NE09	1103	Regulator of G-protein signaling 22	RGS22	1	1	K	IPPALQIDIPVEQAQKIIEHRKELGPYVFRE	_ITTIIN(de)CFIN(de)SSIPPALQIDIPVEQ(de)AQ(de)K(gl)IIEHR_	ITTIINCFINSSIPPALQIDIPVEQAQK(1)IIEHR
H7BZT4	32	Small ubiquitin-related modifier 3;Small ubiquitin-related modifier 2;Small ubiquitin-related modifier 4	SUMO3	0.927192	1	K	INLKVAGQDGSVVQFKIKRHTPLSKLMKAYC	_VAGQDGSVVQFK(gl)IK_	VAGQDGSVVQFK(0.927)IK(0.073)
A8MXE2	361	Putative UDP-GlcNAc:betaGal beta-1,3-N-acetylglucosaminyltransferase LOC402377		1	1	K	LTYLDSFKRFHMGTIKNNLMYFAD_______	_RFHM(ox)GT(ph)IK(gl)N(de)N(de)LM(ox)YFAD_	RFHMGTIK(1)NNLMYFAD
B4DVB8	77	ELAV-like protein 1	ELAVL1	1	1	K	ELRSLFSSIGEVESAKLIRDKVAGHSLGYGF	_SLFSSIGEVESAK(gl)LIR_	SLFSSIGEVESAK(1)LIR
B7Z4W1	51	SPRY domain-containing SOCS box protein 2	SPSB2	0.988371	1	K	PPPDLGAQRRHGWNPKDCSENIEVKEGGLYF	_HGWN(de)PK(gl)DCS(ph)EN(de)IEVK_	HGWNPK(0.988)DCSENIEVK(0.012)
B7Z6M4	5		TNFAIP1	0.998996	1	K	___________MAEAKYYLIQGLVNMCQSAL	_M(ox)AEAK(gl)Y(ph)YLIQGLVN(de)MCQ(de)SALQDK_	MAEAK(0.999)YYLIQGLVNMCQSALQDK(0.001)
Q9Y2W6	76	Tudor and KH domain-containing protein	TDRKH	1	1	K	QEAVKLIIGRQGANIKQLRKQTGARIDVDTE	_LIIGRQ(de)GANIK(gl)Q(de)LR_	LIIGRQGANIK(1)QLR
B7ZM68	1108		FGD5	1	1	K	SVFQSINPSTFKKQKKVPSALTEDKVALESM	_K(gl)VPSALTEDK_	K(1)VPSALTEDK
O75426-3	210	F-box only protein 24	FBXO24	1	1	K	FLKNALVSTLGQMQWKRACRYVVLCRGAKDF	_NALVS(ph)TLGQM(ox)Q(de)WK(gl)R_	NALVSTLGQMQWK(1)R
Q7Z5U6	4	WD repeat-containing protein 53	WDR53	0.999939	1	K	____________MAVKWTGGHSSPVLCLNAS	_(ac)AVK(gl)WT(ph)GGHSSPVLCLN(de)ASK_	AVK(1)WTGGHSSPVLCLNASK
Q8TDG4	1000	Helicase POLQ-like	HELQ	0.5	1	K	LEEFWVYRALLVELTKKLTYCVKAELIPLME	_ALLVELTK(gl)K_	ALLVELTK(0.5)K(0.5)
Q8TDG4	1001	Helicase POLQ-like	HELQ	0.5	1	K	EEFWVYRALLVELTKKLTYCVKAELIPLMEV	_ALLVELTK(gl)K_	ALLVELTK(0.5)K(0.5)
P60842	56	Eukaryotic initiation factor 4A-II;Eukaryotic initiation factor 4A-III;Eukaryotic initiation factor 4A-I	EIF4A2	1	1	K	LKESLLRGIYAYGFEKPSAIQQRAIIPCIKG	_GIYAYGFEK(gl)PSAIQQR_	GIYAYGFEK(1)PSAIQQR
E7ETA6	754	Pericentriolar material 1 protein	PCM1	1	2	K	LQQQQRELKQLQEERKKLIDIQEKIQALQTA	_K(gl)K(gl)LIDIQEK_	K(1)K(1)LIDIQEK
E7ETA6	755	Pericentriolar material 1 protein	PCM1	1	2	K	QQQQRELKQLQEERKKLIDIQEKIQALQTAC	_K(gl)K(gl)LIDIQEK_	K(1)K(1)LIDIQEK
F5GYU3	48		UBC	1	1	K	KEGIPPDQQRLIFAGKQLEDGRTLSDYNIQK	_LIFAGK(gl)Q(de)LEDGRTLSDYNIQK_	LIFAGK(1)QLEDGRTLSDYNIQK
P62979	63	Polyubiquitin-C;Ubiquitin;Polyubiquitin-B;Ubiquitin;Ubiquitin-60S ribosomal protein L40;Ubiquitin;60S ribosomal protein L40;Ubiquitin-40S ribosomal protein S27a;Ubiquitin;40S ribosomal protein S27a	UBC	1	1	K	KQLEDGRTLSDYNIQKESTLHLVLRLRGGAK	_TLSDYNIQK(gl)ESTLHLVLRLR_	TLSDYNIQK(1)ESTLHLVLRLR
P62979	6	Polyubiquitin-C;Ubiquitin;Polyubiquitin-B;Ubiquitin;Ubiquitin-60S ribosomal protein L40;Ubiquitin;60S ribosomal protein L40;Ubiquitin-40S ribosomal protein S27a;Ubiquitin;40S ribosomal protein S27a	UBC	1	1;2	K	__________MQIFVKTLTGKTITLEVEPSD	_MQIFVK(gl)TLTGK_	MQIFVK(1)TLTGK
P62979	11	Polyubiquitin-C;Ubiquitin;Polyubiquitin-B;Ubiquitin;Ubiquitin-60S ribosomal protein L40;Ubiquitin;60S ribosomal protein L40;Ubiquitin-40S ribosomal protein S27a;Ubiquitin;40S ribosomal protein S27a	UBC	1	1;2	K	_____MQIFVKTLTGKTITLEVEPSDTIENV	_TLTGK(gl)TITLEVEPSDTIENVK_	TLTGK(1)TITLEVEPSDTIENVK
F5H0C8	109	Enolase	ENO2	0.844481	1	K	MLELDGTENKSLELVKEAIDKAGYTEKIVIG	_SLELVK(gl)EAIDK_	SLELVK(0.844)EAIDK(0.156)
F5H0C8	114	Enolase	ENO2	0.604018	1	K	GTENKSLELVKEAIDKAGYTEKIVIGMDVAA	_SLELVKEAIDK(gl)_	SLELVK(0.396)EAIDK(0.604)
P62979	48	Polyubiquitin-C;Ubiquitin;Polyubiquitin-B;Ubiquitin;Ubiquitin-60S ribosomal protein L40;Ubiquitin;60S ribosomal protein L40;Ubiquitin-40S ribosomal protein S27a;Ubiquitin;40S ribosomal protein S27a	UBC	1	1	K	KEGIPPDQQRLIFAGKQLEDGRTLSDYNIQK	_LIFAGK(gl)Q(de)LEDGRTLSDYNIQK_	LIFAGK(1)QLEDGRTLSDYNIQK
Q96G74	386	OTU domain-containing protein 5	OTUD5	0.622367	1	K	TSEESWIEQQMLEDKKRATDWEATNEAIEEQ	_TSEESWIEQQMLEDKK(gl)_	TSEESWIEQQMLEDK(0.378)K(0.622)
H7BZT4	11	Small ubiquitin-related modifier 2	SUMO2	1	1	K	_____MADEKPKEGVKTENNDHINLKVAGQD	_EGVK(gl)TENNDHINLK_	EGVK(1)TENNDHINLK
Q96EF0	522	Myotubularin-related protein 8	MTMR8	1	1	K	LQPKQSMLESLLEIKKQRAMLETDVHELEKK	_K(gl)QRAM(ox)LETDVHELEK_	K(1)QRAMLETDVHELEK
J3KNF5	2069	Centrosomal protein of 290 kDa	CEP290	1	1	K	DDHCQREQELQKENLKLSSENIELKFQLEQA	_EN(de)LK(gl)LSSEN(de)IELK_	ENLK(1)LSSENIELK
J3QRS3	156	Myosin regulatory light chain 12B;Myosin regulatory light chain 12A	MYL12B	1	1	K	DEEVDELYREAPIDKKGNFNYIEFTRILKHG	_K(gl)GNFNYIEFTR_	K(1)GNFNYIEFTR
O14818	157	Proteasome subunit alpha type-7;Proteasome subunit alpha type-7-like	PSMA7	1	1	K	PRLYQTDPSGTYHAWKANAIGRGAKSVREFL	_LYQTDPSGTYHAWK(gl)ANAIGR_	LYQTDPSGTYHAWK(1)ANAIGR
O60765	138	Zinc finger protein 354A	ZNF354A	0.499009		K	EKPYIYEGRLEKKQDKKGSFQIVSATHKKIP	_Q(de)DK(gl)KGS(ph)FQIVS(ph)ATHK_	QDK(0.499)K(0.501)GSFQIVSATHK
O60765	139	Zinc finger protein 354A	ZNF354A	0.500987	1	K	KPYIYEGRLEKKQDKKGSFQIVSATHKKIPT	_Q(de)DK(gl)KGS(ph)FQIVS(ph)ATHK_	QDK(0.499)K(0.501)GSFQIVSATHK
O95789	830	Zinc finger MYM-type protein 6	ZMYM6	1	1	K	NSSLKKCLLVEKSLVKASYLIAFQTAASKKP	_SLVK(gl)AS(ph)YLIAFQ(de)T(ph)AAS(ph)KK_	SLVK(1)ASYLIAFQTAASKK
O95922	158	Probable tubulin polyglutamylase TTLL1	TTLL1	1	2	K	AQGKGIFLINKLSQIKKWSRDSKTSSFVSQS	_LSQ(de)IK(gl)K(gl)WSR_	LSQIK(1)K(1)WSR
O95922	159	Probable tubulin polyglutamylase TTLL1	TTLL1	1	2	K	QGKGIFLINKLSQIKKWSRDSKTSSFVSQSN	_LSQ(de)IK(gl)K(gl)WSR_	LSQIK(1)K(1)WSR
P02545	171	Prelamin-A/C;Lamin-A/C	LMNA	0.999966	1	K	RTLEGELHDLRGQVAKLEAALGEAKKQLQDE	_GQVAK(gl)LEAALGEAK_	GQVAK(1)LEAALGEAK
P02549	634	Spectrin alpha chain, erythrocyte	SPTA1	1	1	K	RVQKQQVFEKELAVNKTQLENIQKTGQEMIE	_ELAVN(de)K(gl)T(ph)QLENIQK_	ELAVNK(1)TQLENIQK
P02549	628	Spectrin alpha chain, erythrocyte	SPTA1	0.846064	1	K	IQNLKSRVQKQQVFEKELAVNKTQLENIQKT	_Q(de)Q(de)VFEK(gl)ELAVN(de)KT(ph)Q(de)LENIQK_	QQVFEK(0.846)ELAVNK(0.154)TQLENIQK
P04075-2	96	Fructose-bisphosphate aldolase A;Fructose-bisphosphate aldolase	ALDOA	1	1	K	GKGILAADESTGSIAKRLQSIGTENTEENRR	_GILAADESTGSIAK(gl)R_	GILAADESTGSIAK(1)R
P0C0S8	119	Histone H2A type 1-B/E;Histone H2A type 1-D;Histone H2A type 3;Histone H2A type 1;Histone H2A type 2-A;Histone H2A type 1-C;Histone H2A type 2-C;Histone H2A.J;Histone H2A type 1-H;Histone H2A type 1-J;Histone H2A	HIST1H2AB	0.819334	1	K	AQGGVLPNIQAVLLPKKTESHHKAKGK____	_VTIAQGGVLPNIQAVLLPK(gl)K_	VTIAQGGVLPNIQAVLLPK(0.819)K(0.181)
P0C0S8	120	Histone H2A type 1-B/E;Histone H2A type 1-D;Histone H2A type 3;Histone H2A type 1;Histone H2A type 2-A;Histone H2A type 1-C;Histone H2A type 2-C;Histone H2A.J;Histone H2A type 1-H;Histone H2A type 1-J;Histone H2A	HIST1H2AB	0.548228	1	K	QGGVLPNIQAVLLPKKTESHHKAKGK_____	_VTIAQGGVLPNIQAVLLPKK(gl)_	VTIAQGGVLPNIQAVLLPK(0.452)K(0.548)
P05783	187	Keratin, type I cytoskeletal 18	KRT18	1	1	K	LAMRQSVENDIHGLRKVIDDTNITRLQLETE	_K(gl)VIDDTNITR_	K(1)VIDDTNITR
P06396	360	Gelsolin	GSN	1	1	K	WKGKQANTEERKAALKTASDFITKMDYPKQT	_AALK(gl)T(ph)ASDFITK_	AALK(1)TASDFITK
P06493	6	Cyclin-dependent kinase 1	CDK1	0.999995	1	K	__________MEDYTKIEKIGEGTYGVVYKG	_(ac)M(ox)EDYT(ph)K(gl)IEK_	MEDYTK(1)IEK
P06703	47	Protein S100-A6	S100A6	1	1	K	KELKELIQKELTIGSKLQDAEIARLMEDLDR	_ELTIGSK(gl)LQDAEIAR_	ELTIGSK(1)LQDAEIAR
P07737	54	Profilin-1	PFN1	1	1	K	TFVNITPAEVGVLVGKDRSSFYVNGLTLGGQ	_TFVNITPAEVGVLVGK(gl)DR_	TFVNITPAEVGVLVGK(1)DR
P08107	628	Heat shock 70 kDa protein 1A/1B	HSPA1A	1	1	K	GAGGPGPGGFGAQGPKGGSGSGPTIEEVD__	_ELEQVCNPIISGLYQGAGGPGPGGFGAQGPK(gl)GGSGSGPTIEEVD_	ELEQVCNPIISGLYQGAGGPGPGGFGAQGPK(1)GGSGSGPTIEEVD
P08107	524	Heat shock 70 kDa protein 1A/1B	HSPA1A	0.990615	1	K	RLSKEEIERMVQEAEKYKAEDEVQRERVSAK	_MVQEAEK(gl)YK_	MVQEAEK(0.991)YK(0.009)
P08670	129	Vimentin	VIM	1	1	K	FANYIDKVRFLEQQNKILLAELEQLKGQGKS	_FLEQQNK(gl)ILLAELEQLK_	FLEQQNK(1)ILLAELEQLK
P08670	139	Vimentin	VIM	0.998453	1	K	LEQQNKILLAELEQLKGQGKSRLGDLYEEEM	_ILLAELEQLK(gl)GQGK_	ILLAELEQLK(0.998)GQGK(0.002)
P08670	223	Vimentin	VIM	1	1	K	QDVDNASLARLDLERKVESLQEEIAFLKKLH	_K(gl)VESLQEEIAFLK_	K(1)VESLQEEIAFLK
P08670	282	Vimentin	VIM	0.999999	1	K	AALRDVRQQYESVAAKNLQEAEEWYKSKFAD	_QQYESVAAK(gl)NLQEAEEWYK_	QQYESVAAK(1)NLQEAEEWYK
P08670	334	Vimentin	VIM	1	1	K	YRRQVQSLTCEVDALKGTNESLERQMREMEE	_QVQSLTCEVDALK(gl)GTNESLER_	QVQSLTCEVDALK(1)GTNESLER
P08670	120	Vimentin	VIM	1	1	K	VELQELNDRFANYIDKVRFLEQQNKILLAEL	_VELQELNDRFANYIDK(gl)VR_	VELQELNDRFANYIDK(1)VR
P09493-3	37		TPM1	1	1	K	AEQAEADKKAAEDRSKQLEDELVSLQKKLKG	_SK(gl)QLEDELVSLQK_	SK(1)QLEDELVSLQK
P12004	164	Proliferating cell nuclear antigen	PCNA	0.984738	1	K	RDLSHIGDAVVISCAKDGVKFSASGELGNGN	_DLSHIGDAVVISCAK(gl)DGVK_	DLSHIGDAVVISCAK(0.985)DGVK(0.015)
P67809	125	DNA-binding protein A;Nuclease-sensitive element-binding protein 1	CSDA	0.577252	1	K	NDTKEDVFVHQTAIKKNNPRKYLRSVGDGET	_EDVFVHQTAIKK(gl)_	EDVFVHQTAIK(0.423)K(0.577)
P22004	501	Bone morphogenetic protein 6	BMP6	0.523493	1	K	ISVLYFDDNSNVILKKYRNMVVRACGCH___	_LN(de)AISVLY(ph)FDDN(de)S(ph)NVILKK(gl)_	LNAISVLYFDDNSNVILK(0.477)K(0.523)
P46013	2209	Antigen KI-67	MKI67	0.999974	1	K	LAGLKELFQTPICTDKPTTHEKTTKIACRSP	_ELFQ(de)T(ph)PICTDK(gl)PT(ph)T(ph)HEK_	ELFQTPICTDK(1)PTTHEK
P46781	180	40S ribosomal protein S9	RPS9	1	1	K	YGGGRPGRVKRKNAKKGQGGAGAGDDEEED_	_K(gl)GQGGAGAGDDEEED_	K(1)GQGGAGAGDDEEED
P48730	38	Casein kinase I isoform delta	CSNK1D	0.999987	2	K	IYLGTDIAAGEEVAIKLECVKTKHPQLHIES	_IGSGSFGDIYLGTDIAAGEEVAIK(gl)LECVK(gl)T(ph)K_	IGSGSFGDIYLGTDIAAGEEVAIK(1)LECVK(0.5)TK(0.5)
P48730	43	Casein kinase I isoform delta	CSNK1D	0.500007	2	K	DIAAGEEVAIKLECVKTKHPQLHIESKIYKM	_IGSGSFGDIYLGTDIAAGEEVAIK(gl)LECVK(gl)T(ph)K_	IGSGSFGDIYLGTDIAAGEEVAIK(1)LECVK(0.5)TK(0.5)
P48730	45	Casein kinase I isoform delta	CSNK1D	0.525021	2	K	AAGEEVAIKLECVKTKHPQLHIESKIYKMMQ	_IGSGSFGDIYLGTDIAAGEEVAIK(gl)LECVKT(ph)K(gl)_	IGSGSFGDIYLGTDIAAGEEVAIK(1)LECVK(0.475)TK(0.525)
P49773	30	Histidine triad nucleotide-binding protein 1	HINT1	1	1	K	GDTIFGKIIRKEIPAKIIFEDDRCLAFHDIS	_EIPAK(gl)IIFEDDR_	EIPAK(1)IIFEDDR
P50990	540	T-complex protein 1 subunit theta	CCT8	1	1	K	IMAKPAGGPKPPSGKKDWDDDQND_______	_K(gl)DWDDDQND_	K(1)DWDDDQND
P58005	153	Sestrin-3	SESN3	1	1	K	IAEWLNGLEYVPQRLKNLNEINKLLAHRPWL	_LK(gl)N(de)LNEIN(de)K_	LK(1)NLNEINK
P58876	6	Histone H2B type 1-D	HIST1H2BD	1	2	K	__________MPEPTKSAPAPKKGSKKAVTK	_PEPT(ph)K(gl)SAPAPK(gl)K_	PEPTK(1)SAPAPK(0.999)K(0.001)
P58876	12	Histone H2B type 1-D	HIST1H2BD	0.998504	2	K	____MPEPTKSAPAPKKGSKKAVTKAQKKDG	_PEPT(ph)K(gl)SAPAPK(gl)K_	PEPTK(1)SAPAPK(0.999)K(0.001)
P67936	177	Tropomyosin alpha-4 chain	TPM4	0.999986	1	K	KNVTNNLKSLEAASEKYSEKEDKYEEEIKLL	_SLEAASEK(gl)YSEK_	SLEAASEK(1)YSEK
P68104	392	Elongation factor 1-alpha 1;Putative elongation factor 1-alpha-like 3	EEF1A1	0.999475	1	K	EKIDRRSGKKLEDGPKFLKSGDAAIVDMVPG	_KLEDGPK(gl)FLK_	KLEDGPK(0.999)FLK
P84090	12	Enhancer of rudimentary homolog	ERH	1	1	K	____MSHTILLVQPTKRPEGRTYADYESVNE	_(ac)SHTILLVQPTK(gl)RPEGR_	SHTILLVQPTK(1)RPEGR
Q13347	224	Eukaryotic translation initiation factor 3 subunit I	EIF3I	1	1	K	DNTAKLFDSTTLEHQKTFRTERPVNSAALSP	_LFDSTTLEHQK(gl)TFR_	LFDSTTLEHQK(1)TFR
Q13501	435	Sequestosome-1	SQSTM1	1	1	K	KNYDIGAALDTIQYSKHPPPL__________	_NYDIGAALDTIQYSK(gl)HPPPL_	NYDIGAALDTIQYSK(1)HPPPL
Q15004	24	PCNA-associated factor	PAF	1	1	K	VPGTYRKVVAARAPRKVLGSSTSATNSTSVS	_K(gl)VLGSSTSATNSTSVSSR_	K(1)VLGSSTSATNSTSVSSR
Q15046	164	Lysine--tRNA ligase	KARS	0.999895	1	K	GEGVKLQVMANSRNYKSEEEFIHINNKLRRG	_NY(ph)K(gl)S(ph)EEEFIHIN(de)N(de)K_	NYK(1)SEEEFIHINNK
Q16186	34	Proteasomal ubiquitin receptor ADRM1	ADRM1	1	1	K	SNKYLVEFRAGKMSLKGTTVTPDKRKGLVYI	_MSLK(gl)GTTVTPDK_	MSLK(1)GTTVTPDK
Q2WGJ6	307	Kelch-like protein 38	KLHL38	0.999999	1	K	RKDSQQTTRDVLLYSKQTGQWQSLAKLPTRL	_DVLLY(ph)S(ph)K(gl)Q(de)T(ph)GQWQS(ph)LAK_	DVLLYSK(1)QTGQWQSLAK
Q5SW79	736	Centrosomal protein of 170 kDa	CEP170	0.5	1	K	HLGSSAPGKEKSETDKETSLVKQTLAKLQQQ	_SETDK(gl)ET(ph)S(ph)LVKQT(ph)LAK_	SETDK(0.5)ETSLVK(0.5)QTLAK
Q5SW79	742	Centrosomal protein of 170 kDa	CEP170	0.5	1	K	PGKEKSETDKETSLVKQTLAKLQQQEQREEA	_SETDK(gl)ET(ph)S(ph)LVKQT(ph)LAK_	SETDK(0.5)ETSLVK(0.5)QTLAK
Q8IVM0	129	Coiled-coil domain-containing protein 50	CCDC50	1	1	K	RLLQEKELQEEKKRKKHFPEFPATRAYADSY	_K(gl)HFPEFPATR_	K(1)HFPEFPATR
Q92777	413	Synapsin-2	SYN2	1	1	K	HQVEDRQLITELVISKMNQLLSRTPALSPQR	_Q(de)LIT(ph)ELVISK(gl)M(ox)N(de)QLLSR_	QLITELVISK(1)MNQLLSR
Q9P1Q0	414	Vacuolar protein sorting-associated protein 54	VPS54	0.999999	1	K	EIYGEKMVITAKNIIKQCVINKVSQTEEIDT	_N(de)IIK(gl)QCVIN(de)K_	NIIK(1)QCVINK
Q9UDV7	614	Zinc finger protein 282	ZNF282	1	1	K	ERPFQCALCGKSFIRKQNLLKHQRIHTGERP	_S(ph)FIRK(gl)QNLLK_	SFIRK(1)QNLLK
Q9Y5W8	956	Sorting nexin-13	SNX13	1	1	K	NKLHSRSKQMQKYKQKLQTTQAPSLQKR___	_QK(gl)LQT(ph)T(ph)QAPS(ph)LQK_	QK(1)LQTTQAPSLQK
Q9Y619	145	Mitochondrial ornithine transporter 1	SLC25A15	0.999997	1	K	VKCRLQTMYEMETSGKIAKSQNTVWSVIKSI	_CRLQT(ph)M(ox)YEM(ox)ET(ph)S(ph)GK(gl)IAK_	CRLQTMYEMETSGK(1)IAK
